# Supplementary material for: Genome-wide analysis of long non-coding RNAs at early stage of skin pigmentation in goats (Capra hircus)
Source: BMC Genomics. 2016 Jan 19;17:67. doi: 10.1186/s12864-016-2365-3 (PMC4719336; doi:10.1186/s12864-016-2365-3)
Supplement: Additional file 2: — Comparison of TE components between individual subtypes of lncRNAs and mRNAs. (XLSX 17 kb) [file 12864_2016_2365_MOESM2_ESM.xlsx]

## Sheet: lincRNAs vs. mRNAs
TE_class	TE_relate_lncRNA_number	TE_related_mRNA_number	non_TE_relate_lncRNA_number	non_TE_related_mRNA_number	pvalue	qvalue
DNA/hAT-Charlie	317	16943	682	11004	2.71025e-73	1.00279e-71
SINE/MIR	508	21155	491	6792	5.6446e-62	1.04425e-60
LINE/L2	446	19203	553	8744	1.80425e-53	2.22525e-52
SINE/Core-RTE	387	17619	612	10328	1.93288e-52	1.78791e-51
DNA/TcMar-Tigger	159	10172	840	17775	4.7634e-45	3.52492e-44
LINE/L1	473	19194	526	8753	1.32525e-42	8.17238e-42
LINE/CR1	127	8585	872	19362	2.38311e-39	1.25964e-38
LINE/RTE-BovB	415	17087	584	10860	1.38975e-34	6.42759e-34
SINE/tRNA-Core-RTE	615	21852	384	6095	2.51596e-31	1.03434e-30
LTR/ERVK	140	7921	859	20026	4.46351e-26	1.6515e-25
LINE/RTE-X	27	2949	972	24998	1.79894e-20	6.05097e-20
DNA/hAT-Tip100	119	6279	880	21668	4.29914e-17	1.32557e-16
DNA/TcMar-Tc2	25	2462	974	25485	1.36388e-15	3.8818e-15
LTR/ERV1	107	5464	892	22483	1.38792e-13	3.66808e-13
DNA/TcMar-Mariner	27	2377	972	25570	1.49692e-13	3.69239e-13
LTR/ERVL	199	8379	800	19568	1.44462e-12	3.34067e-12
SINE/tRNA-RTE	18	1759	981	26188	2.79456e-11	6.08228e-11
DNA/hAT-Blackjack	71	3814	928	24133	1.90007e-10	3.9057e-10
DNA/hAT	36	2325	963	25622	4.43268e-09	8.63206e-09
LTR	37	2311	962	25636	1.64313e-08	3.03979e-08
DNA/hAT-Ac	10	1072	989	26875	9.86554e-08	1.73821e-07
SINE/5S-Deu-L2	8	964	991	26983	1.40667e-07	2.36577e-07
LTR/ERVL-MaLR	328	11459	671	16488	2.12272e-07	3.4148e-07
DNA	38	2151	961	25796	9.46638e-07	1.4594e-06
DNA/TcMar	9	751	990	27196	0.000116339	0.000172182
DNA/PiggyBac	1	260	998	27687	0.00183684	0.00261396
DNA/hAT-Tag1	13	772	986	27175	0.00378242	0.00518332
DNA/TcMar-Tc1	2	289	997	27658	0.00519082	0.00685929
LINE/Dong-R4	1	178	998	27769	0.0230459	0.0294034
LINE/L1-Tx1	3	19	996	27928	0.0387225	0.0462172
RC/Helitron	11	567	988	27380	0.0376223	0.0462172
LINE/Penelope	6	360	993	27587	0.0593319	0.0686025
SINE/tRNA-Deu	4	229	995	27718	0.202692	0.227261
SINE	18	689	981	27258	0.210011	0.228541
DNA/Kolobok	1	58	998	27889	0.724452	0.765849
DNA/PIF-Harbinger	4	99	995	27848	0.782835	0.80458
LTR/Gypsy	61	1711	938	26236	1	1

## Sheet: intronic lncRNAs vs. mRNAs
TE_class	TE_relate_lncRNA_number	TE_related_mRNA_number	non_TE_relate_lncRNA_number	non_TE_related_mRNA_number	pvalue	qvalue
SINE/Core-RTE	49	17619	169	10328	5.57953e-34	1.39488e-32
DNA/hAT-Charlie	49	16943	169	11004	4.56972e-30	5.71216e-29
LINE/L2	68	19203	150	8744	1.59273e-29	1.32727e-28
SINE/MIR	89	21155	129	6792	1.26411e-27	7.90071e-27
LINE/RTE-BovB	56	17087	162	10860	4.17886e-26	2.08943e-25
DNA/TcMar-Tigger	14	10172	204	17775	6.98147e-25	2.90895e-24
LINE/L1	77	19194	141	8753	1.02684e-23	3.6673e-23
LTR/ERVK	7	7921	211	20026	4.73772e-22	1.48054e-21
LTR/ERVL	10	8379	208	19568	3.96868e-21	1.10241e-20
LINE/CR1	14	8585	204	19362	1.74245e-18	4.35612e-18
SINE/tRNA-Core-RTE	115	21852	103	6095	1.46507e-16	3.32971e-16
LTR/ERVL-MaLR	35	11459	183	16488	3.62783e-15	7.55798e-15
DNA/hAT-Tip100	10	6279	208	21668	5.24347e-13	1.00836e-12
LTR/ERV1	11	5464	207	22483	1.40476e-09	2.5085e-09
LINE/RTE-X	2	2949	216	24998	2.10467e-08	3.50778e-08
DNA/TcMar-Tc2	2	2462	216	25485	8.27112e-07	1.29236e-06
DNA	1	2151	217	25796	1.06382e-06	1.56444e-06
DNA/TcMar-Mariner	2	2377	216	25570	1.86895e-06	2.59576e-06
LTR	3	2311	215	25636	1.82088e-05	2.39589e-05
SINE/tRNA-RTE	1	1759	217	26188	2.74695e-05	3.43369e-05
LTR/Gypsy	3	1711	215	26236	0.00145173	0.00172825
SINE/5S-Deu-L2	1	964	217	26983	0.00788809	0.00896374
DNA/hAT-Tag1	1	772	217	27175	0.0340881	0.0370523
RC/Helitron	1	567	217	27380	0.139393	0.145202
LINE/Penelope	1	360	217	27587	0.535188	0.535188

## Sheet: antisens lncRNAs vs.mRNAs
TE_class	TE_relate_lncRNA_number	TE_related_mRNA_number	non_TE_relate_lncRNA_number	non_TE_related_mRNA_number	pvalue	qvalue
LINE/L2	52	19203	67	8744	2.40295e-08	6.96855e-07
SINE/MIR	63	21155	56	6792	7.78304e-08	1.12854e-06
DNA/hAT-Charlie	45	16943	74	11004	6.74354e-07	6.51875e-06
DNA/TcMar-Tigger	21	10172	98	17775	1.31337e-05	9.52193e-05
SINE/Core-RTE	52	17619	67	10328	2.27992e-05	0.000110196
LINE/CR1	16	8585	103	19362	2.18865e-05	0.000110196
LINE/RTE-BovB	53	17087	66	10860	0.000306845	0.00127122
LTR/ERVL-MaLR	30	11459	89	16488	0.000363805	0.00131879
DNA/hAT-Blackjack	6	3814	113	24133	0.00442175	0.0140771
LINE/L1	67	19194	52	8753	0.00531935	0.0140771
SINE/tRNA-Core-RTE	80	21852	39	6095	0.0053396	0.0140771
LINE/RTE-X	5	2949	114	24998	0.0233082	0.0563281
LTR/ERVK	23	7921	96	20026	0.0317685	0.0696472
DNA/TcMar-Tc2	4	2462	115	25485	0.0336228	0.0696472
LTR/ERVL	27	8379	92	19568	0.0884216	0.170948
LTR/ERV1	17	5464	102	22483	0.164767	0.29864
DNA	5	2151	114	25796	0.223169	0.365943
DNA/hAT-Tip100	21	6279	98	21668	0.227137	0.365943
DNA/hAT	7	2325	112	25622	0.407125	0.566617
LTR	7	2311	112	25636	0.407276	0.566617
SINE/5S-Deu-L2	2	964	117	26983	0.445802	0.566617
LTR/Gypsy	9	1711	110	26236	0.44558	0.566617
SINE/tRNA-RTE	5	1759	114	26188	0.449386	0.566617
SINE	4	689	115	27258	0.542886	0.655988
DNA/TcMar	2	751	117	27196	0.774018	0.89786
DNA/hAT-Ac	5	1072	114	26875	0.808368	0.901641
DNA/TcMar-Mariner	9	2377	110	25570	0.869107	0.933486
LINE/Penelope	1	360	118	27587	1	1
RC/Helitron	2	567	117	27380	1	1
