# Supplementary material for: Genome-wide analysis of long non-coding RNAs at early stage of skin pigmentation in goats (Capra hircus)
Source: BMC Genomics. 2016 Jan 19;17:67. doi: 10.1186/s12864-016-2365-3 (PMC4719336; doi:10.1186/s12864-016-2365-3)
Supplement: Additional file 3: — Comparison of TE components among three subtypes of lncRNAs. (XLSX 13 kb) [file 12864_2016_2365_MOESM3_ESM.xlsx]

## Sheet: antisense vs. intronic_Fisher
TE_class	TE_relate_antisense-lncRNA_number	TE_related_intronic-lncRNA_number	non_TE_relate_antisense-lncRNA_number	non_TE_related_intronic-lncRNA_number	pvalue	qvalue
LTR/ERVL-MaLR	30	35	89	183	0.0445394	0.0562603
LTR/ERVK	23	7	96	211	2.55e-06	3.06e-05
LINE/L2	52	68	67	150	0.0241359	0.0386174
DNA/TcMar-Tc2	4	2	115	216	0.190289	0.217473
LTR/ERVL	27	10	92	208	8.78e-07	2.11e-05
LINE/L1	67	77	52	141	0.000227962	0.00109422
SINE/MIR	63	89	56	129	0.0391997	0.0553408
SINE/tRNA-Core-RTE	80	115	39	103	0.0111877	0.0223754
DNA/TcMar-Mariner	9	2	110	216	0.00187078	0.00641411
LINE/RTE-X	5	2	114	216	0.101583	0.121899
LTR	7	3	112	215	0.0374394	0.0553408
DNA	5	1	114	217	0.0222499	0.0381426
SINE/5S-Deu-L2	2	1	117	217	0.28541	0.297819
SINE/Core-RTE	52	49	67	169	6.57e-05	0.000525553
DNA/hAT-Tip100	21	10	98	208	0.000130976	0.000785854
LINE/RTE-BovB	53	56	66	162	0.000609188	0.00243675
LTR/Gypsy	9	3	110	215	0.00523302	0.0125593
DNA/hAT-Charlie	45	49	74	169	0.00342403	0.00913073
SINE/tRNA-RTE	5	1	114	217	0.0222499	0.0381426
LINE/Penelope	1	1	118	217	1	1
RC/Helitron	2	1	117	217	0.28541	0.297819
LINE/CR1	16	14	103	204	0.0438054	0.0562603
LTR/ERV1	17	11	102	207	0.00620654	0.0135415
DNA/TcMar-Tigger	21	14	98	204	0.00233231	0.00699692

## Sheet: antisense vs. linc_Fisher
TE_class	TE_relate_antisense-lncRNA_number	TE_relate_lincRNA_number	non_TE_relate_antisense-lncRNA_number	non_TE_relate_lincRNA_number	pvalue	qvalue
LTR/ERVL-MaLR	30	328	89	671	0.0970411	0.469032
DNA/hAT-Blackjack	6	71	113	928	0.564143	0.71131
LTR/ERVK	23	140	96	859	0.13037	0.540104
LINE/L2	52	446	67	553	0.922327	0.922327
DNA/TcMar-Tc2	4	25	115	974	0.539689	0.71131
LTR/ERVL	27	199	92	800	0.470131	0.71131
LINE/L1	67	473	52	526	0.0660447	0.469032
SINE/MIR	63	508	56	491	0.698597	0.779204
SINE/tRNA-Core-RTE	80	615	39	384	0.271313	0.598325
SINE	4	18	115	981	0.281471	0.598325
DNA/hAT	7	36	112	963	0.209513	0.598325
DNA/TcMar-Mariner	9	27	110	972	0.0101348	0.227864
LINE/RTE-X	5	27	114	972	0.375903	0.641246
LTR	7	37	112	962	0.220014	0.598325
DNA	5	38	114	961	0.800275	0.828856
SINE/5S-Deu-L2	2	8	117	991	0.288847	0.598325
SINE/Core-RTE	52	387	67	612	0.320985	0.598468
DNA/hAT-Tip100	21	119	98	880	0.079176	0.469032
LINE/RTE-BovB	53	415	66	584	0.556007	0.71131
LTR/Gypsy	9	61	110	938	0.546578	0.71131
DNA/hAT-Charlie	45	317	74	682	0.179687	0.598325
DNA/hAT-Ac	5	10	114	989	0.0157148	0.227864
SINE/tRNA-RTE	5	18	114	981	0.0882805	0.469032
LINE/Penelope	1	6	118	993	0.546173	0.71131
RC/Helitron	2	11	117	988	0.640132	0.742553
DNA/TcMar	2	9	117	990	0.330189	0.598468
LINE/CR1	16	127	103	872	0.77295	0.828856
LTR/ERV1	17	107	102	892	0.277954	0.598325
DNA/TcMar-Tigger	21	159	98	840	0.599479	0.724371

## Sheet: linc vs. intronic_Fisher
TE_class	TE_related_intronic-lncRNA_number	TE_related_lincRNA_number	non_TE_related_intronic-lncRNA_number	non_TE_related_lincRNA_number	pvalue	qvalue
LTR/ERVL-MaLR	35	328	183	671	3.47e-07	4.34e-06
LTR/ERVK	7	140	211	859	9.57e-07	7.97e-06
SINE/5S-Deu-L2	1	8	217	991	1	1
DNA/TcMar-Tc2	2	25	216	974	0.204789	0.255986
LTR/ERVL	10	199	208	800	2.32e-09	5.79e-08
LINE/L1	77	473	141	526	0.00123091	0.00341918
SINE/MIR	89	508	129	491	0.00877249	0.0160319
DNA/hAT-Tag1	1	13	217	986	0.48554	0.55175
SINE/tRNA-Core-RTE	115	615	103	384	0.017993	0.028114
DNA/TcMar-Mariner	2	27	216	972	0.143679	0.189051
LINE/RTE-X	2	27	216	972	0.143679	0.189051
LTR	3	37	215	962	0.0933249	0.137242
DNA	1	38	217	961	0.00897787	0.0160319
LINE/L2	68	446	150	553	0.000270769	0.000967032
RC/Helitron	1	11	217	988	0.704451	0.765707
DNA/hAT-Tip100	10	119	208	880	0.000931558	0.00291112
LINE/RTE-BovB	56	415	162	584	1.11e-05	5.55e-05
LTR/Gypsy	3	61	215	938	0.00231877	0.00579693
DNA/hAT-Charlie	49	317	169	682	0.00707073	0.0147629
SINE/tRNA-RTE	1	18	217	981	0.22632	0.269428
LINE/Penelope	1	6	217	993	1	1
SINE/Core-RTE	49	387	169	612	3.81e-06	2.38e-05
LINE/CR1	14	127	204	872	0.00708617	0.0147629
LTR/ERV1	11	107	207	892	0.0109361	0.0182269
DNA/TcMar-Tigger	14	159	204	840	0.000154287	0.000642863
