# Supplementary material for: Genome-wide analysis of long non-coding RNAs at early stage of skin pigmentation in goats (Capra hircus)
Source: BMC Genomics. 2016 Jan 19;17:67. doi: 10.1186/s12864-016-2365-3 (PMC4719336; doi:10.1186/s12864-016-2365-3)
Supplement: Additional file 4: — The protein-coding genes within 10 k and 100 k upstream and downstream of an lncRNA. (XLSX 55 kb) [file 12864_2016_2365_MOESM4_ESM.xlsx]

## Sheet: 10k
lncRNA_id	cisGene_id	Target_gene_name
XLOC_000204	goat_102168524	LOC102168524
XLOC_000246	goat_102191511	ZNF160
XLOC_000308	goat_102171859	FAM3A
XLOC_000308	goat_102172531	SLC10A3
XLOC_000308	goat_102173378	UBL4A
XLOC_000422	goat_102180303	LOC102180303
XLOC_000422	goat_102180030	LOC102180030
XLOC_000422	goat_102179754	LOC102179754
XLOC_000422	goat_102179466	LOC102179466
XLOC_000430	goat_102172347	LOC102172347
XLOC_000492	goat_102179557	LOC102179557
XLOC_000492	goat_102179844	LOC102179844
XLOC_000532	goat_102187210	CPT1B
XLOC_000532	goat_102187476	CHKB
XLOC_000532	goat_102190872	MAPK8IP2
XLOC_000558	goat_102171056	LOC102171056
XLOC_000558	goat_102171325	LOC102171325
XLOC_000563	goat_102173460	CNOT3
XLOC_000563	goat_102173734	LENG1
XLOC_000563	goat_102174016	LOC102174016
XLOC_000587	goat_102184422	SIGLEC12
XLOC_000587	goat_102184711	SIGLEC8
XLOC_000587	goat_102184990	SIGLEC6
XLOC_000606	goat_102171967	LOC102171967
XLOC_000689	goat_102187586	NPAS2
XLOC_000689	goat_102187044	RPL31
XLOC_000689	goat_102187314	TBC1D8
XLOC_000744	goat_102179663	LOC102179663
XLOC_000744	goat_102179940	LENG8
XLOC_000886	goat_102170142	LOC102170142
XLOC_000918	goat_102187046	PSMG3
XLOC_000992	goat_102173933	LOC102173933
XLOC_000992	goat_102173656	LOC102173656
XLOC_002057	goat_102187406	EPB41L4A
XLOC_002535	goat_102168263	HRH2
XLOC_002549	goat_102189402	ARSB
XLOC_002554	goat_102179675	THBS4
XLOC_002099	goat_102185570	VWA9
XLOC_002582	goat_102169389	SMAD6
XLOC_002604	goat_102178450	GRAMD2
XLOC_002604	goat_102178731	PKM
XLOC_002611	goat_102182041	C10H15orf59
XLOC_002167	goat_102182980	CDH24
XLOC_002167	goat_102174744	PSMB11
XLOC_002167	goat_102175024	PSMB5
XLOC_002225	goat_102176330	C10H15orf52
XLOC_002248	goat_102187595	PLA2G4E
XLOC_002784	goat_102171159	CA12
XLOC_002336	goat_102180129	CEP152
XLOC_002393	goat_102179858	TMEM30B
XLOC_002403	goat_102182878	PPP2R5E
XLOC_002880	goat_102186967	ZBTB1
XLOC_002880	goat_102186695	HSPA2
XLOC_002880	goat_102187229	PPP1R36
XLOC_002435	goat_102177245	GALNT16
XLOC_002959	goat_102189963	FOXN3
XLOC_002967	goat_102185280	CASC4
XLOC_002989	goat_102171718	NPHP1
XLOC_003539	goat_102178364	AFF3
XLOC_003550	goat_102181399	TGFBRAP1
XLOC_003550	goat_102190325	C11H2orf49
XLOC_003044	goat_102169596	DOK1
XLOC_003044	goat_102170055	LOXL3
XLOC_003044	goat_102181963	HTRA2
XLOC_003044	goat_102170325	AUP1
XLOC_003570	goat_102182045	ALMS1
XLOC_003065	goat_102183150	EXOC6B
XLOC_003631	goat_102180502	TMEM247
XLOC_003645	goat_102176614	NRXN1
XLOC_003148	goat_102186127	EML6
XLOC_003153	goat_102189490	SMEK2
XLOC_003153	goat_102190136	PNPT1
XLOC_003153	goat_102190700	EFEMP1
XLOC_003667	goat_102178914	SH3RF3
XLOC_003196	goat_102190883	ST3GAL5
XLOC_003203	goat_102188056	KCMF1
XLOC_003730	goat_102180602	SPRED2
XLOC_003739	goat_102186602	GKN1
XLOC_003739	goat_102174753	ANTXR1
XLOC_003791	goat_102190884	DNMT3A
XLOC_003801	goat_102173097	KLHL29
XLOC_003314	goat_102177170	OSR1
XLOC_003826	goat_102180603	LPIN1
XLOC_003330	goat_102183972	NOL10
XLOC_003348	goat_102168270	LOC102168270
XLOC_003362	goat_102186491	NR6A1
XLOC_003411	goat_102182701	USP20
XLOC_003414	goat_102182982	GPR107
XLOC_003949	goat_102189874	LOC102189874
XLOC_003977	goat_102175135	SLC2A6
XLOC_004001	goat_102182320	DPP7
XLOC_004001	goat_102182604	MAN1B1
XLOC_004001	goat_102182884	UAP1L1
XLOC_004005	goat_102183701	LOC102183701
XLOC_004012	goat_102184816	LOC102184816
XLOC_004012	goat_102185095	MAMDC4
XLOC_004015	goat_102185095	MAMDC4
XLOC_004015	goat_102185373	LOC102185373
XLOC_004042	goat_102188415	ARRDC1
XLOC_004304	goat_102172637	LECT1
XLOC_004304	goat_102172911	SUGT1
XLOC_004319	goat_102178181	TSC22D1
XLOC_004096	goat_102179108	SIAH3
XLOC_004341	goat_102182141	SPRYD7
XLOC_004341	goat_102187603	TRIM13
XLOC_004131	goat_102184915	FOXO1
XLOC_004372	goat_102183799	FRY
XLOC_004373	goat_102183799	FRY
XLOC_004187	goat_102191532	ATP8A2
XLOC_004405	goat_102169880	MICU2
XLOC_004408	goat_102170707	N6AMT2
XLOC_004408	goat_102170988	IFT88
XLOC_004205	goat_102172075	MPHOSPH8
XLOC_004223	goat_102187238	RBM26
XLOC_004263	goat_102170529	FAM155A
XLOC_005004	goat_102182144	SNAP25
XLOC_004563	goat_102172821	GATA3
XLOC_004574	goat_102173399	USP6NL
XLOC_004597	goat_102175037	NRP1
XLOC_004598	goat_102175037	NRP1
XLOC_004608	goat_102190530	MLLT10
XLOC_004620	goat_102171620	ENKUR
XLOC_005088	goat_102182515	VIM
XLOC_005092	goat_102186319	ZEB1
XLOC_004666	goat_102186607	ZNF438
XLOC_005115	goat_102181219	RIN2
XLOC_005119	goat_102182609	THBD
XLOC_004735	goat_102170797	SLC23A2
XLOC_004738	goat_102191437	CDS2
XLOC_004763	goat_102173101	TMC2
XLOC_004771	goat_102191812	PRPF6
XLOC_004771	goat_102189598	SAMD10
XLOC_004805	goat_102189140	LOC102189140
XLOC_005223	goat_102176246	VAPB
XLOC_005274	goat_100860915	ASIP
XLOC_005303	goat_102183615	BLCAP
XLOC_005303	goat_102183158	NNAT
XLOC_005313	goat_102189324	TOP1
XLOC_004992	goat_102177995	BCAS1
XLOC_005420	goat_102187606	LOC102187606
XLOC_005792	goat_102168746	SLC52A2
XLOC_005792	goat_102177733	FBXL6
XLOC_005792	goat_102177996	TMEM249
XLOC_005478	goat_102190434	LOC102190434
XLOC_005523	goat_102172370	FAM84B
XLOC_005549	goat_102178744	SNAI2
XLOC_005914	goat_102189496	LOC102189496
XLOC_005920	goat_102191152	LOC102191152
XLOC_005922	goat_102169031	MTFR1
XLOC_005922	goat_102169313	LOC102169313
XLOC_005922	goat_102169610	PDE7A
XLOC_005927	goat_102172737	MCMDC2
XLOC_005936	goat_102176142	NCOA2
XLOC_005975	goat_102180059	FABP5
XLOC_005982	goat_100860896	TNFRSF11B
XLOC_005982	goat_102182326	SAMD12
XLOC_005660	goat_102170890	BAALC
XLOC_005689	goat_102180513	MATN2
XLOC_005704	goat_102184356	TP53INP1
XLOC_005711	goat_102188063	PDP1
XLOC_005714	goat_102189414	FAM92A1
XLOC_006067	goat_102174761	SNX16
XLOC_005745	goat_102176978	CHMP4C
XLOC_006497	goat_102172738	MMP8
XLOC_006514	goat_102186136	AMOTL1
XLOC_006515	goat_102186136	AMOTL1
XLOC_006135	goat_102190533	NPAT
XLOC_006135	goat_102190803	ATM
XLOC_006183	goat_102186885	CEP164
XLOC_006206	goat_102176627	USP2
XLOC_006206	goat_102178188	THY1
XLOC_006261	goat_102178749	SBF2
XLOC_006736	goat_102168371	LMO2
XLOC_006394	goat_102183254	LDLRAD3
XLOC_006766	goat_102183347	LOC102183347
XLOC_006766	goat_102180868	LOC102180868
XLOC_006766	goat_102183620	GYLTL1B
XLOC_006766	goat_102191158	PHF21A
XLOC_006767	goat_102191158	PHF21A
XLOC_006784	goat_102187511	CELF1
XLOC_006448	goat_102181062	SLC43A1
XLOC_006451	goat_102181617	UBE2L6
XLOC_006808	goat_102182427	ZDHHC5
XLOC_006808	goat_102182712	MED19
XLOC_006808	goat_102172174	TMX2
XLOC_006818	goat_102169614	LOC102169614
XLOC_006825	goat_102178292	MS4A5
XLOC_006480	goat_102178843	VPS26B
XLOC_006480	goat_102173023	THYN1
XLOC_006480	goat_102173675	ACAD8
XLOC_007239	goat_102180786	LOC102180786
XLOC_006885	goat_102174862	SRGAP2
XLOC_007288	goat_102170624	CDC73
XLOC_007300	goat_102177909	LYPLAL1
XLOC_007320	goat_102183440	SUSD4
XLOC_006971	goat_102171177	SMYD3
XLOC_006976	goat_102172177	HNRNPU
XLOC_006976	goat_102187069	LOC102187069
XLOC_007356	goat_102175424	LOC102175424
XLOC_006994	goat_102190342	PRRX1
XLOC_007043	goat_102180523	ACOT7
XLOC_007438	goat_102182715	C16H1orf174
XLOC_007054	goat_102184175	TP73
XLOC_007467	goat_102191356	MXRA8
XLOC_007467	goat_102189698	DVL1
XLOC_007099	goat_102169403	AGRN
XLOC_007122	goat_102181229	TNN
XLOC_007535	goat_102184272	KIAA1614
XLOC_007174	goat_102189507	PTPN14
XLOC_007197	goat_102168376	LAMB3
XLOC_007620	goat_100861392	ADIPOR1
XLOC_007620	goat_102175700	KLHL12
XLOC_007982	goat_102169787	RNF175
XLOC_007989	goat_102170347	FHDC1
XLOC_008000	goat_102172834	NR3C2
XLOC_008001	goat_102172834	NR3C2
XLOC_007667	goat_102178845	ZNF827
XLOC_007671	goat_102178293	HHIP
XLOC_007683	goat_102182158	RNF150
XLOC_007699	goat_102186891	ELF2
XLOC_008034	goat_102187886	CCRN4L
XLOC_008049	goat_102176546	SLC25A31
XLOC_008049	goat_102176813	INTU
XLOC_007734	goat_102172087	ZNF140
XLOC_007734	goat_102171808	LOC102171808
XLOC_007764	goat_102176908	NCOR2
XLOC_008125	goat_102183718	SETD8
XLOC_007847	goat_102173218	COQ5
XLOC_007847	goat_102179225	RNF10
XLOC_008236	goat_102186710	SRRD
XLOC_008236	goat_102186983	TFIP11
XLOC_007895	goat_102188884	ZNRF3
XLOC_007895	goat_102184744	C17H22orf31
XLOC_007895	goat_102189147	KREMEN1
XLOC_007901	goat_102187423	MTMR3
XLOC_008270	goat_102191728	MORC2
XLOC_008271	goat_102170811	SMTN
XLOC_007953	goat_102179506	YPEL1
XLOC_008317	goat_102188791	LOC102188791
XLOC_008317	goat_102189061	MRPL40
XLOC_008317	goat_102189335	LOC102189335
XLOC_008375	goat_102178099	WWOX
XLOC_008393	goat_102180070	CMIP
XLOC_008406	goat_102181417	NECAB2
XLOC_008406	goat_102183719	SLC38A8
XLOC_009106	goat_102185946	ATP2C2
XLOC_009106	goat_102182528	TLDC1
XLOC_008454	goat_102170627	FANCA
XLOC_008454	goat_102180617	SPIRE2
XLOC_008485	goat_102183353	FTO
XLOC_009191	goat_102188072	MT2A
XLOC_008538	goat_102173221	BEAN1
XLOC_009268	goat_102184837	ZFHX3
XLOC_008638	goat_102183535	C18H19orf12
XLOC_008644	goat_102184464	ZNF536
XLOC_009290	goat_102186331	CEP89
XLOC_009297	goat_102191730	LOC102191730
XLOC_008714	goat_102175325	CAPNS1
XLOC_008714	goat_102175610	LOC102175610
XLOC_008729	goat_102177831	SIPA1L3
XLOC_009361	goat_102181150	FBXO17
XLOC_008756	goat_102183903	PLEKHG2
XLOC_008756	goat_102184651	RPS16
XLOC_008756	goat_102184365	SUPT5H
XLOC_009441	goat_102188622	ZNF235
XLOC_009442	goat_102188622	ZNF235
XLOC_009480	goat_102175433	PNMAL1
XLOC_008845	goat_102178389	CCDC9
XLOC_009495	goat_102179877	MEIS3
XLOC_009495	goat_102171644	SLC8A2
XLOC_009509	goat_102183630	CYTH2
XLOC_009509	goat_102177745	LMTK3
XLOC_009574	goat_102172753	IGLON5
XLOC_009574	goat_102173033	SIGLEC5
XLOC_008940	goat_102184752	LOC102184752
XLOC_008964	goat_102178204	U2AF2
XLOC_008964	goat_102178480	LOC102178480
XLOC_008969	goat_102179589	ISOC2
XLOC_008969	goat_102183816	UBE2S
XLOC_009645	goat_102170630	ZNF274
XLOC_009646	goat_102171186	ZSCAN22
XLOC_009646	goat_102171459	A1BG
XLOC_010365	goat_102182723	VEZF1
XLOC_010381	goat_102188893	TEX14
XLOC_010397	goat_102168292	MYO19
XLOC_010397	goat_102175888	PIGW
XLOC_010397	goat_102175611	GGNBP2
XLOC_010409	goat_102172093	AP2B1
XLOC_010409	goat_102172382	PEX12
XLOC_010409	goat_102184655	SLFN14
XLOC_009789	goat_102171738	NSRP1
XLOC_009789	goat_102172383	SLC6A4
XLOC_010551	goat_102189709	NEURL4
XLOC_010551	goat_102189991	LOC102189991
XLOC_010551	goat_102184370	LOC102184370
XLOC_010551	goat_102183540	ACAP1
XLOC_010553	goat_102185864	TNK1
XLOC_010553	goat_102185601	PLSCR3
XLOC_010553	goat_102190261	TMEM256
XLOC_010559	goat_102170907	LOC102170907
XLOC_010559	goat_102169132	CHD3
XLOC_009899	goat_102173227	ALOXE3
XLOC_009899	goat_102173685	PER1
XLOC_010570	goat_102175439	SLC25A35
XLOC_010570	goat_102170816	ARHGEF15
XLOC_010571	goat_102171370	LOC102171370
XLOC_010571	goat_102176357	KRBA2
XLOC_010596	goat_102175241	SHISA6
XLOC_010620	goat_102188894	AKAP10
XLOC_010625	goat_102190068	SLC47A1
XLOC_010625	goat_102180255	LOC102180255
XLOC_010625	goat_102190636	MFAP4
XLOC_010625	goat_102190352	LOC102190352
XLOC_009964	goat_102184942	TNFRSF13B
XLOC_009964	goat_102172840	USP22
XLOC_009966	goat_102173967	MAP2K3
XLOC_010731	goat_102188350	RARA
XLOC_010777	goat_102183725	PLEKHH3
XLOC_010777	goat_102184001	CCR10
XLOC_010777	goat_102189067	CNTNAP1
XLOC_010091	goat_102179133	PPY
XLOC_010820	goat_102187801	NMT1
XLOC_010917	goat_102181990	SEC14L1
XLOC_010925	goat_102190170	MXRA7
XLOC_011055	goat_102181725	OSGEPL1
XLOC_011055	goat_102183015	ANKAR
XLOC_011058	goat_102182735	WDR75
XLOC_011061	goat_102183732	COL5A2
XLOC_011654	goat_102184010	RBM45
XLOC_011661	goat_102185125	LOC102185125
XLOC_011098	goat_102185403	HOXD1
XLOC_011098	goat_102185693	HOXD3
XLOC_011108	goat_102183370	OLA1
XLOC_011684	goat_102189909	TLK1
XLOC_011684	goat_102190360	GORASP2
XLOC_011119	goat_102191562	MYO3B
XLOC_011194	goat_102169059	HNMT
XLOC_011764	goat_102171016	R3HDM1
XLOC_011775	goat_100861144	INSIG2
XLOC_011777	goat_102176470	EN1
XLOC_011285	goat_102173793	PARD3B
XLOC_011851	goat_102175724	FZD5
XLOC_011326	goat_102175450	LOC102175450
XLOC_011878	goat_102188266	TNS1
XLOC_011335	goat_102190179	ARPC2
XLOC_011335	goat_102175999	GPBAR1
XLOC_011335	goat_102190469	AAMP
XLOC_011335	goat_100861377	PNKD
XLOC_011881	goat_100861377	PNKD
XLOC_011910	goat_100861160	WDFY1
XLOC_011911	goat_102184568	MRPL44
XLOC_011947	goat_102169235	ZNF362
XLOC_011986	goat_102180268	PHACTR4
XLOC_011481	goat_102185878	WASF2
XLOC_011481	goat_102186167	GPR3
XLOC_012013	goat_102180903	LOC102180903
XLOC_011512	goat_102178225	GRHL3
XLOC_012061	goat_102191284	MUL1
XLOC_012079	goat_102170835	EMC1
XLOC_012079	goat_102171113	UBR4
XLOC_012105	goat_102183195	SDHB
XLOC_012105	goat_102183471	ATP13A2
XLOC_012346	goat_102177280	SLIT3
XLOC_012145	goat_102185117	KCNIP1
XLOC_012158	goat_102179812	NEURL1B
XLOC_012190	goat_102172391	ADAMTS6
XLOC_012437	goat_102188630	DDX4
XLOC_012437	goat_102189244	SLC38A9
XLOC_012217	goat_102171654	LOC102171654
XLOC_012459	goat_102185869	PARP8
XLOC_012260	goat_102185687	NPR3
XLOC_012269	goat_102187435	CDH10
XLOC_012510	goat_102175442	BASP1
XLOC_012580	goat_102188534	LOC102188534
XLOC_012589	goat_102179324	CHSY1
XLOC_012595	goat_102180429	ADAMTS17
XLOC_012601	goat_100861165	IGF-IR
XLOC_012948	goat_102184005	SLCO3A1
XLOC_012949	goat_102184005	SLCO3A1
XLOC_012616	goat_102184845	AKAP13
XLOC_012968	goat_102185784	ANPEP
XLOC_012998	goat_102168944	BNC1
XLOC_012678	goat_102183271	APBA2
XLOC_013012	goat_102178667	TJP1
XLOC_012704	goat_102188804	C21H15orf27
XLOC_012738	goat_102177665	DTD2
XLOC_013076	goat_102180085	EAPP
XLOC_013082	goat_100860840	PSMA6
XLOC_012775	goat_102178115	PRPF39
XLOC_012775	goat_102180705	FKBP3
XLOC_013119	goat_102182348	CCDC88C
XLOC_013150	goat_102186528	GLRX5
XLOC_013164	goat_102177667	CCDC85C
XLOC_012871	goat_102172210	EIF5
XLOC_013239	goat_102174982	RBMS3
XLOC_013236	goat_102174982	RBMS3
XLOC_013645	goat_102184764	ACAA1
XLOC_013645	goat_102174883	MYD88
XLOC_013645	goat_102175168	LOC102175168
XLOC_013285	goat_102176565	SCN5A
XLOC_013660	goat_102186061	WDR48
XLOC_013317	goat_100861022	HIGD1D
XLOC_013325	goat_102180976	SNRK
XLOC_013325	goat_102175065	ANO10
XLOC_013345	goat_102184850	SRGAP3
XLOC_013722	goat_102173423	MITF
XLOC_013384	goat_102178670	MAGI1
XLOC_013382	goat_102178670	MAGI1
XLOC_013385	goat_102178670	MAGI1
XLOC_013737	goat_102168397	THOC7
XLOC_013746	goat_102169530	PTPRG
XLOC_013747	goat_102169530	PTPRG
XLOC_013403	goat_102181635	FHIT
XLOC_013405	goat_102181635	FHIT
XLOC_013774	goat_102175812	TKT
XLOC_013478	goat_102175069	RBM15B
XLOC_013478	goat_102168867	MANF
XLOC_013478	goat_102175341	DOCK3
XLOC_013491	goat_102176744	LSMEM2
XLOC_013836	goat_102177572	CAMKV
XLOC_013836	goat_102176176	TRAIP
XLOC_013846	goat_102184386	QRICH1
XLOC_013846	goat_102184671	IMPDH2
XLOC_013846	goat_102185319	NDUFAF3
XLOC_013846	goat_102179526	LOC102179526
XLOC_013846	goat_102186064	DALRD3
XLOC_013846	goat_102179819	WDR6
XLOC_013852	goat_102189528	ATRIP
XLOC_013852	goat_102190468	CCDC51
XLOC_013866	goat_102174169	KIF9
XLOC_013866	goat_102173894	LOC102173894
XLOC_013875	goat_102179245	CCR3
XLOC_013572	goat_100861189	GHRL
XLOC_013890	goat_102184954	HRH1
XLOC_013911	goat_102169344	RUVBL1
XLOC_013608	goat_102178313	ZXDC
XLOC_013608	goat_102178578	LOC102178578
XLOC_013608	goat_102178864	SLC41A3
XLOC_014289	goat_102191658	TAPBP
XLOC_014289	goat_102191382	ZBTB22
XLOC_014298	goat_102171388	GRM4
XLOC_014299	goat_102171667	HMGA1
XLOC_014299	goat_102172109	LOC102172109
XLOC_013966	goat_100860994	PACSIN1
XLOC_013966	goat_102185880	SPDEF
XLOC_013969	goat_102186729	ANKS1A
XLOC_014308	goat_102173980	TCP11
XLOC_014020	goat_102170007	KIF6
XLOC_014036	goat_102169233	UBR2
XLOC_014363	goat_102173138	KLC4
XLOC_014367	goat_102174255	CRIP3
XLOC_014379	goat_100861005	SLC29A1
XLOC_014379	goat_100861006	HSP90AB1
XLOC_014379	goat_102181637	SLC35B2
XLOC_014084	goat_102189256	MUT
XLOC_014422	goat_102173618	EGFL8
XLOC_014422	goat_102173897	PPT2
XLOC_014422	goat_102174172	PRRT1
XLOC_014446	goat_102182457	DDR1
XLOC_014139	goat_100860984	PRR3
XLOC_014139	goat_102190565	GNL1
XLOC_014486	goat_102180811	LOC102180811
XLOC_014486	goat_102184017	LOC102184017
XLOC_014486	goat_102183743	LOC102183743
XLOC_014211	goat_102178321	PAK1IP1
XLOC_014211	goat_102178780	C23H6orf52
XLOC_014237	goat_102177017	RPP40
XLOC_014822	goat_102178589	ZNF236
XLOC_014840	goat_102191571	NETO1
XLOC_014851	goat_102171561	PIK3C3
XLOC_014866	goat_102177114	DTNA
XLOC_014656	goat_102186648	GAREM
XLOC_014679	goat_102169639	MIB1
XLOC_014922	goat_102176381	NAPG
XLOC_014739	goat_102181551	RNF165
XLOC_014739	goat_102181825	LOXHD1
XLOC_014755	goat_102172956	ME2
XLOC_014973	goat_102188726	TCF4
XLOC_014778	goat_102170194	NEDD4L
XLOC_014781	goat_102173520	MALT1
XLOC_014987	goat_102175176	CCBE1
XLOC_015072	goat_102191754	RPL3L
XLOC_015072	goat_102168407	NDUFB10
XLOC_015072	goat_100860776	RPS2
XLOC_015072	goat_102182931	RNF151
XLOC_015072	goat_102168960	TBL3
XLOC_015502	goat_102171209	RAB26
XLOC_015502	goat_102171477	TRAF7
XLOC_015105	goat_102176755	LOC102176755
XLOC_015121	goat_102186738	ZNF597
XLOC_015132	goat_102190012	LOC102190012
XLOC_015592	goat_102170014	TNFRSF17
XLOC_015176	goat_102176932	PDXDC1
XLOC_015180	goat_102177770	ABCC1
XLOC_015180	goat_102178034	ABCC6
XLOC_015225	goat_102175261	ZKSCAN2
XLOC_015657	goat_102188012	SH2B1
XLOC_015657	goat_102188278	TUFM
XLOC_015657	goat_102181461	LOC102181461
XLOC_015657	goat_102181918	ATXN2L
XLOC_015680	goat_102172115	ITGAL
XLOC_015680	goat_102168231	ZNF768
XLOC_015281	goat_102178690	KAT8
XLOC_015281	goat_102179341	PRSS8
XLOC_015281	goat_102171568	PRSS36
XLOC_015327	goat_102182936	SRCRB4D
XLOC_015765	goat_102189002	TFR2
XLOC_015765	goat_102189271	MOSPD3
XLOC_015765	goat_102181355	PCOLCE
XLOC_015765	goat_102189542	FBXO24
XLOC_015360	goat_102190094	NYAP1
XLOC_015360	goat_102190374	TSC22D4
XLOC_015801	goat_102173150	BAIAP2L1
XLOC_015801	goat_102171484	BRI3
XLOC_015808	goat_100861267	PMS2
XLOC_015808	goat_102172592	AIMP2
XLOC_015808	goat_102175262	EIF2AK1
XLOC_015808	goat_102174993	ANKRD61
XLOC_015399	goat_102172861	USP42
XLOC_015399	goat_102173151	LOC102173151
XLOC_015822	goat_102176491	TNRC18
XLOC_015434	goat_102168598	EIF3B
XLOC_015893	goat_102177585	IPMK
XLOC_016156	goat_102182753	PRKG1
XLOC_016157	goat_102182753	PRKG1
XLOC_016166	goat_102191759	CH25H
XLOC_016166	goat_102169934	LIPA
XLOC_015940	goat_100861091	TCTN3
XLOC_015940	goat_102189182	ENTPD1
XLOC_016193	goat_102189182	ENTPD1
XLOC_016211	goat_102173996	GOLGA7B
XLOC_015979	goat_102188280	LDB1
XLOC_015979	goat_102188736	PPRC1
XLOC_016249	goat_102191300	PSD
XLOC_016249	goat_102181185	FBXL15
XLOC_016249	goat_102168413	CUEDC2
XLOC_016266	goat_102188281	SFR1
XLOC_016292	goat_102187558	ADRB1
XLOC_016043	goat_102188918	TRUB1
XLOC_016044	goat_102189183	ATRNL1
XLOC_016298	goat_102189457	GFRA1
XLOC_016305	goat_102187915	RAB11FIP2
XLOC_016352	goat_102181360	LOC102181360
XLOC_016383	goat_102170297	MCPH1
XLOC_016388	goat_102188282	LOC102188282
XLOC_016543	goat_102172511	SPCS3
XLOC_016392	goat_102173065	NEIL3
XLOC_016554	goat_102176582	IRF2
XLOC_016558	goat_102177866	ACSL1
XLOC_016413	goat_102189372	FAT1
XLOC_016430	goat_102172598	DLC1
XLOC_016431	goat_102172598	DLC1
XLOC_016432	goat_102172598	DLC1
XLOC_016587	goat_102175828	ERI1
XLOC_016591	goat_102177772	TMEM66
XLOC_016591	goat_100861093	LEPROTL1
XLOC_016476	goat_102176583	ANK1
XLOC_016499	goat_102169072	PSD3
XLOC_016494	goat_102169935	NAT1
XLOC_016671	goat_100861076	RAB4A
XLOC_016887	goat_102190379	TSNAX
XLOC_016924	goat_102174092	RTKN2
XLOC_016962	goat_102183128	TTC18
XLOC_016794	goat_102190662	KAT6B
XLOC_016795	goat_102190662	KAT6B
XLOC_016806	goat_102186276	KCNMA1
XLOC_016818	goat_102173532	TMEM254
XLOC_016818	goat_102174188	LOC102174188
XLOC_016835	goat_102191113	CCSER2
XLOC_017395	goat_102181927	USP35
XLOC_017395	goat_102177593	KCTD21
XLOC_017107	goat_102181657	VSIG2
XLOC_017107	goat_102181928	ESAM
XLOC_017124	goat_102191019	ST3GAL4
XLOC_017452	goat_102186191	JAM3
XLOC_017483	goat_102181005	SCGB1A1
XLOC_017491	goat_102187031	WDR74
XLOC_017491	goat_102187568	SLC3A2
XLOC_017525	goat_102169079	CDC42BPG
XLOC_017547	goat_102169461	SSSCA1
XLOC_017547	goat_102169741	FAM89B
XLOC_017547	goat_102172694	EHBP1L1
XLOC_017237	goat_102174912	SNX32
XLOC_017237	goat_102170587	CFL1
XLOC_017237	goat_102175192	MUS81
XLOC_017237	goat_102170857	EFEMP2
XLOC_017561	goat_102177697	CD248
XLOC_017579	goat_102180467	KDM2A
XLOC_017584	goat_102182385	CARNS1
XLOC_017584	goat_102182675	RPS6KB2
XLOC_017584	goat_102183042	CORO1B
XLOC_017307	goat_102170492	ANO1
XLOC_017307	goat_102170760	FADD
XLOC_017643	goat_102186378	LRRC56
XLOC_017643	goat_102186668	HRAS
XLOC_018414	goat_102168400	TMCO1
XLOC_018419	goat_102170836	PBX1
XLOC_017695	goat_102177111	NUF2
XLOC_018431	goat_102181452	NOS1AP
XLOC_017764	goat_102174260	MEF2D
XLOC_018508	goat_102175636	MEX3A
XLOC_017789	goat_102191194	DPM3
XLOC_017789	goat_102191663	SLC50A1
XLOC_017789	goat_102168502	EFNA1
XLOC_017870	goat_102174525	LOC102174525
XLOC_018668	goat_102186449	PSMA5
XLOC_017965	goat_102189645	VAV3
XLOC_017976	goat_102178412	SLC35A3
XLOC_018711	goat_102178131	F3
XLOC_018733	goat_102183844	HS2ST1
XLOC_018029	goat_102185138	LOC102185138
XLOC_018029	goat_102185525	LOC102185525
XLOC_018035	goat_102185702	CYR61
XLOC_018052	goat_102169541	LPHN2
XLOC_018772	goat_102190655	ST6GALNAC3
XLOC_018103	goat_102189452	NFIA
XLOC_018129	goat_102174354	SSBP3
XLOC_018865	goat_102168408	NRD1
XLOC_018868	goat_102168683	EPS15
XLOC_018924	goat_102181558	TIE1
XLOC_018232	goat_102181748	SCMH1
XLOC_018233	goat_102181748	SCMH1
XLOC_018259	goat_102172962	SF3A3
XLOC_019547	goat_102182939	C4H7orf57
XLOC_019549	goat_102176014	CDK14
XLOC_019549	goat_102183205	FZD1
XLOC_019562	goat_102180182	CDK6
XLOC_019090	goat_102181358	CCDC132
XLOC_019104	goat_102189455	PON3
XLOC_019104	goat_102183658	PON2
XLOC_019115	goat_102170848	ICA1
XLOC_019592	goat_102187022	SCIN
XLOC_019130	goat_102187829	ISPD
XLOC_019131	goat_102178420	LRRC72
XLOC_019608	goat_102181263	HDAC9
XLOC_019138	goat_102182849	TWIST1
XLOC_019620	goat_102171760	KLHL7
XLOC_019624	goat_102176015	LOC102176015
XLOC_019172	goat_102183035	CACNA2D1
XLOC_019191	goat_102168688	LHFPL3
XLOC_019212	goat_102178141	SFRP4
XLOC_019212	goat_102175182	EPDR1
XLOC_019235	goat_102187187	IMMP2L
XLOC_019248	goat_102170482	FKBP9
XLOC_019748	goat_102174273	OSBPL3
XLOC_019772	goat_102185977	POLD2
XLOC_019772	goat_102177032	AEBP1
XLOC_019773	goat_102186271	POLM
XLOC_019782	goat_102178142	GLI3
XLOC_019787	goat_102189928	RALA
XLOC_019791	goat_102168690	NAA38
XLOC_019381	goat_102172411	KLHDC10
XLOC_019858	goat_102173811	ADCK2
XLOC_019450	goat_102183848	EPHA1
XLOC_019464	goat_102189276	CUL1
XLOC_019464	goat_102190101	EZH2
XLOC_020579	goat_102175003	TRHDE
XLOC_020594	goat_102185630	ZDHHC17
XLOC_019961	goat_102182566	NAV3
XLOC_019963	goat_102182566	NAV3
XLOC_020603	goat_102172692	LOC102172692
XLOC_020603	goat_100861258	MYF6
XLOC_020603	goat_100861252	MYF5
XLOC_019977	goat_102190102	METTL25
XLOC_019978	goat_102190760	TMTC2
XLOC_020019	goat_102191112	HOXC6
XLOC_020019	goat_102177136	HOXC8
XLOC_020019	goat_102177412	HOXC9
XLOC_020021	goat_102191768	HOXC10
XLOC_020021	goat_102177693	HOXC11
XLOC_020022	goat_102177693	HOXC11
XLOC_020022	goat_102177961	HOXC12
XLOC_020023	goat_102178245	HOXC13
XLOC_020028	goat_100860911	SP1
XLOC_020029	goat_102176394	SP7
XLOC_020676	goat_102182762	KRT78
XLOC_020058	goat_102189831	LETMD1
XLOC_020725	goat_102177410	TUBA1A
XLOC_020081	goat_102180567	FKBP11
XLOC_020081	goat_102181189	CCDC65
XLOC_020094	goat_102177594	VDR
XLOC_020102	goat_102191114	SLC38A2
XLOC_020119	goat_102187744	LOC102187744
XLOC_020790	goat_102188383	C5H12orf56
XLOC_020790	goat_102182671	C5H12orf66
XLOC_020792	goat_102182949	SRGAP1
XLOC_020167	goat_102191020	FAM19A2
XLOC_020169	goat_102186562	LRIG3
XLOC_020832	goat_102190301	STAT2
XLOC_020832	goat_102190023	IL23A
XLOC_020832	goat_102190587	PAN2
XLOC_020832	goat_102168330	CNPY2
XLOC_020835	goat_102170119	RNF41
XLOC_020835	goat_102168430	SMARCC2
XLOC_020905	goat_102171037	RBFOX2
XLOC_020930	goat_102185637	TMTC1
XLOC_020962	goat_102168704	PDE3A
XLOC_020976	goat_102175750	GPR19
XLOC_021013	goat_102188658	LAG3
XLOC_021064	goat_102179363	GGA1
XLOC_021064	goat_102179647	SH3BP1
XLOC_021176	goat_102184794	PLXNB2
XLOC_021205	goat_102187113	TMA16
XLOC_021206	goat_102187113	TMA16
XLOC_021213	goat_102187847	EXOSC9
XLOC_021539	goat_102191780	PDE5A
XLOC_021539	goat_102168807	FABP2
XLOC_021225	goat_102172337	USP53
XLOC_021225	goat_102169268	MYOZ2
XLOC_021225	goat_102169568	SYNPO2
XLOC_021551	goat_102175658	ARSJ
XLOC_021234	goat_102175658	ARSJ
XLOC_021568	goat_102171587	SEC24B
XLOC_021572	goat_100860901	LOC100860901
XLOC_021255	goat_102190391	INTS12
XLOC_021255	goat_102190863	ARHGEF38
XLOC_021587	goat_102191595	TET2
XLOC_021258	goat_102168244	CXXC4
XLOC_021649	goat_102187662	ARAP2
XLOC_021334	goat_102169466	KLHL5
XLOC_021338	goat_100860797	HIP2
XLOC_021339	goat_102174103	LOC102174103
XLOC_021350	goat_102182392	GUF1
XLOC_021350	goat_102182681	GNPDA2
XLOC_021396	goat_102184236	UBA6
XLOC_021396	goat_100860755	LOC100860755
XLOC_021396	goat_102185163	LOC102185163
XLOC_021733	goat_102173172	UTP3
XLOC_021406	goat_102175283	SLC4A4
XLOC_021744	goat_102182960	MTHFD2L
XLOC_021424	goat_102185077	PPEF2
XLOC_021425	goat_102185077	PPEF2
XLOC_021783	goat_102188757	CDS1
XLOC_021454	goat_102181580	ARHGAP24
XLOC_021457	goat_102185996	AFF1
XLOC_021820	goat_102173173	FGFBP1
XLOC_022579	goat_102183229	IBA57
XLOC_022610	goat_102169274	KIAA1683
XLOC_022672	goat_102172345	DNAJB1
XLOC_022687	goat_102168441	CACNA1A
XLOC_022688	goat_102168441	CACNA1A
XLOC_022688	goat_102175474	IER2
XLOC_022688	goat_102175756	STX10
XLOC_022047	goat_102181486	ASNA1
XLOC_022047	goat_102182024	TNPO2
XLOC_022057	goat_102177970	FBXL12
XLOC_022712	goat_102177970	FBXL12
XLOC_022057	goat_100861401	UBL5
XLOC_022712	goat_100861401	UBL5
XLOC_022716	goat_102179755	C7H19orf66
XLOC_022716	goat_100860917	ANGPTL6
XLOC_022716	goat_102186858	PPAN
XLOC_022716	goat_102180031	P2RY11
XLOC_022716	goat_102180304	EIF3G
XLOC_022072	goat_102182964	ATG4D
XLOC_022072	goat_102189028	KRI1
XLOC_022072	goat_102183589	CDKN2D
XLOC_022734	goat_102191231	KANK2
XLOC_022734	goat_102191516	DOCK6
XLOC_022752	goat_102168251	ZNF558
XLOC_022130	goat_102189944	GTF2F1
XLOC_022130	goat_102190215	PSPN
XLOC_022130	goat_102190506	ALKBH7
XLOC_022130	goat_102190776	CLPP
XLOC_022161	goat_102171509	UBXN6
XLOC_022815	goat_102171509	UBXN6
XLOC_022815	goat_102172989	CHAF1A
XLOC_022184	goat_102174831	GIPC3
XLOC_022184	goat_102175115	HMG20B
XLOC_022184	goat_102175390	MFSD12
XLOC_022224	goat_102187125	ALDH7A1
XLOC_022885	goat_102189204	CSNK1G3
XLOC_022899	goat_102171144	PRR16
XLOC_022900	goat_102171144	PRR16
XLOC_022901	goat_102171144	PRR16
XLOC_022238	goat_102179661	SEMA6A
XLOC_022984	goat_102172992	C7H5orf15
XLOC_022422	goat_102184426	PDGFRB
XLOC_023085	goat_102169097	G3BP1
XLOC_022451	goat_102174655	SGCD
XLOC_022452	goat_102174655	SGCD
XLOC_022459	goat_102178537	EBF1
XLOC_023107	goat_102182034	C1QTNF2
XLOC_022478	goat_102187402	TENM2
XLOC_022496	goat_102173562	LOC102173562
XLOC_023149	goat_100861304	CAST
XLOC_023159	goat_102177980	FAM174A
XLOC_023165	goat_102191521	GIN1
XLOC_023176	goat_102181389	FBXL17
XLOC_023175	goat_102181389	FBXL17
XLOC_022543	goat_102181680	FER
XLOC_022548	goat_102182591	MAN2A1
XLOC_023214	goat_102191795	LOC102191795
XLOC_023640	goat_102185464	SAP30
XLOC_023670	goat_102184057	ACO1
XLOC_023278	goat_102179385	LOC102179385
XLOC_023682	goat_102182128	FOCAD
XLOC_023313	goat_102178354	KIAA1432
XLOC_023314	goat_102179003	PDCD1LG2
XLOC_023321	goat_102176686	GLIS3
XLOC_023324	goat_102183238	KIAA0020
XLOC_023726	goat_102178355	DMRT2
XLOC_023732	goat_102186592	PIP5K1B
XLOC_023333	goat_102180039	TJP2
XLOC_023736	goat_102180591	APBA1
XLOC_023739	goat_102181681	KLF9
XLOC_023757	goat_102185653	C8H9orf41
XLOC_023353	goat_102188590	PRUNE2
XLOC_023388	goat_102187134	ZCCHC7
XLOC_023395	goat_102190413	DCAF10
XLOC_023406	goat_102186689	GABBR2
XLOC_023806	goat_102186689	GABBR2
XLOC_023811	goat_102174118	LOC102174118
XLOC_023827	goat_102174568	BIN3
XLOC_023838	goat_102180763	KCTD9
XLOC_023838	goat_102181035	CDCA2
XLOC_023491	goat_102180223	NTRK2
XLOC_023502	goat_102186309	C8H9orf3
XLOC_023893	goat_102188044	ERCC6L2
XLOC_023510	goat_102171335	C8H9orf89
XLOC_023510	goat_102171606	NINJ1
XLOC_023532	goat_102189124	SECISBP2
XLOC_023532	goat_102171977	CKS2
XLOC_023536	goat_102189677	SHC3
XLOC_023929	goat_102176237	TMEM246
XLOC_023941	goat_102184623	IKBKAP
XLOC_023941	goat_102185087	FAM206A
XLOC_023965	goat_102174659	C8H9orf84
XLOC_023607	goat_102184720	STOM
XLOC_024353	goat_102173936	TPBG
XLOC_024085	goat_102174027	DCBLD1
XLOC_024123	goat_102181124	REV3L
XLOC_024124	goat_102181685	SLC16A10
XLOC_024478	goat_102190518	TMEM244
XLOC_024207	goat_102190787	ENPP1
XLOC_024208	goat_102191048	CTGF
XLOC_024236	goat_102183243	UTRN
XLOC_024263	goat_102171879	LOC102171879
XLOC_024272	goat_102168351	TIAM2
XLOC_024301	goat_102174475	RPS6KA2
XLOC_024604	goat_102182594	DLL1
XLOC_024606	goat_102181039	FAM120B
XLOC_024621	goat_102191777	LOC102191777
XLOC_025004	goat_102172795	ARMCX2
XLOC_024653	goat_102190591	MORF4L2
XLOC_024673	goat_102181934	TMEM164
XLOC_025036	goat_102182574	AMMECR1
XLOC_025041	goat_102184887	ALG13
XLOC_024676	goat_102184887	ALG13
XLOC_025055	goat_102173372	CXHXorf56
XLOC_025067	goat_102179551	GPC3
XLOC_024718	goat_102191218	LOC102191218
XLOC_024718	goat_102191681	LOC102191681
XLOC_024737	goat_102169082	LOC102169082
XLOC_024752	goat_102180294	CDR1
XLOC_025177	goat_102182290	CHIC1
XLOC_025180	goat_102181575	NHSL2
XLOC_025185	goat_102189105	LOC102189105
XLOC_025188	goat_102168988	NLGN3
XLOC_025188	goat_102182680	MED12
XLOC_024842	goat_102188204	PPP1R3F
XLOC_024842	goat_102188755	FOXP3
XLOC_024885	goat_102185641	KDM5C
XLOC_025239	goat_102181764	SMC1A
XLOC_024888	goat_102187752	FAM120C
XLOC_024888	goat_102188027	WNK3
XLOC_024990	goat_102169659	RAB9A
XLOC_025313	goat_102170131	TCEANC

## Sheet: 100k
lncRNA_id	cisGene_id	Target_gene_name
XLOC_000181	goat_102185549	LOC102185549
XLOC_000204	goat_102168524	LOC102168524
XLOC_000219	goat_102175383	LOC102175383
XLOC_000234	goat_102186676	LOC102186676
XLOC_000246	goat_102168713	LOC102168713
XLOC_000246	goat_102191511	ZNF160
XLOC_000259	goat_102173282	LOC102173282
XLOC_000308	goat_102171591	IKBKG
XLOC_000308	goat_102171321	G6PD
XLOC_000308	goat_102171859	FAM3A
XLOC_000308	goat_102172531	SLC10A3
XLOC_000308	goat_102173378	UBL4A
XLOC_000308	goat_102173653	LAGE3
XLOC_000308	goat_102173931	PLXNA3
XLOC_000308	goat_102172804	FAM50A
XLOC_000308	goat_102173081	GDI1
XLOC_000362	goat_102181587	MXRA5
XLOC_000362	goat_102181859	PRKX
XLOC_000404	goat_102172429	LOC102172429
XLOC_000404	goat_102173082	TPRA1
XLOC_000404	goat_102173380	MCM2
XLOC_000422	goat_102180303	LOC102180303
XLOC_000422	goat_102180030	LOC102180030
XLOC_000422	goat_102179754	LOC102179754
XLOC_000422	goat_102179466	LOC102179466
XLOC_000430	goat_102172347	LOC102172347
XLOC_000464	goat_102173284	NOXA1
XLOC_000465	goat_102173284	NOXA1
XLOC_000492	goat_102179557	LOC102179557
XLOC_000492	goat_102179844	LOC102179844
XLOC_000495	goat_102180117	LOC102180117
XLOC_000540	goat_102188397	PPP6R2
XLOC_000540	goat_102188668	SBF1
XLOC_000532	goat_102189203	LMF2
XLOC_000532	goat_102189474	NCAPH2
XLOC_000532	goat_102189751	LOC102189751
XLOC_000532	goat_102190035	LOC102190035
XLOC_000532	goat_102190600	KLHDC7B
XLOC_000532	goat_102186949	SYCE3
XLOC_000532	goat_102187210	CPT1B
XLOC_000532	goat_102187476	CHKB
XLOC_000532	goat_102190872	MAPK8IP2
XLOC_000532	goat_102188131	ARSA
XLOC_000532	goat_102191129	SHANK3
XLOC_000532	goat_102191416	ACR
XLOC_000558	goat_102171056	LOC102171056
XLOC_000558	goat_102171325	LOC102171325
XLOC_000563	goat_102172889	TFPT
XLOC_000563	goat_102173179	PRPF31
XLOC_000563	goat_102173460	CNOT3
XLOC_000563	goat_102173734	LENG1
XLOC_000563	goat_102174016	LOC102174016
XLOC_000563	goat_102174293	LOC102174293
XLOC_000563	goat_102174558	LOC102174558
XLOC_000563	goat_102171596	LOC102171596
XLOC_000563	goat_102174830	TSEN34
XLOC_000563	goat_102171864	RPS9
XLOC_000563	goat_102172141	LOC102172141
XLOC_000563	goat_102175114	LILRB5
XLOC_000587	goat_102183591	VSIG10L
XLOC_000587	goat_102181674	ETFB
XLOC_000587	goat_102183867	CLDND2
XLOC_000587	goat_102181944	NKG7
XLOC_000587	goat_102182217	LIM2
XLOC_000587	goat_102182495	SIGLEC10
XLOC_000587	goat_102184422	SIGLEC12
XLOC_000587	goat_102184711	SIGLEC8
XLOC_000587	goat_102184990	SIGLEC6
XLOC_000587	goat_102183315	ZNF175
XLOC_000606	goat_102171967	LOC102171967
XLOC_000606	goat_102172432	LOC102172432
XLOC_000606	goat_102173083	LOC102173083
XLOC_000633	goat_102186951	LOC102186951
XLOC_000633	goat_102186681	LOC102186681
XLOC_000689	goat_102187586	NPAS2
XLOC_000689	goat_102187044	RPL31
XLOC_000689	goat_102187314	TBC1D8
XLOC_000694	goat_102169754	GEMIN7
XLOC_000694	goat_102170870	CLASRP
XLOC_000694	goat_102171147	RELB
XLOC_000694	goat_102171421	CLPTM1
XLOC_000735	goat_102177713	CEBPA
XLOC_000735	goat_102177433	CEBPG
XLOC_000735	goat_102177977	LOC102177977
XLOC_000744	goat_102179663	LOC102179663
XLOC_000744	goat_102179940	LENG8
XLOC_000744	goat_102180217	TTYH1
XLOC_000744	goat_102180488	LAIR1
XLOC_000754	goat_102181773	PPP1R12B
XLOC_000877	goat_102191235	LOC102191235
XLOC_000886	goat_102170142	LOC102170142
XLOC_000918	goat_102187316	LOC102187316
XLOC_000918	goat_102187588	INTS1
XLOC_000918	goat_102187860	TMEM184A
XLOC_000918	goat_102187046	PSMG3
XLOC_000992	goat_102173933	LOC102173933
XLOC_000992	goat_102173656	LOC102173656
XLOC_002057	goat_102187406	EPB41L4A
XLOC_002535	goat_102168263	HRH2
XLOC_002549	goat_102189402	ARSB
XLOC_002549	goat_102189681	DMGDH
XLOC_002549	goat_102175022	BHMT2
XLOC_002554	goat_102178831	MTX3
XLOC_002554	goat_102179675	THBS4
XLOC_002554	goat_102190521	SERINC5
XLOC_002099	goat_102184527	DPP8
XLOC_002099	goat_102186599	PTPLAD1
XLOC_002099	goat_102185570	VWA9
XLOC_002099	goat_102186872	SLC24A1
XLOC_002099	goat_102187593	DENND4A
XLOC_002581	goat_102169389	SMAD6
XLOC_002582	goat_102169389	SMAD6
XLOC_002595	goat_102175213	LOC102175213
XLOC_002598	goat_102175213	LOC102175213
XLOC_002598	goat_102175687	LARP6
XLOC_002598	goat_102173006	THAP10
XLOC_002598	goat_102175961	LRRC49
XLOC_002599	goat_102175961	LRRC49
XLOC_002128	goat_102175961	LRRC49
XLOC_002128	goat_102176609	THSD4
XLOC_002604	goat_102177800	SENP8
XLOC_002604	goat_102178450	GRAMD2
XLOC_002604	goat_102178731	PKM
XLOC_002604	goat_102179201	PARP6
XLOC_002604	goat_102173572	CELF6
XLOC_002611	goat_102176887	CD276
XLOC_002611	goat_102182041	C10H15orf59
XLOC_002167	goat_102173746	SLC7A8
XLOC_002167	goat_102174211	CEBPE
XLOC_002167	goat_102174477	C10H14orf119
XLOC_002167	goat_102182699	ACIN1
XLOC_002167	goat_102182980	CDH24
XLOC_002167	goat_102174744	PSMB11
XLOC_002167	goat_102175024	PSMB5
XLOC_002167	goat_102175298	C10H14orf93
XLOC_002167	goat_102183518	AJUBA
XLOC_002167	goat_102175581	HAUS4
XLOC_002699	goat_100860971	THBS1
XLOC_002699	goat_102174745	FSIP1
XLOC_002225	goat_102176047	BUB1B
XLOC_002225	goat_100860973	PAK6
XLOC_002225	goat_102169390	C10H15orf56
XLOC_002225	goat_102169966	PLCB2
XLOC_002225	goat_102176330	C10H15orf52
XLOC_002225	goat_102170239	LOC102170239
XLOC_002225	goat_102170523	DISP2
XLOC_002225	goat_102170791	KNSTRN
XLOC_002225	goat_102176611	IVD
XLOC_002248	goat_102187322	EHD4
XLOC_002248	goat_102187595	PLA2G4E
XLOC_002248	goat_102187867	PLA2G4D
XLOC_002248	goat_102188141	PLA2G4F
XLOC_002784	goat_102171159	CA12
XLOC_002784	goat_102170430	APH1B
XLOC_002291	goat_102177527	GTF2A2
XLOC_002291	goat_102178175	GCNT3
XLOC_002291	goat_102178453	FAM81A
XLOC_002299	goat_102183695	ZNF280D
XLOC_002299	goat_102184346	MNS1
XLOC_002336	goat_102180129	CEP152
XLOC_002366	goat_102188864	PELI2
XLOC_002867	goat_102173941	SIX4
XLOC_002867	goat_102178628	MNAT1
XLOC_002389	goat_102173941	SIX4
XLOC_002389	goat_102178628	MNAT1
XLOC_002393	goat_102179858	TMEM30B
XLOC_002393	goat_102174214	PRKCH
XLOC_002403	goat_102182878	PPP2R5E
XLOC_002403	goat_102183521	WDR89
XLOC_002406	goat_102174749	SGPP1
XLOC_002406	goat_102175030	LOC102175030
XLOC_002406	goat_102175304	LOC102175304
XLOC_002880	goat_102186214	MTHFD1
XLOC_002880	goat_102185924	AKAP5
XLOC_002880	goat_102185658	ZBTB25
XLOC_002880	goat_102186967	ZBTB1
XLOC_002880	goat_102186695	HSPA2
XLOC_002880	goat_102187229	PPP1R36
XLOC_002896	goat_102174307	RAD51B
XLOC_002435	goat_102177245	GALNT16
XLOC_002435	goat_102177530	ERH
XLOC_002435	goat_102175303	SLC39A9
XLOC_002435	goat_102177803	PLEKHD1
XLOC_002959	goat_102189963	FOXN3
XLOC_002965	goat_102191054	RPS6KA5
XLOC_002967	goat_102185280	CASC4
XLOC_002967	goat_102185925	CTDSPL2
XLOC_002967	goat_102186215	EIF3J
XLOC_002989	goat_102172729	BUB1
XLOC_002989	goat_102171434	LOC102171434
XLOC_002989	goat_102171718	NPHP1
XLOC_002989	goat_102173012	MALL
XLOC_003539	goat_102185473	REV1
XLOC_003539	goat_102178364	AFF3
XLOC_003550	goat_102189964	MRPS9
XLOC_003550	goat_102181131	GPR45
XLOC_003550	goat_102181399	TGFBRAP1
XLOC_003550	goat_102190325	C11H2orf49
XLOC_003550	goat_102190607	FHL2
XLOC_003044	goat_102168637	SEMA4F
XLOC_003044	goat_102169299	M1AP
XLOC_003044	goat_102169596	DOK1
XLOC_003044	goat_102170055	LOXL3
XLOC_003044	goat_102181963	HTRA2
XLOC_003044	goat_102170325	AUP1
XLOC_003044	goat_102170607	DQX1
XLOC_003044	goat_102182234	TLX2
XLOC_003044	goat_102171433	PCGF1
XLOC_003044	goat_102182512	LOC102182512
XLOC_003044	goat_102182799	TTC31
XLOC_003044	goat_102183074	CCDC142
XLOC_003044	goat_102171717	MRPL53
XLOC_003044	goat_102171985	MOGS
XLOC_003044	goat_102173394	WBP1
XLOC_003044	goat_102173095	INO80B
XLOC_003044	goat_102172270	RTKN
XLOC_003570	goat_102185009	C11H2orf78
XLOC_003570	goat_102179013	DUSP11
XLOC_003570	goat_102179860	TPRKB
XLOC_003570	goat_102181787	NAT8B
XLOC_003570	goat_102182045	ALMS1
XLOC_003065	goat_102183150	EXOC6B
XLOC_003631	goat_102180230	EPAS1
XLOC_003631	goat_102180502	TMEM247
XLOC_003631	goat_102169483	ATP6V1E2
XLOC_003631	goat_102170609	RHOQ
XLOC_003645	goat_102176614	NRXN1
XLOC_003144	goat_102184530	PSME4
XLOC_003148	goat_102185661	SPTBN1
XLOC_003148	goat_102186127	EML6
XLOC_003153	goat_102189045	CCDC104
XLOC_003153	goat_102189490	SMEK2
XLOC_003153	goat_102190136	PNPT1
XLOC_003153	goat_102190700	EFEMP1
XLOC_003667	goat_102171614	SOWAHC
XLOC_003667	goat_102171885	2016-09-10
XLOC_003667	goat_102178914	SH3RF3
XLOC_003685	goat_102185575	EIF2AK3
XLOC_003685	goat_102185844	TEX37
XLOC_003685	goat_102184160	FOXI3
XLOC_003196	goat_102190883	ST3GAL5
XLOC_003203	goat_102188056	KCMF1
XLOC_003203	goat_102172907	TMSB10
XLOC_003719	goat_102175134	FAM161A
XLOC_003719	goat_102172361	CCT4
XLOC_003727	goat_102178366	AFTPH
XLOC_003730	goat_102174218	LOC102174218
XLOC_003730	goat_102180602	SPRED2
XLOC_003739	goat_102185846	LOC102185846
XLOC_003739	goat_102186315	GKN2
XLOC_003739	goat_102186602	GKN1
XLOC_003739	goat_102174753	ANTXR1
XLOC_003791	goat_102190884	DNMT3A
XLOC_003791	goat_102191146	LOC102191146
XLOC_003791	goat_102182514	POMC
XLOC_003791	goat_102191433	EFR3B
XLOC_003801	goat_102183609	ATAD2B
XLOC_003801	goat_102173097	KLHL29
XLOC_003808	goat_102174942	PUM2
XLOC_003808	goat_102185011	SDC1
XLOC_003314	goat_102177170	OSR1
XLOC_003821	goat_102180323	TRIB2
XLOC_003826	goat_102180603	LPIN1
XLOC_003826	goat_102186972	NTSR2
XLOC_003330	goat_102182700	ATP6V1C2
XLOC_003330	goat_102183972	NOL10
XLOC_003840	goat_102184631	ODC1
XLOC_003840	goat_102185093	HPCAL1
XLOC_003348	goat_102191624	LOC102191624
XLOC_003348	goat_102168270	LOC102168270
XLOC_003362	goat_102186491	NR6A1
XLOC_003362	goat_102183077	OLFML2A
XLOC_003411	goat_102173310	TOR1B
XLOC_003411	goat_102173014	TOR1A
XLOC_003411	goat_102182416	C11H9orf78
XLOC_003411	goat_102182701	USP20
XLOC_003411	goat_102173857	FNBP1
XLOC_003414	goat_102173857	FNBP1
XLOC_003414	goat_102182982	GPR107
XLOC_003414	goat_102183246	NCS1
XLOC_003414	goat_102183523	HMCN2
XLOC_003949	goat_102189318	LHX3
XLOC_003949	goat_102189594	QSOX2
XLOC_003949	goat_102189874	LOC102189874
XLOC_003949	goat_102190139	LOC102190139
XLOC_003949	goat_102190425	GPSM1
XLOC_003977	goat_102170434	SURF4
XLOC_003977	goat_102174312	C11H9orf96
XLOC_003977	goat_102174580	ADAMTS13
XLOC_003977	goat_102175135	SLC2A6
XLOC_003977	goat_102175414	TMEM8C
XLOC_003977	goat_102175692	ADAMTSL2
XLOC_003977	goat_102175966	FAM163B
XLOC_003470	goat_102177536	BRD3
XLOC_003470	goat_102177810	WDR5
XLOC_004001	goat_102178084	TPRN
XLOC_004001	goat_102180944	SSNA1
XLOC_004001	goat_102181216	ANAPC2
XLOC_004001	goat_102181508	TMEM210
XLOC_004001	goat_102181789	GRIN1
XLOC_004001	goat_102182048	LOC102182048
XLOC_004001	goat_102182320	DPP7
XLOC_004001	goat_102182604	MAN1B1
XLOC_004001	goat_102182884	UAP1L1
XLOC_004001	goat_102183153	ENTPD2
XLOC_004001	goat_102183701	LOC102183701
XLOC_004005	goat_102182884	UAP1L1
XLOC_004005	goat_102183153	ENTPD2
XLOC_004005	goat_102183701	LOC102183701
XLOC_004012	goat_102183701	LOC102183701
XLOC_004005	goat_102183974	C8G
XLOC_004005	goat_102179019	FBXW5
XLOC_004005	goat_102184255	TRAF2
XLOC_004005	goat_102184532	LOC102184532
XLOC_004005	goat_102184816	LOC102184816
XLOC_004005	goat_102185095	MAMDC4
XLOC_004012	goat_102183974	C8G
XLOC_004015	goat_102183974	C8G
XLOC_004012	goat_102179019	FBXW5
XLOC_004015	goat_102179019	FBXW5
XLOC_004012	goat_102184255	TRAF2
XLOC_004015	goat_102184255	TRAF2
XLOC_004012	goat_102184532	LOC102184532
XLOC_004015	goat_102184532	LOC102184532
XLOC_004012	goat_102184816	LOC102184816
XLOC_004015	goat_102184816	LOC102184816
XLOC_004012	goat_102185095	MAMDC4
XLOC_004012	goat_102185373	LOC102185373
XLOC_004012	goat_102185665	RABL6
XLOC_004012	goat_102185931	KIAA1984
XLOC_004012	goat_102186220	TMEM141
XLOC_004012	goat_102186492	LOC102186492
XLOC_004012	goat_102186775	LOC102186775
XLOC_004015	goat_102185095	MAMDC4
XLOC_004015	goat_102185373	LOC102185373
XLOC_004015	goat_102185665	RABL6
XLOC_004015	goat_102185931	KIAA1984
XLOC_004015	goat_102186220	TMEM141
XLOC_004015	goat_102186492	LOC102186492
XLOC_004015	goat_102186775	LOC102186775
XLOC_004015	goat_102179294	LOC102179294
XLOC_004030	goat_102187872	COL5A1
XLOC_004032	goat_102188146	RXRA
XLOC_004042	goat_102189411	EHMT1
XLOC_004042	goat_102188415	ARRDC1
XLOC_004042	goat_102189689	ZMYND19
XLOC_004042	goat_102189967	DPH7
XLOC_004042	goat_102188871	MRPL41
XLOC_004042	goat_102190240	LOC102190240
XLOC_004304	goat_102172637	LECT1
XLOC_004304	goat_102172911	SUGT1
XLOC_004304	goat_102170795	ELF1
XLOC_004089	goat_102177990	SMIM2
XLOC_004090	goat_102178181	TSC22D1
XLOC_004319	goat_102178181	TSC22D1
XLOC_004091	goat_102178181	TSC22D1
XLOC_004094	goat_102179392	GTF2F2
XLOC_004094	goat_102179679	LOC102179679
XLOC_004094	goat_102179959	SLC25A30
XLOC_004094	goat_102178549	COG3
XLOC_004096	goat_102180402	SPERT
XLOC_004096	goat_102179108	SIAH3
XLOC_004098	goat_102179394	LRRC63
XLOC_004098	goat_102182049	KIAA0226L
XLOC_004341	goat_102182141	SPRYD7
XLOC_004341	goat_102187603	TRIM13
XLOC_004341	goat_102187873	KCNRG
XLOC_004131	goat_102184915	FOXO1
XLOC_004372	goat_102183799	FRY
XLOC_004373	goat_102183799	FRY
XLOC_004372	goat_102187143	LOC102187143
XLOC_004187	goat_102191532	ATP8A2
XLOC_004405	goat_102169602	FGF9
XLOC_004405	goat_102169880	MICU2
XLOC_004405	goat_102169603	ZDHHC20
XLOC_004405	goat_102170155	SKA3
XLOC_004405	goat_102169881	SAP18
XLOC_004408	goat_102170437	XPO4
XLOC_004408	goat_102170707	N6AMT2
XLOC_004408	goat_102170988	IFT88
XLOC_004408	goat_102170708	CRYL1
XLOC_004205	goat_102171798	PSPC1
XLOC_004205	goat_102172075	MPHOSPH8
XLOC_004205	goat_102173202	PARP4
XLOC_004223	goat_102187238	RBM26
XLOC_004223	goat_102188232	NDFIP2
XLOC_004249	goat_102176138	DOCK9
XLOC_004249	goat_102178459	UBAC2
XLOC_004251	goat_102178459	UBAC2
XLOC_004251	goat_102178740	LOC102178740
XLOC_004251	goat_102187501	LOC102187501
XLOC_004251	goat_102190241	TM9SF2
XLOC_004263	goat_102170529	FAM155A
XLOC_004276	goat_102183802	RAB20
XLOC_004276	goat_102171618	CARKD
XLOC_004276	goat_102171889	LOC102171889
XLOC_004276	goat_102172167	ING1
XLOC_004276	goat_102172457	ANKRD10
XLOC_005004	goat_102181694	ANKEF1
XLOC_005004	goat_102182144	SNAP25
XLOC_004563	goat_102172553	TAF3
XLOC_004563	goat_102172821	GATA3
XLOC_004574	goat_102173399	USP6NL
XLOC_004574	goat_102172820	ECHDC3
XLOC_004597	goat_102175037	NRP1
XLOC_004598	goat_102175037	NRP1
XLOC_004608	goat_102175868	LOC102175868
XLOC_004608	goat_102189970	SKIDA1
XLOC_004608	goat_102190530	MLLT10
XLOC_004609	goat_102191346	COMMD3
XLOC_004609	goat_102191809	BMI1
XLOC_004609	goat_102168644	SPAG6
XLOC_004620	goat_102171349	PRTFDC1
XLOC_004620	goat_102171620	ENKUR
XLOC_004620	goat_102171891	THNSL1
XLOC_005088	goat_102180682	LOC102180682
XLOC_005088	goat_102182515	VIM
XLOC_005088	goat_102182804	ST8SIA6
XLOC_004660	goat_102186319	ZEB1
XLOC_005092	goat_102186319	ZEB1
XLOC_004666	goat_102186607	ZNF438
XLOC_005115	goat_102181219	RIN2
XLOC_005115	goat_102169884	NAA20
XLOC_005115	goat_102170158	CRNKL1
XLOC_005115	goat_102181512	C13H20orf26
XLOC_005119	goat_102182609	THBD
XLOC_005119	goat_102172076	CD93
XLOC_005124	goat_102173947	SYNDIG1
XLOC_005124	goat_102174222	CST7
XLOC_005124	goat_102184821	APMAP
XLOC_005124	goat_102185099	ACSS1
XLOC_005131	goat_102175311	LOC102175311
XLOC_005131	goat_102175776	NET1
XLOC_005131	goat_102187059	TUBAL3
XLOC_005131	goat_102176053	UCN3
XLOC_005131	goat_102176340	LOC102176340
XLOC_004735	goat_102170797	SLC23A2
XLOC_004735	goat_102171258	TMEM230
XLOC_004735	goat_102172276	PCNA
XLOC_004735	goat_102191437	CDS2
XLOC_004738	goat_102171258	TMEM230
XLOC_004738	goat_102172276	PCNA
XLOC_004738	goat_102191437	CDS2
XLOC_004763	goat_102172555	EBF4
XLOC_004763	goat_102172823	IDH3B
XLOC_004763	goat_102187413	NOP56
XLOC_004763	goat_102173101	TMC2
XLOC_004771	goat_102177174	OPRL1
XLOC_004771	goat_102177451	RGS19
XLOC_004771	goat_102177730	TCEA2
XLOC_004771	goat_102191812	PRPF6
XLOC_004771	goat_102189598	SAMD10
XLOC_004771	goat_102168465	UCKL1
XLOC_004771	goat_102178373	DNAJC5
XLOC_004771	goat_102178639	TPD52L2
XLOC_004771	goat_102168743	ABHD16B
XLOC_004805	goat_102189140	LOC102189140
XLOC_004805	goat_102190430	LOC102190430
XLOC_005223	goat_102175968	APCDD1L
XLOC_005223	goat_102176246	VAPB
XLOC_005223	goat_102176540	RAB22A
XLOC_005271	goat_102173861	RALY
XLOC_005271	goat_102190243	EIF2S2
XLOC_004858	goat_102190243	EIF2S2
XLOC_004858	goat_100860915	ASIP
XLOC_004858	goat_102191350	AHCY
XLOC_005274	goat_100860915	ASIP
XLOC_005274	goat_102191350	AHCY
XLOC_005292	goat_102176705	PHF20
XLOC_005292	goat_102177352	LOC102177352
XLOC_005292	goat_102177452	EPB41L1
XLOC_005303	goat_102183615	BLCAP
XLOC_005303	goat_102183158	NNAT
XLOC_005308	goat_102186320	LOC102186320
XLOC_005308	goat_102187505	RALGAPB
XLOC_005308	goat_102186882	ADIG
XLOC_005313	goat_102189324	TOP1
XLOC_005313	goat_102181878	PLCG1
XLOC_005313	goat_102189599	ZHX3
XLOC_004984	goat_102191814	PTPN1
XLOC_004984	goat_102173762	FAM65C
XLOC_004992	goat_102177995	BCAS1
XLOC_004994	goat_102179493	DOK5
XLOC_005420	goat_102187606	LOC102187606
XLOC_005792	goat_102176343	CYHR1
XLOC_005792	goat_102176625	TONSL
XLOC_005792	goat_102168276	VPS28
XLOC_005792	goat_102176902	SLC39A4
XLOC_005792	goat_102177177	CPSF1
XLOC_005792	goat_102177453	ADCK5
XLOC_005792	goat_102168746	SLC52A2
XLOC_005792	goat_102177733	FBXL6
XLOC_005792	goat_102177996	TMEM249
XLOC_005792	goat_100861225	DGAT1
XLOC_005792	goat_102178552	HSF1
XLOC_005792	goat_102178837	BOP1
XLOC_005792	goat_102179112	LOC102179112
XLOC_005478	goat_102189603	JRK
XLOC_005478	goat_102189883	ARC
XLOC_005478	goat_102190434	LOC102190434
XLOC_005495	goat_102191817	ZFAT
XLOC_005523	goat_102172080	LOC102172080
XLOC_005523	goat_102172370	FAM84B
XLOC_005549	goat_102178744	SNAI2
XLOC_005549	goat_102179023	C14H8orf22
XLOC_005562	goat_102182706	RP1
XLOC_005568	goat_102187507	FAM110B
XLOC_005914	goat_102189884	CLVS1
XLOC_005914	goat_102189496	LOC102189496
XLOC_005914	goat_102190149	LOC102190149
XLOC_005920	goat_102191152	LOC102191152
XLOC_005922	goat_102168749	ARMC1
XLOC_005922	goat_102169031	MTFR1
XLOC_005922	goat_102169313	LOC102169313
XLOC_005922	goat_102169610	PDE7A
XLOC_005927	goat_102172279	SGK3
XLOC_005927	goat_102172737	MCMDC2
XLOC_005927	goat_102168923	TCF24
XLOC_005927	goat_102173209	PPP1R42
XLOC_005927	goat_102173484	COPS5
XLOC_005936	goat_102176142	NCOA2
XLOC_005947	goat_102170335	SBSPON
XLOC_005947	goat_102180512	RPL7
XLOC_005947	goat_102180778	RDH10
XLOC_005957	goat_102180407	ZFHX4
XLOC_005958	goat_102180407	ZFHX4
XLOC_005975	goat_102180059	FABP5
XLOC_005982	goat_100860896	TNFRSF11B
XLOC_005982	goat_102182326	SAMD12
XLOC_005660	goat_102170617	FZD6
XLOC_005660	goat_102170890	BAALC
XLOC_005662	goat_102171441	AZIN1
XLOC_005664	goat_102171441	AZIN1
XLOC_005664	goat_102172371	KLF10
XLOC_005689	goat_102180513	MATN2
XLOC_005690	goat_102180513	MATN2
XLOC_005689	goat_102180951	LAPTM4B
XLOC_005690	goat_102180951	LAPTM4B
XLOC_005692	goat_102181405	LOC102181405
XLOC_005692	goat_102168924	LOC102168924
XLOC_005692	goat_102181697	LOC102181697
XLOC_005692	goat_102169200	TSPYL5
XLOC_005695	goat_102182423	CPQ
XLOC_005695	goat_102183082	SDC2
XLOC_005704	goat_102184356	TP53INP1
XLOC_005704	goat_102185672	CCNE2
XLOC_005704	goat_102185381	INTS8
XLOC_006037	goat_102185935	ESRP1
XLOC_006037	goat_102186227	LOC102186227
XLOC_006037	goat_102186498	KIAA1429
XLOC_006037	goat_102186978	FSBP
XLOC_005711	goat_102188063	PDP1
XLOC_005711	goat_102188875	TMEM67
XLOC_005714	goat_102188875	TMEM67
XLOC_005714	goat_102189141	RBM12B
XLOC_005714	goat_102189414	FAM92A1
XLOC_006067	goat_102174761	SNX16
XLOC_006067	goat_102176978	CHMP4C
XLOC_006067	goat_102177256	ZFAND1
XLOC_005745	goat_102174761	SNX16
XLOC_005745	goat_102176978	CHMP4C
XLOC_005745	goat_102177256	ZFAND1
XLOC_005745	goat_102175597	SLC10A5
XLOC_005745	goat_102175872	IMPA1
XLOC_006497	goat_102170620	MMP1
XLOC_006497	goat_102172738	MMP8
XLOC_006497	goat_102171174	MMP27
XLOC_006124	goat_102182055	SESN3
XLOC_006514	goat_102186136	AMOTL1
XLOC_006515	goat_102186136	AMOTL1
XLOC_006135	goat_102172372	ACAT1
XLOC_006135	goat_102172646	LOC102172646
XLOC_006135	goat_102190533	NPAT
XLOC_006135	goat_102190803	ATM
XLOC_006140	goat_102174049	ZC3H12C
XLOC_006140	goat_102168557	RDX
XLOC_006560	goat_102184542	SIK3
XLOC_006183	goat_102180953	BACE1
XLOC_006183	goat_102186885	CEP164
XLOC_006183	goat_102181225	DSCAML1
XLOC_006206	goat_102185385	CBL
XLOC_006206	goat_102185676	MCAM
XLOC_006206	goat_102176057	RNF26
XLOC_006206	goat_102185939	C1QTNF5
XLOC_006206	goat_102176345	MFRP
XLOC_006206	goat_102176627	USP2
XLOC_006206	goat_102178188	THY1
XLOC_006598	goat_102182811	SCN3B
XLOC_006598	goat_102183617	ZNF202
XLOC_006598	goat_102184266	SAAL1
XLOC_006605	goat_102187696	C15H11orf58
XLOC_006251	goat_102191354	RASSF10
XLOC_006252	goat_102191354	RASSF10
XLOC_006252	goat_102170445	TEAD1
XLOC_006261	goat_102178749	SBF2
XLOC_006290	goat_102185482	LOC102185482
XLOC_006290	goat_102176709	MRPL17
XLOC_006736	goat_102181616	FBXO3
XLOC_006736	goat_102168371	LMO2
XLOC_006739	goat_102181883	ABTB2
XLOC_006739	goat_100860855	CAT
XLOC_006739	goat_102169781	ELF5
XLOC_006745	goat_102182711	PAMR1
XLOC_006394	goat_102183254	LDLRAD3
XLOC_006766	goat_102183085	CRY2
XLOC_006766	goat_102183347	LOC102183347
XLOC_006766	goat_102180333	MAPK8IP1
XLOC_006766	goat_102180612	C15H11orf94
XLOC_006766	goat_102180868	LOC102180868
XLOC_006766	goat_102183620	GYLTL1B
XLOC_006766	goat_102191158	PHF21A
XLOC_006767	goat_102191158	PHF21A
XLOC_006784	goat_100860949	SLC39A13
XLOC_006784	goat_102187246	PSMC3
XLOC_006784	goat_102173109	RAPSN
XLOC_006784	goat_102187511	CELF1
XLOC_006784	goat_102187788	PTPMT1
XLOC_006784	goat_102173588	KBTBD4
XLOC_006784	goat_102188065	NDUFS3
XLOC_006784	goat_102174231	FAM180B
XLOC_006784	goat_102188333	MTCH2
XLOC_006791	goat_102188880	NUP160
XLOC_006448	goat_102180785	LOC102180785
XLOC_006448	goat_102170805	SLC43A3
XLOC_006448	goat_102181062	SLC43A1
XLOC_006448	goat_102171447	TIMM10
XLOC_006448	goat_102181617	UBE2L6
XLOC_006451	goat_102181062	SLC43A1
XLOC_006451	goat_102171447	TIMM10
XLOC_006451	goat_102181617	UBE2L6
XLOC_006451	goat_102181884	LOC102181884
XLOC_006451	goat_102182155	YPEL4
XLOC_006451	goat_102171898	CLP1
XLOC_006808	goat_102181884	LOC102181884
XLOC_006808	goat_102182155	YPEL4
XLOC_006808	goat_102171898	CLP1
XLOC_006808	goat_102182427	ZDHHC5
XLOC_006808	goat_102182712	MED19
XLOC_006808	goat_102172174	TMX2
XLOC_006808	goat_102182989	BTBD18
XLOC_006808	goat_102183255	CTNND1
XLOC_006818	goat_102174680	LOC102174680
XLOC_006818	goat_102174956	LOC102174956
XLOC_006818	goat_102175229	LOC102175229
XLOC_006818	goat_102175501	LOC102175501
XLOC_006818	goat_102175784	LOC102175784
XLOC_006818	goat_102169614	LOC102169614
XLOC_006818	goat_102176062	OSBP
XLOC_006818	goat_102169891	PATL1
XLOC_006825	goat_102171633	MS4A2
XLOC_006825	goat_102171899	MS4A7
XLOC_006825	goat_102178292	MS4A5
XLOC_006825	goat_102172175	MS4A1
XLOC_006825	goat_102172466	MS4A13
XLOC_006480	goat_102178558	NCAPD3
XLOC_006480	goat_102178843	VPS26B
XLOC_006480	goat_102173023	THYN1
XLOC_006480	goat_102173675	ACAD8
XLOC_006480	goat_102179117	LOC102179117
XLOC_007239	goat_102180786	LOC102180786
XLOC_007239	goat_102186981	PPFIA4
XLOC_007239	goat_102185019	LOC102185019
XLOC_007239	goat_100861395	MYOG
XLOC_006857	goat_102188612	ZC3H11A
XLOC_006857	goat_102188334	ZBED6
XLOC_006857	goat_100861346	SNRPE
XLOC_006885	goat_102174862	SRGAP2
XLOC_006885	goat_102183809	IKBKE
XLOC_007288	goat_102170624	CDC73
XLOC_007288	goat_102190625	B3GALT2
XLOC_007288	goat_102190897	GLRX2
XLOC_007300	goat_102177909	LYPLAL1
XLOC_006932	goat_102178752	MARK1
XLOC_006932	goat_102179119	2016-03-02
XLOC_006932	goat_102179307	2016-03-01
XLOC_007320	goat_100860844	TLR5
XLOC_007320	goat_102183440	SUSD4
XLOC_006949	goat_102187151	CNIH3
XLOC_006950	goat_102182332	DNAH14
XLOC_006971	goat_102170253	CNST
XLOC_006971	goat_102170717	TFB2M
XLOC_006971	goat_102171177	SMYD3
XLOC_006976	goat_102172177	HNRNPU
XLOC_006976	goat_102187069	LOC102187069
XLOC_006976	goat_102172467	DESI2
XLOC_007356	goat_102187614	PLD5
XLOC_007356	goat_102187882	LOC102187882
XLOC_007356	goat_102175424	LOC102175424
XLOC_007356	goat_102175698	EXO1
XLOC_007356	goat_102175972	WDR64
XLOC_006992	goat_102172563	METTL11B
XLOC_006994	goat_102172832	GORAB
XLOC_006994	goat_102190342	PRRX1
XLOC_007393	goat_102181325	MFN2
XLOC_007393	goat_102168374	LOC102168374
XLOC_007393	goat_102168658	KIAA2013
XLOC_007393	goat_102181974	NPPA
XLOC_007393	goat_102182244	CLCN6
XLOC_007393	goat_102182523	MTHFR
XLOC_007418	goat_102175146	SPSB1
XLOC_007030	goat_102174863	H6PD
XLOC_007030	goat_102178379	SLC2A5
XLOC_007030	goat_102175605	CA6
XLOC_007421	goat_102175881	ENO1
XLOC_007043	goat_102180614	PLEKHG5
XLOC_007043	goat_102180065	TNFRSF25
XLOC_007043	goat_102180869	ESPN
XLOC_007043	goat_102180523	ACOT7
XLOC_007438	goat_102182715	C16H1orf174
XLOC_007438	goat_102182992	DFFB
XLOC_007438	goat_102183443	CEP104
XLOC_007438	goat_102182245	LRRC47
XLOC_007438	goat_102183715	SMIM1
XLOC_007438	goat_102182524	CCDC27
XLOC_007054	goat_102183443	CEP104
XLOC_007054	goat_102182245	LRRC47
XLOC_007054	goat_102183715	SMIM1
XLOC_007054	goat_102182524	CCDC27
XLOC_007054	goat_102184175	TP73
XLOC_007054	goat_102182815	WRAP73
XLOC_007054	goat_102183086	TPRG1L
XLOC_007467	goat_102188336	TMEM240
XLOC_007467	goat_102188614	VWA1
XLOC_007467	goat_102188882	TMEM88B
XLOC_007467	goat_102189145	ANKRD65
XLOC_007467	goat_102189421	MRPL20
XLOC_007467	goat_102190156	CCNL2
XLOC_007467	goat_102190718	AURKAIP1
XLOC_007467	goat_102191356	MXRA8
XLOC_007467	goat_102189698	DVL1
XLOC_007467	goat_102189978	LOC102189978
XLOC_007467	goat_102191636	GLTPD1
XLOC_007467	goat_102168281	CPSF3L
XLOC_007467	goat_102190249	PUSL1
XLOC_007467	goat_102190536	ACAP3
XLOC_007467	goat_102190806	SCNN1D
XLOC_007467	goat_102168931	UBE2J2
XLOC_007467	goat_102191068	FAM132A
XLOC_007467	goat_102191357	B3GALT6
XLOC_007099	goat_102168561	C16H1orf159
XLOC_007099	goat_102168844	RNF223
XLOC_007099	goat_102169118	LOC102169118
XLOC_007099	goat_102169403	AGRN
XLOC_007099	goat_102169982	ISG15
XLOC_007099	goat_102170254	LOC102170254
XLOC_007099	goat_102171536	PLEKHN1
XLOC_007099	goat_102170719	KLHL17
XLOC_007099	goat_102171807	NOC2L
XLOC_007099	goat_102169689	SAMD11
XLOC_007109	goat_102175785	KAZN
XLOC_007122	goat_102181229	TNN
XLOC_007127	goat_102184177	RASAL2
XLOC_007535	goat_102190059	XPR1
XLOC_007535	goat_102184272	KIAA1614
XLOC_007535	goat_102184547	STX6
XLOC_007174	goat_102189507	PTPN14
XLOC_007174	goat_102189783	SMYD2
XLOC_007187	goat_102187516	NEK2
XLOC_007187	goat_102190627	LOC102190627
XLOC_007187	goat_102187972	LOC102187972
XLOC_007187	goat_102190899	RD3
XLOC_007190	goat_102188243	TRAF5
XLOC_007190	goat_102188521	RCOR3
XLOC_007190	goat_102191162	KCNH1
XLOC_007193	goat_102188788	HHAT
XLOC_007193	goat_102189231	SERTAD4
XLOC_007197	goat_102168375	HSD11B1
XLOC_007197	goat_102168376	LAMB3
XLOC_007197	goat_102168659	CAMK1G
XLOC_007600	goat_102174500	NR5A2
XLOC_007601	goat_102174771	ZNF281
XLOC_007601	goat_102171999	KIF14
XLOC_007620	goat_102176987	PKP1
XLOC_007620	goat_102177267	LOC102177267
XLOC_007620	goat_102177552	LOC102177552
XLOC_007620	goat_100861392	ADIPOR1
XLOC_007620	goat_102175700	KLHL12
XLOC_007620	goat_102177824	LOC102177824
XLOC_007620	goat_102178096	LOC102178096
XLOC_007620	goat_102178381	KDM5B
XLOC_007982	goat_102169503	LOC102169503
XLOC_007982	goat_102169787	RNF175
XLOC_007982	goat_100860747	TLR2
XLOC_007982	goat_102170079	KIAA0922
XLOC_007646	goat_102170347	FHDC1
XLOC_007647	goat_102170347	FHDC1
XLOC_007647	goat_102187072	ARFIP1
XLOC_007989	goat_102170347	FHDC1
XLOC_007989	goat_102187072	ARFIP1
XLOC_007657	goat_102171730	PRSS48
XLOC_007657	goat_102189508	SH3D19
XLOC_007657	goat_102189233	RPS3A
XLOC_007999	goat_102172834	NR3C2
XLOC_008000	goat_102172834	NR3C2
XLOC_008001	goat_102172834	NR3C2
XLOC_008000	goat_102173323	ARHGAP10
XLOC_008001	goat_102173323	ARHGAP10
XLOC_007667	goat_102178845	ZNF827
XLOC_007667	goat_102176152	LOC102176152
XLOC_007667	goat_102176449	C17H4orf51
XLOC_007671	goat_102178293	HHIP
XLOC_008023	goat_102181413	LOC102181413
XLOC_007683	goat_102181704	ZNF330
XLOC_007683	goat_102182158	RNF150
XLOC_007695	goat_102191545	MAML3
XLOC_007695	goat_102185021	MGST2
XLOC_007695	goat_102191824	SETD7
XLOC_007699	goat_102186891	ELF2
XLOC_008034	goat_102186891	ELF2
XLOC_007699	goat_102187886	CCRN4L
XLOC_008034	goat_102187886	CCRN4L
XLOC_008037	goat_102188615	PCDH18
XLOC_008049	goat_102176065	HSPA4L
XLOC_008049	goat_102176546	SLC25A31
XLOC_008049	goat_102176813	INTU
XLOC_007711	goat_102179034	FAT4
XLOC_007734	goat_102173217	ZNF26
XLOC_007734	goat_102172566	ZNF84
XLOC_007734	goat_102172087	ZNF140
XLOC_007734	goat_102171808	LOC102171808
XLOC_007734	goat_102171537	ZNF891
XLOC_007734	goat_102170900	ZNF10
XLOC_007734	goat_102170449	ZNF268
XLOC_007764	goat_102176908	NCOR2
XLOC_008125	goat_102182526	RILPL1
XLOC_008125	goat_102182817	SNRNP35
XLOC_008125	goat_102183090	RILPL2
XLOC_008125	goat_102183718	SETD8
XLOC_008125	goat_102183993	SBNO1
XLOC_008125	goat_102184835	CDK2AP1
XLOC_008125	goat_102185112	C17H12orf65
XLOC_007833	goat_102177271	PTPN11
XLOC_007841	goat_102169693	MAPKAPK5
XLOC_007841	goat_102170543	ALDH2
XLOC_007841	goat_102170810	CCDC64
XLOC_007841	goat_102177825	RAB35
XLOC_007847	goat_102172376	LOC102172376
XLOC_007847	goat_102172650	GATC
XLOC_007847	goat_102178934	SRSF9
XLOC_007847	goat_102172925	DYNLL1
XLOC_007847	goat_102173218	COQ5
XLOC_007847	goat_102179225	RNF10
XLOC_007847	goat_102173679	POP5
XLOC_007847	goat_102179505	CABP1
XLOC_008226	goat_102181805	PIWIL3
XLOC_008236	goat_102185856	SEZ6L
XLOC_008236	goat_102186143	ASPHD2
XLOC_008236	goat_102186422	HPS4
XLOC_008236	goat_102186710	SRRD
XLOC_008236	goat_102186983	TFIP11
XLOC_008236	goat_102182899	TPST2
XLOC_008236	goat_102187250	CRYBB1
XLOC_007895	goat_102188884	ZNRF3
XLOC_007895	goat_102184744	C17H22orf31
XLOC_007895	goat_102189147	KREMEN1
XLOC_007895	goat_102189423	LOC102189423
XLOC_007895	goat_102189700	EMID1
XLOC_007901	goat_102191359	ASCC2
XLOC_007901	goat_102187423	MTMR3
XLOC_007901	goat_102188245	HORMAD2
XLOC_008270	goat_102170544	OSBP2
XLOC_008270	goat_102191728	MORC2
XLOC_008271	goat_102191728	MORC2
XLOC_008270	goat_102170811	SMTN
XLOC_008270	goat_102171365	INPP5J
XLOC_008270	goat_102169892	PLA2G3
XLOC_008271	goat_102170811	SMTN
XLOC_008271	goat_102171365	INPP5J
XLOC_008271	goat_102169892	PLA2G3
XLOC_008271	goat_102170349	RNF185
XLOC_007953	goat_102186040	MAPK1
XLOC_007953	goat_102179506	YPEL1
XLOC_007953	goat_102186330	LOC102186330
XLOC_007953	goat_102186620	LOC102186620
XLOC_007953	goat_102186895	SDF2L1
XLOC_007953	goat_102187155	LOC102187155
XLOC_007953	goat_102187424	LOC102187424
XLOC_007953	goat_102187703	LOC102187703
XLOC_008317	goat_102188246	LOC102188246
XLOC_008317	goat_102188525	SLC25A1
XLOC_008317	goat_102188791	LOC102188791
XLOC_008317	goat_102189061	MRPL40
XLOC_008317	goat_102189335	LOC102189335
XLOC_008317	goat_102189610	CDC45
XLOC_008317	goat_102189892	2016-09-05
XLOC_008375	goat_102178099	WWOX
XLOC_008393	goat_102180070	CMIP
XLOC_008393	goat_102180337	PLCG2
XLOC_008406	goat_102183446	MLYCD
XLOC_008406	goat_102181147	OSGIN1
XLOC_008406	goat_102181417	NECAB2
XLOC_008406	goat_102183719	SLC38A8
XLOC_008406	goat_102183994	MBTPS1
XLOC_009106	goat_102185946	ATP2C2
XLOC_009106	goat_102182528	TLDC1
XLOC_009106	goat_102186238	COTL1
XLOC_009127	goat_102191360	BANP
XLOC_008433	goat_102187252	ZNF469
XLOC_008454	goat_102179508	CHMP1A
XLOC_008454	goat_102179801	SPATA33
XLOC_008454	goat_102169409	CDK10
XLOC_008454	goat_102180071	SPATA2L
XLOC_008454	goat_102180338	VPS9D1
XLOC_008454	goat_102170902	ZNF276
XLOC_008454	goat_102170627	FANCA
XLOC_008454	goat_102180617	SPIRE2
XLOC_008454	goat_102180874	TCF25
XLOC_008454	goat_102181148	TUBB3
XLOC_008454	goat_102171454	DEF8
XLOC_008454	goat_102171182	LOC102171182
XLOC_008454	goat_102181419	LOC102181419
XLOC_009181	goat_102180418	CHD9
XLOC_008485	goat_102183353	FTO
XLOC_009191	goat_102188887	LOC102188887
XLOC_009191	goat_102188618	LOC102188618
XLOC_009191	goat_102188339	LOC102188339
XLOC_009191	goat_102188072	MT2A
XLOC_009191	goat_102187619	BBS2
XLOC_008538	goat_102174054	CDH5
XLOC_008538	goat_102173221	BEAN1
XLOC_008538	goat_102173495	LOC102173495
XLOC_008538	goat_102174503	TK2
XLOC_008538	goat_102173772	LOC102173772
XLOC_009268	goat_102184837	ZFHX3
XLOC_008638	goat_102183260	POP4
XLOC_008638	goat_102186794	PLEKHF1
XLOC_008638	goat_102183535	C18H19orf12
XLOC_008638	goat_102184185	CCNE1
XLOC_008644	goat_102184464	ZNF536
XLOC_008646	goat_102187620	TSHZ3
XLOC_009285	goat_102184748	ZNF507
XLOC_009290	goat_102186042	SLC7A9
XLOC_009290	goat_102186331	CEP89
XLOC_009290	goat_102186622	C18H19orf40
XLOC_009290	goat_102189513	RHPN2
XLOC_009297	goat_102189893	UBA2
XLOC_009297	goat_102191454	WTIP
XLOC_009297	goat_102191730	LOC102191730
XLOC_008714	goat_102173220	CLIP3
XLOC_008714	goat_102174774	LOC102174774
XLOC_008714	goat_102175053	WDR62
XLOC_008714	goat_102172926	OVOL3
XLOC_008714	goat_102172473	POLR2I
XLOC_008714	goat_102172182	TBCB
XLOC_008714	goat_102175325	CAPNS1
XLOC_008714	goat_102175610	LOC102175610
XLOC_008714	goat_102171268	ZNF565
XLOC_008714	goat_102171736	ZNF146
XLOC_008729	goat_102177273	LOC102177273
XLOC_008730	goat_102177273	LOC102177273
XLOC_008729	goat_102177559	WDR87
XLOC_008730	goat_102177559	WDR87
XLOC_008729	goat_102177831	SIPA1L3
XLOC_008730	goat_102177831	SIPA1L3
XLOC_009361	goat_102180618	HNRNPL
XLOC_009361	goat_102179127	RINL
XLOC_009361	goat_102180876	LOC102180876
XLOC_009361	goat_102181151	LOC102181151
XLOC_009361	goat_102181421	NFKBIB
XLOC_009361	goat_102179408	LOC102179408
XLOC_009361	goat_102179695	SARS2
XLOC_009361	goat_102179977	MRPS12
XLOC_009361	goat_102181150	FBXO17
XLOC_009361	goat_102181711	LOC102181711
XLOC_009361	goat_102181981	LOC102181981
XLOC_009361	goat_102182249	LOC102182249
XLOC_008747	goat_102182249	LOC102182249
XLOC_008747	goat_102181710	LOC102181710
XLOC_008747	goat_102182530	PAK4
XLOC_008747	goat_102182338	NCCRP1
XLOC_008747	goat_102182821	IFNL3
XLOC_008747	goat_102183094	LOC102183094
XLOC_008756	goat_102183355	LRFN1
XLOC_008756	goat_102183628	GMFG
XLOC_008756	goat_102182901	SAMD4B
XLOC_008756	goat_102183174	PAF1
XLOC_008756	goat_102183904	MED29
XLOC_008756	goat_102183627	ZFP36
XLOC_008756	goat_102183903	PLEKHG2
XLOC_008756	goat_102184651	RPS16
XLOC_008756	goat_102184365	SUPT5H
XLOC_008756	goat_102184935	TIMM50
XLOC_008756	goat_102184186	DLL3
XLOC_008756	goat_102185211	LOC102185211
XLOC_008756	goat_102185769	EID2
XLOC_009379	goat_102186623	PSMC4
XLOC_009379	goat_102187255	ZNF546
XLOC_009379	goat_102186147	MAP3K10
XLOC_009379	goat_102186425	TTC9B
XLOC_009379	goat_102186714	CNTD2
XLOC_009379	goat_102187521	AKT2
XLOC_008785	goat_102191364	TGFB1
XLOC_008785	goat_102170722	B9D2
XLOC_008785	goat_102191641	TMEM91
XLOC_008785	goat_102171001	EXOSC5
XLOC_008785	goat_102171539	BCKDHA
XLOC_008785	goat_102171810	ATP5SL
XLOC_008785	goat_102176818	LOC102176818
XLOC_008785	goat_100860801	HSL
XLOC_009441	goat_102189789	ZNF234
XLOC_009442	goat_102189789	ZNF234
XLOC_009441	goat_102189514	ZNF226
XLOC_009442	goat_102189514	ZNF226
XLOC_009441	goat_102189237	ZNF227
XLOC_009442	goat_102189237	ZNF227
XLOC_009441	goat_102184751	ZNF233
XLOC_009442	goat_102184751	ZNF233
XLOC_009441	goat_102188622	ZNF235
XLOC_009442	goat_102188622	ZNF235
XLOC_009441	goat_102168289	ZFP112
XLOC_009441	goat_102185029	ZNF285
XLOC_009441	goat_102168569	ZNF180
XLOC_009441	goat_102185302	CEACAM20
XLOC_009442	goat_102168289	ZFP112
XLOC_009442	goat_102185029	ZNF285
XLOC_009442	goat_102168569	ZNF180
XLOC_009442	goat_102185302	CEACAM20
XLOC_009480	goat_102168854	HIF3A
XLOC_009480	goat_102174965	PPP5C
XLOC_009480	goat_102175433	PNMAL1
XLOC_009480	goat_102175707	CCDC8
XLOC_009480	goat_102169697	LOC102169697
XLOC_008845	goat_102177832	SAE1
XLOC_008845	goat_102171367	BBC3
XLOC_008845	goat_102178104	LOC102178104
XLOC_008845	goat_102178389	CCDC9
XLOC_008845	goat_102178657	C5AR1
XLOC_008845	goat_102179230	C5AR2
XLOC_008845	goat_102178938	DHX34
XLOC_009495	goat_102178657	C5AR1
XLOC_009495	goat_102179230	C5AR2
XLOC_009495	goat_102178938	DHX34
XLOC_009495	goat_102179877	MEIS3
XLOC_009495	goat_102171644	SLC8A2
XLOC_009495	goat_102171910	KPTN
XLOC_009495	goat_102172186	NAPA
XLOC_009495	goat_102172477	ZNF541
XLOC_009509	goat_102182163	TMEM143
XLOC_009509	goat_102176911	SYNGR4
XLOC_009509	goat_102183096	KDELR1
XLOC_009509	goat_102177187	GRIN2D
XLOC_009509	goat_102183357	GRWD1
XLOC_009509	goat_102177462	KCNJ14
XLOC_009509	goat_102183630	CYTH2
XLOC_009509	goat_102177745	LMTK3
XLOC_009509	goat_102183905	SULT2B1
XLOC_009509	goat_102178009	FAM83E
XLOC_009509	goat_102181712	SPACA4
XLOC_009509	goat_102184465	RPL18
XLOC_009574	goat_102172187	SIGLECL1
XLOC_009574	goat_102172478	LOC102172478
XLOC_009574	goat_102172753	IGLON5
XLOC_009574	goat_102173033	SIGLEC5
XLOC_009574	goat_102179803	LOC102179803
XLOC_009574	goat_102180073	SIGLEC14
XLOC_009574	goat_102173328	LOC102173328
XLOC_009574	goat_102180341	LOC102180341
XLOC_008940	goat_102179511	LOC102179511
XLOC_008940	goat_102184752	LOC102184752
XLOC_008964	goat_102176820	LOC102176820
XLOC_008964	goat_102177367	LOC102177367
XLOC_008964	goat_102177919	EPN1
XLOC_008964	goat_102178204	U2AF2
XLOC_008964	goat_102178480	LOC102178480
XLOC_008964	goat_102172188	LOC102172188
XLOC_008964	goat_102179039	SBK2
XLOC_008964	goat_102179314	LOC102179314
XLOC_008969	goat_102179039	SBK2
XLOC_008969	goat_102179314	LOC102179314
XLOC_008969	goat_102179589	ISOC2
XLOC_008969	goat_102183816	UBE2S
XLOC_008969	goat_102180251	RPL28
XLOC_008969	goat_102184085	TMEM190
XLOC_008969	goat_102184367	IL11
XLOC_008969	goat_102184653	FAM71E2
XLOC_008969	goat_102184937	LOC102184937
XLOC_008969	goat_102185214	SUV420H2
XLOC_008969	goat_102180532	TMEM150B
XLOC_008969	goat_102185496	LOC102185496
XLOC_008997	goat_102189790	LOC102189790
XLOC_008997	goat_102190066	USP29
XLOC_009645	goat_102181714	C18H19orf18
XLOC_009645	goat_102181985	ZNF606
XLOC_009645	goat_102182436	ZNF135
XLOC_009645	goat_102170353	ZNF329
XLOC_009645	goat_102170630	ZNF274
XLOC_009646	goat_102170630	ZNF274
XLOC_009645	goat_102183000	ZNF544
XLOC_009645	goat_102170906	ZNF8
XLOC_009645	goat_102171186	ZSCAN22
XLOC_009645	goat_102171459	A1BG
XLOC_009645	goat_102172005	LOC102172005
XLOC_009646	goat_102183000	ZNF544
XLOC_009646	goat_102170906	ZNF8
XLOC_009646	goat_102171186	ZSCAN22
XLOC_009646	goat_102171459	A1BG
XLOC_009646	goat_102172005	LOC102172005
XLOC_009646	goat_102183449	LOC102183449
XLOC_009646	goat_102184277	ZNF132
XLOC_009646	goat_102172294	ZNF324B
XLOC_009646	goat_102172572	ZNF446
XLOC_009688	goat_102180343	HLF
XLOC_009688	goat_102176260	MMD
XLOC_010365	goat_102185304	CUEDC1
XLOC_010365	goat_102182723	VEZF1
XLOC_010365	goat_102183176	SRSF1
XLOC_010365	goat_102183538	DYNLL2
XLOC_010381	goat_102188893	TEX14
XLOC_010381	goat_102186901	LOC102186901
XLOC_010381	goat_102187160	RAD51C
XLOC_010397	goat_102174871	CA4
XLOC_010397	goat_102175156	ZNHIT3
XLOC_010397	goat_102168292	MYO19
XLOC_010397	goat_102175888	PIGW
XLOC_010397	goat_102175611	GGNBP2
XLOC_010397	goat_102176160	DHRS11
XLOC_010397	goat_102176456	MRM1
XLOC_010409	goat_102172093	AP2B1
XLOC_010410	goat_102172093	AP2B1
XLOC_010409	goat_102172382	PEX12
XLOC_010410	goat_102172382	PEX12
XLOC_010409	goat_102184655	SLFN14
XLOC_010409	goat_102172655	SLFN11
XLOC_010409	goat_102184939	SLFN12L
XLOC_010410	goat_102184655	SLFN14
XLOC_010410	goat_102172655	SLFN11
XLOC_010410	goat_102184939	SLFN12L
XLOC_010410	goat_102172931	UNC45B
XLOC_010430	goat_102189066	RAB11FIP4
XLOC_009789	goat_102172094	EFCAB5
XLOC_009789	goat_102171738	NSRP1
XLOC_009789	goat_102172383	SLC6A4
XLOC_009789	goat_102172384	BLMH
XLOC_009824	goat_102181159	UBE2G1
XLOC_009824	goat_102189241	SPNS3
XLOC_009824	goat_102181430	SPNS2
XLOC_010551	goat_102181987	ACADVL
XLOC_010551	goat_102188083	DVL2
XLOC_010551	goat_102188352	PHF23
XLOC_010551	goat_102182439	GABARAP
XLOC_010551	goat_102182726	CTDNEP1
XLOC_010551	goat_102188628	ELP5
XLOC_010551	goat_102188896	CLDN7
XLOC_010551	goat_102183003	SLC2A4
XLOC_010553	goat_102183003	SLC2A4
XLOC_010551	goat_102189158	YBX2
XLOC_010553	goat_102189158	YBX2
XLOC_010551	goat_102183264	EIF5A
XLOC_010553	goat_102183264	EIF5A
XLOC_010551	goat_102189430	GPS2
XLOC_010553	goat_102189430	GPS2
XLOC_010551	goat_102189709	NEURL4
XLOC_010553	goat_102189709	NEURL4
XLOC_010551	goat_102189991	LOC102189991
XLOC_010553	goat_102189991	LOC102189991
XLOC_010551	goat_102184370	LOC102184370
XLOC_010551	goat_102183540	ACAP1
XLOC_010551	goat_102185032	KCTD11
XLOC_010551	goat_102185305	TMEM95
XLOC_010551	goat_102185864	TNK1
XLOC_010551	goat_102185601	PLSCR3
XLOC_010551	goat_102190261	TMEM256
XLOC_010551	goat_102190547	NLGN2
XLOC_010551	goat_102186153	SPEM1
XLOC_010551	goat_102186430	C19H17orf74
XLOC_010551	goat_102190818	TMEM102
XLOC_010551	goat_102186718	FGF11
XLOC_010551	goat_102186994	CHRNB1
XLOC_010551	goat_102191081	ZBTB4
XLOC_010553	goat_102184370	LOC102184370
XLOC_010553	goat_102183540	ACAP1
XLOC_010553	goat_102185032	KCTD11
XLOC_010553	goat_102185305	TMEM95
XLOC_010553	goat_102185864	TNK1
XLOC_010553	goat_102185601	PLSCR3
XLOC_010553	goat_102190261	TMEM256
XLOC_010553	goat_102190547	NLGN2
XLOC_010553	goat_102186153	SPEM1
XLOC_010553	goat_102186430	C19H17orf74
XLOC_010553	goat_102190818	TMEM102
XLOC_010553	goat_102186718	FGF11
XLOC_010553	goat_102186994	CHRNB1
XLOC_010553	goat_102191081	ZBTB4
XLOC_010553	goat_102187623	LOC102187623
XLOC_010553	goat_102187892	POLR2A
XLOC_010559	goat_102170175	DNAH2
XLOC_010559	goat_102168575	KDM6B
XLOC_010559	goat_102168860	TMEM88
XLOC_010559	goat_102170457	LSMD1
XLOC_010559	goat_102170907	LOC102170907
XLOC_010559	goat_102169132	CHD3
XLOC_010559	goat_102171187	KCNAB3
XLOC_010559	goat_102171460	TRAPPC1
XLOC_010559	goat_102171739	CNTROB
XLOC_010559	goat_102169418	GUCY2D
XLOC_009899	goat_102169418	GUCY2D
XLOC_009899	goat_102169702	ALOX15B
XLOC_009899	goat_102172658	LOC102172658
XLOC_009899	goat_102172190	LOC102172190
XLOC_009899	goat_102172933	ALOX12B
XLOC_009899	goat_102173227	ALOXE3
XLOC_009899	goat_102173685	PER1
XLOC_009899	goat_102170265	LOC102170265
XLOC_009899	goat_102173966	TMEM107
XLOC_009899	goat_102170547	C19H17orf59
XLOC_009899	goat_102174243	AURKB
XLOC_009899	goat_102174692	CTC1
XLOC_009899	goat_102175159	PFAS
XLOC_010570	goat_102173966	TMEM107
XLOC_010570	goat_102170547	C19H17orf59
XLOC_010570	goat_102174243	AURKB
XLOC_010570	goat_102174692	CTC1
XLOC_010571	goat_102174692	CTC1
XLOC_010570	goat_102175159	PFAS
XLOC_010571	goat_102175159	PFAS
XLOC_010570	goat_102175891	RANGRF
XLOC_010571	goat_102175891	RANGRF
XLOC_010570	goat_102175439	SLC25A35
XLOC_010571	goat_102175439	SLC25A35
XLOC_010570	goat_102170816	ARHGEF15
XLOC_010570	goat_102171370	LOC102171370
XLOC_010570	goat_102176357	KRBA2
XLOC_010570	goat_102176639	RPL26
XLOC_010570	goat_102171649	RNF222
XLOC_010570	goat_102176913	NDEL1
XLOC_010571	goat_102170816	ARHGEF15
XLOC_010571	goat_102171370	LOC102171370
XLOC_010571	goat_102176357	KRBA2
XLOC_010571	goat_102176639	RPL26
XLOC_010571	goat_102171649	RNF222
XLOC_010571	goat_102176913	NDEL1
XLOC_010571	goat_102177371	MYH10
XLOC_010596	goat_102175241	SHISA6
XLOC_010620	goat_102188626	SPECC1
XLOC_010620	goat_102188894	AKAP10
XLOC_010620	goat_102179415	ULK2
XLOC_010625	goat_102190068	SLC47A1
XLOC_010625	goat_102180255	LOC102180255
XLOC_010625	goat_102190636	MFAP4
XLOC_010625	goat_102190352	LOC102190352
XLOC_010625	goat_102180534	MAPK7
XLOC_010625	goat_102180795	B9D1
XLOC_010625	goat_102181071	EPN2
XLOC_009964	goat_102184657	LOC102184657
XLOC_009964	goat_102184942	TNFRSF13B
XLOC_009964	goat_102172840	USP22
XLOC_009964	goat_102173412	DHRS7B
XLOC_009964	goat_102173686	TMEM11
XLOC_009966	goat_102173412	DHRS7B
XLOC_009966	goat_102173686	TMEM11
XLOC_009966	goat_102185501	LOC102185501
XLOC_009966	goat_102173967	MAP2K3
XLOC_009966	goat_102174425	KCNJ12
XLOC_010731	goat_102187260	WIPF2
XLOC_010731	goat_102188081	CDC6
XLOC_010731	goat_102188350	RARA
XLOC_010731	goat_102177925	LOC102177925
XLOC_010731	goat_102188973	TOP2A
XLOC_010731	goat_100860812	IGFBP4
XLOC_010731	goat_102189708	TNS4
XLOC_010740	goat_100861172	KRT25
XLOC_010740	goat_100860868	K26
XLOC_010740	goat_100861382	KRT27
XLOC_010740	goat_102168573	KRT28
XLOC_010740	goat_102168294	KRT10
XLOC_010740	goat_102168858	KRT12
XLOC_010740	goat_102169131	KRT20
XLOC_010740	goat_102169416	KRT23
XLOC_010777	goat_100861042	MLX
XLOC_010777	goat_100861043	PSMC3IP
XLOC_010777	goat_102188351	FAM134C
XLOC_010777	goat_102183453	TUBG1
XLOC_010777	goat_102188627	TUBG2
XLOC_010777	goat_102183725	PLEKHH3
XLOC_010777	goat_102184001	CCR10
XLOC_010777	goat_102189067	CNTNAP1
XLOC_010777	goat_102189343	EZH1
XLOC_010777	goat_102189616	RAMP2
XLOC_010777	goat_102189898	VPS25
XLOC_010777	goat_102184280	WNK4
XLOC_010777	goat_102190454	LOC102190454
XLOC_010777	goat_102190987	CNTD1
XLOC_010777	goat_102190728	BECN1
XLOC_010783	goat_102169793	LOC102169793
XLOC_010783	goat_102170730	G6PC
XLOC_010783	goat_102171189	AARSD1
XLOC_010783	goat_102171461	PTGES3L
XLOC_010783	goat_102184842	RUNDC1
XLOC_010783	goat_102172191	RPL27
XLOC_010783	goat_102172841	IFI35
XLOC_010783	goat_102185116	VAT1
XLOC_010783	goat_102185394	RND2
XLOC_010783	goat_102173121	BRCA1
XLOC_010091	goat_102177092	MPP3
XLOC_010091	goat_102177833	CD300LG
XLOC_010091	goat_102178482	MPP2
XLOC_010091	goat_102179133	PPY
XLOC_010091	goat_102179414	LOC102179414
XLOC_010091	goat_102185952	NAGS
XLOC_010091	goat_102179700	TMEM101
XLOC_010091	goat_102186242	LSM12
XLOC_010091	goat_102179979	G6PC3
XLOC_010820	goat_102187261	KIF18B
XLOC_010820	goat_102190353	C1QL1
XLOC_010820	goat_102187526	DCAKD
XLOC_010820	goat_102187801	NMT1
XLOC_010820	goat_102190639	PLCD3
XLOC_010820	goat_102188082	ACBD4
XLOC_010820	goat_102188895	HEXIM1
XLOC_010820	goat_102189156	HEXIM2
XLOC_010223	goat_102186051	CBX8
XLOC_010224	goat_102186051	CBX8
XLOC_010223	goat_102186340	CBX2
XLOC_010224	goat_102186340	CBX2
XLOC_010223	goat_102186630	ENPP7
XLOC_010224	goat_102186630	ENPP7
XLOC_010917	goat_102181234	2016-09-09
XLOC_010917	goat_102181990	SEC14L1
XLOC_010925	goat_102182629	MFSD11
XLOC_010925	goat_102183452	METTL23
XLOC_010925	goat_102189902	JMJD6
XLOC_010925	goat_102190170	MXRA7
XLOC_010925	goat_102184000	ST6GALNAC1
XLOC_010925	goat_102190459	ST6GALNAC2
XLOC_010340	goat_102180079	RGS9
XLOC_011055	goat_102181166	PMS1
XLOC_011055	goat_100861146	ORMDL1
XLOC_011055	goat_102181725	OSGEPL1
XLOC_011055	goat_102183015	ANKAR
XLOC_011055	goat_102181996	ASNSD1
XLOC_011058	goat_102182735	WDR75
XLOC_011058	goat_102183732	COL5A2
XLOC_011061	goat_102183732	COL5A2
XLOC_011061	goat_100860938	LOC100860938
XLOC_011654	goat_102184010	RBM45
XLOC_011654	goat_102175531	PDE11A
XLOC_011092	goat_102176465	AGPS
XLOC_011092	goat_102176737	NFE2L2
XLOC_011092	goat_102177568	HNRNPA3
XLOC_011661	goat_102185125	LOC102185125
XLOC_011098	goat_102178218	MTX2
XLOC_011098	goat_102185403	HOXD1
XLOC_011098	goat_102185693	HOXD3
XLOC_011098	goat_102185960	HOXD4
XLOC_011098	goat_102186252	HOXD8
XLOC_011098	goat_102186531	HOXD9
XLOC_011098	goat_102179053	HOXD10
XLOC_011098	goat_102186810	HOXD11
XLOC_011098	goat_102187082	HOXD12
XLOC_011098	goat_100860842	HOXD13
XLOC_011108	goat_102183370	OLA1
XLOC_011108	goat_102187900	SP3
XLOC_011110	goat_102187900	SP3
XLOC_011684	goat_102189909	TLK1
XLOC_011684	goat_102190360	GORASP2
XLOC_011684	goat_102190646	GAD1
XLOC_011119	goat_102191089	ERICH2
XLOC_011119	goat_102189805	LOC102189805
XLOC_011119	goat_102191562	MYO3B
XLOC_011725	goat_102169808	NR4A2
XLOC_011194	goat_102169059	HNMT
XLOC_011764	goat_102171016	R3HDM1
XLOC_011764	goat_102171468	ZRANB3
XLOC_011775	goat_102175905	CCDC93
XLOC_011775	goat_100861144	INSIG2
XLOC_011777	goat_102176470	EN1
XLOC_011790	goat_102188907	GLS
XLOC_011790	goat_102189170	LOC102189170
XLOC_011245	goat_102171018	SATB2
XLOC_011835	goat_102173239	CDK15
XLOC_011835	goat_102172948	FZD7
XLOC_011285	goat_102173793	PARD3B
XLOC_011285	goat_102179992	NRP2
XLOC_011851	goat_102186533	LOC102186533
XLOC_011851	goat_100861154	CCNY
XLOC_011851	goat_102175724	FZD5
XLOC_011851	goat_102187723	PLEKHM3
XLOC_011324	goat_102186440	SMARCAL1
XLOC_011324	goat_102186914	RPL37A
XLOC_011326	goat_102175172	IGFBP2
XLOC_011326	goat_100860950	IGFBP-5
XLOC_011326	goat_102175450	LOC102175450
XLOC_011326	goat_102187724	TNP1
XLOC_011878	goat_102188266	TNS1
XLOC_011878	goat_102188544	RUFY4
XLOC_011878	goat_102188811	CXCR2
XLOC_011878	goat_102189634	LOC102189634
XLOC_011335	goat_102188811	CXCR2
XLOC_011335	goat_102189634	LOC102189634
XLOC_011335	goat_102189912	LOC102189912
XLOC_011335	goat_102190179	ARPC2
XLOC_011881	goat_102190179	ARPC2
XLOC_011335	goat_102175999	GPBAR1
XLOC_011335	goat_102190469	AAMP
XLOC_011335	goat_100861377	PNKD
XLOC_011335	goat_102191190	TMBIM1
XLOC_011335	goat_102176279	C2H2orf62
XLOC_011335	goat_102191473	LOC102191473
XLOC_011335	goat_100860834	SLC11A1
XLOC_011881	goat_102175999	GPBAR1
XLOC_011881	goat_102190469	AAMP
XLOC_011881	goat_100861377	PNKD
XLOC_011881	goat_102191190	TMBIM1
XLOC_011881	goat_102176279	C2H2orf62
XLOC_011881	goat_102191473	LOC102191473
XLOC_011881	goat_100860834	SLC11A1
XLOC_011881	goat_102176569	CTDSP1
XLOC_011881	goat_102169060	VIL1
XLOC_011881	goat_102168779	USP37
XLOC_011910	goat_100861160	WDFY1
XLOC_011911	goat_100861160	WDFY1
XLOC_011910	goat_102184568	MRPL44
XLOC_011910	goat_100861161	SERPINE2
XLOC_011911	goat_102184568	MRPL44
XLOC_011911	goat_100861161	SERPINE2
XLOC_011923	goat_102168780	AGFG1
XLOC_011923	goat_102170190	SLC19A3
XLOC_011936	goat_102186814	LOC102186814
XLOC_011936	goat_102175725	CAB39
XLOC_011947	goat_102181080	PHC2
XLOC_011947	goat_102169235	ZNF362
XLOC_011947	goat_102169533	TRIM62
XLOC_011986	goat_102178120	TAF12
XLOC_011986	goat_102175071	RAB42
XLOC_011986	goat_102178956	TRNAU1AP
XLOC_011986	goat_102179615	RCC1
XLOC_011986	goat_102180268	PHACTR4
XLOC_011481	goat_102185878	WASF2
XLOC_011481	goat_102186167	GPR3
XLOC_011481	goat_102178122	CD164L2
XLOC_011481	goat_102178406	FCN3
XLOC_011481	goat_102186443	MAP3K6
XLOC_011481	goat_102178677	SYTL1
XLOC_011481	goat_102178960	TMEM222
XLOC_011481	goat_102186728	WDTC1
XLOC_012013	goat_102180639	LIN28A
XLOC_012013	goat_102170279	ZNF683
XLOC_012013	goat_102180903	LOC102180903
XLOC_012013	goat_102170563	UBXN11
XLOC_012013	goat_102170833	CEP85
XLOC_012013	goat_102171110	LOC102171110
XLOC_011512	goat_102177944	STPG1
XLOC_011512	goat_102178225	GRHL3
XLOC_011512	goat_102184209	IFNLR1
XLOC_012061	goat_102191092	LOC102191092
XLOC_012061	goat_102191284	MUL1
XLOC_011566	goat_102169433	CAPZB
XLOC_011566	goat_102169715	LOC102169715
XLOC_012079	goat_102169715	LOC102169715
XLOC_011566	goat_102170008	PQLC2
XLOC_012079	goat_102170008	PQLC2
XLOC_011566	goat_102170282	AKR7A2
XLOC_012079	goat_102170282	AKR7A2
XLOC_011566	goat_102170566	MRTO4
XLOC_011566	goat_102170835	EMC1
XLOC_011566	goat_102171113	UBR4
XLOC_012079	goat_102170566	MRTO4
XLOC_012079	goat_102170835	EMC1
XLOC_012079	goat_102171113	UBR4
XLOC_012105	goat_102182926	PADI2
XLOC_012105	goat_102183195	SDHB
XLOC_012105	goat_102183471	ATP13A2
XLOC_012105	goat_102183741	CROCC
XLOC_012105	goat_102178961	NECAP2
XLOC_012132	goat_102182632	PANK3
XLOC_012132	goat_102177280	SLIT3
XLOC_012346	goat_102177280	SLIT3
XLOC_012350	goat_102183456	SPDL1
XLOC_012145	goat_102185117	KCNIP1
XLOC_012145	goat_102186243	GABRP
XLOC_012158	goat_102179812	NEURL1B
XLOC_012158	goat_102180080	DUSP1
XLOC_012190	goat_102171375	TRIM23
XLOC_012190	goat_102171653	PPWD1
XLOC_012190	goat_102172102	CENPK
XLOC_012190	goat_102172391	ADAMTS6
XLOC_012194	goat_102180081	KIF2A
XLOC_012433	goat_102187530	MAP3K1
XLOC_012437	goat_102188354	IL31RA
XLOC_012437	goat_102188630	DDX4
XLOC_012437	goat_102189244	SLC38A9
XLOC_012446	goat_102185312	LOC102185312
XLOC_012216	goat_100860914	FST
XLOC_012217	goat_102171654	LOC102171654
XLOC_012217	goat_102171920	MOCS2
XLOC_012217	goat_102172198	ITGA2
XLOC_012459	goat_102185869	PARP8
XLOC_012260	goat_102185687	NPR3
XLOC_012260	goat_102180427	SUB1
XLOC_012269	goat_102187435	CDH10
XLOC_012510	goat_102175442	BASP1
XLOC_012527	goat_102170364	LOC102170364
XLOC_012580	goat_102188534	LOC102188534
XLOC_012589	goat_102179048	VIMP
XLOC_012589	goat_102179324	CHSY1
XLOC_012595	goat_102180429	ADAMTS17
XLOC_012920	goat_102170467	LRRC28
XLOC_012601	goat_100861165	IGF-IR
XLOC_012942	goat_102183457	LOC102183457
XLOC_012942	goat_102173888	CHD2
XLOC_012948	goat_102184005	SLCO3A1
XLOC_012949	goat_102184005	SLCO3A1
XLOC_012616	goat_102184558	LOC102184558
XLOC_012616	goat_102184845	AKAP13
XLOC_012968	goat_102191277	WDR93
XLOC_012968	goat_102185784	ANPEP
XLOC_012968	goat_102191560	AP3S2
XLOC_012968	goat_102168208	C21H15orf38
XLOC_012998	goat_102168944	BNC1
XLOC_012667	goat_102175527	KIAA1199
XLOC_012667	goat_102181076	MESDC2
XLOC_012667	goat_102175992	C21H15orf26
XLOC_012678	goat_102183271	APBA2
XLOC_013012	goat_102178667	TJP1
XLOC_013014	goat_102184666	PCSK6
XLOC_013022	goat_102181902	IDH3A
XLOC_013022	goat_102181437	ACSBG1
XLOC_013022	goat_102182172	DNAJA4
XLOC_013022	goat_102182447	WDR61
XLOC_013022	goat_102182914	CRABP1
XLOC_012704	goat_102184950	NRG4
XLOC_012704	goat_102188804	C21H15orf27
XLOC_012704	goat_102186437	ETFA
XLOC_013049	goat_102172206	ARID3B
XLOC_013049	goat_102172846	UBL7
XLOC_013049	goat_102170184	SEMA7A
XLOC_013062	goat_102173788	PRKD1
XLOC_012738	goat_102177008	HEATR5A
XLOC_012738	goat_102177665	DTD2
XLOC_012738	goat_102191379	GPR33
XLOC_012738	goat_102177933	NUBPL
XLOC_012740	goat_102177933	NUBPL
XLOC_013073	goat_102180085	EAPP
XLOC_013076	goat_102180085	EAPP
XLOC_013076	goat_102168583	SNX6
XLOC_013082	goat_102182263	KIAA0391
XLOC_013082	goat_100860840	PSMA6
XLOC_013082	goat_102169137	NFKBIA
XLOC_012775	goat_102177842	FAM179B
XLOC_012775	goat_102178115	PRPF39
XLOC_012775	goat_102180705	FKBP3
XLOC_012775	goat_102179326	FANCM
XLOC_012775	goat_102179603	MIS18BP1
XLOC_013119	goat_102182071	GPR68
XLOC_013119	goat_102182348	CCDC88C
XLOC_013150	goat_102175622	SYNE3
XLOC_013150	goat_102186528	GLRX5
XLOC_012822	goat_102177102	AK7
XLOC_012822	goat_102188173	PAPOLA
XLOC_013164	goat_102189629	SETD3
XLOC_013164	goat_102177383	CCNK
XLOC_013164	goat_102177667	CCDC85C
XLOC_012858	goat_102180435	RTL1
XLOC_012871	goat_102172210	EIF5
XLOC_012871	goat_102172847	MARK3
XLOC_013615	goat_102191184	MRPS24
XLOC_013615	goat_102191467	URGCP
XLOC_013239	goat_102174982	RBMS3
XLOC_013236	goat_102174982	RBMS3
XLOC_013645	goat_102174606	DLEC1
XLOC_013645	goat_102184764	ACAA1
XLOC_013645	goat_102174883	MYD88
XLOC_013645	goat_102175168	LOC102175168
XLOC_013645	goat_102185045	OXSR1
XLOC_013285	goat_102176565	SCN5A
XLOC_013285	goat_102176835	SCN10A
XLOC_013660	goat_102177107	SCN11A
XLOC_013660	goat_102186061	WDR48
XLOC_013660	goat_102177669	LOC102177669
XLOC_013660	goat_102177939	LOC102177939
XLOC_013660	goat_102185787	TTC21A
XLOC_013660	goat_102186348	CSRNP1
XLOC_013667	goat_102190080	ENTPD3
XLOC_013667	goat_102178494	RPL14
XLOC_013667	goat_102190559	ZNF619
XLOC_013317	goat_102179893	ZBTB47
XLOC_013317	goat_102180163	KLHL40
XLOC_013317	goat_102171467	HHATL
XLOC_013317	goat_102171932	CCDC13
XLOC_013317	goat_100861022	HIGD1D
XLOC_013317	goat_102172492	LOC102172492
XLOC_013317	goat_102172768	ACKR2
XLOC_013317	goat_102173047	LOC102173047
XLOC_013317	goat_102173339	LOC102173339
XLOC_013317	goat_102180438	FAM198A
XLOC_013321	goat_102180438	FAM198A
XLOC_013321	goat_102180708	LOC102180708
XLOC_013325	goat_102180976	SNRK
XLOC_013325	goat_102175065	ANO10
XLOC_013327	goat_102181248	ABHD5
XLOC_013345	goat_102184850	SRGAP3
XLOC_013722	goat_102173423	MITF
XLOC_013372	goat_102175337	FRMD4B
XLOC_013384	goat_102178670	MAGI1
XLOC_013382	goat_102178670	MAGI1
XLOC_013385	goat_102178670	MAGI1
XLOC_013391	goat_102179423	ADAMTS9
XLOC_013737	goat_102191746	ATXN7
XLOC_013737	goat_102168397	THOC7
XLOC_013746	goat_102169530	PTPRG
XLOC_013747	goat_102169530	PTPRG
XLOC_013747	goat_102181343	LOC102181343
XLOC_013403	goat_102181635	FHIT
XLOC_013405	goat_102181635	FHIT
XLOC_013774	goat_102175534	DCP1A
XLOC_013774	goat_102175812	TKT
XLOC_013774	goat_102171471	PRKCD
XLOC_013774	goat_102176469	RFT1
XLOC_013478	goat_102191656	VPRBP
XLOC_013478	goat_102175069	RBM15B
XLOC_013478	goat_102168867	MANF
XLOC_013478	goat_102175341	DOCK3
XLOC_013491	goat_102175908	CACNA2D2
XLOC_013491	goat_102170742	TMEM115
XLOC_013491	goat_102171017	LOC102171017
XLOC_013491	goat_102171470	NPRL2
XLOC_013491	goat_102176178	ZMYND10
XLOC_013491	goat_102171933	RASSF1
XLOC_013491	goat_102176473	TUSC2
XLOC_013491	goat_102172212	HYAL2
XLOC_013491	goat_102173238	HYAL1
XLOC_013491	goat_102172770	HYAL3
XLOC_013491	goat_102172493	NAT6
XLOC_013491	goat_102176744	LSMEM2
XLOC_013491	goat_102177012	LOC102177012
XLOC_013491	goat_102173510	SEMA3B
XLOC_013491	goat_100860765	GI2
XLOC_013491	goat_102174074	SLC38A3
XLOC_013491	goat_102174344	GNAT1
XLOC_013491	goat_102174785	SEMA3F
XLOC_013836	goat_102175339	RBM6
XLOC_013836	goat_102175627	MON1A
XLOC_013836	goat_102175906	MST1R
XLOC_013836	goat_102177288	LOC102177288
XLOC_013836	goat_102177572	CAMKV
XLOC_013836	goat_102176176	TRAIP
XLOC_013836	goat_102176743	UBA7
XLOC_013836	goat_102176471	FAM212A
XLOC_013836	goat_102177942	CDHR4
XLOC_013836	goat_102178224	IP6K1
XLOC_013836	goat_102178496	GMPPB
XLOC_013836	goat_102179711	RNF123
XLOC_013836	goat_102179424	AMIGO3
XLOC_013846	goat_102179246	LOC102179246
XLOC_013846	goat_102183372	LAMB2
XLOC_013846	goat_102183646	USP19
XLOC_013846	goat_102183922	QARS
XLOC_013846	goat_102184386	QRICH1
XLOC_013846	goat_102184671	IMPDH2
XLOC_013846	goat_102185319	NDUFAF3
XLOC_013846	goat_102179526	LOC102179526
XLOC_013846	goat_102186064	DALRD3
XLOC_013846	goat_102179819	WDR6
XLOC_013846	goat_102180088	P4HTM
XLOC_013846	goat_102185615	ARIH2
XLOC_013846	goat_102186811	SLC25A20
XLOC_013846	goat_102186532	LOC102186532
XLOC_013852	goat_102188543	COL7A1
XLOC_013852	goat_102189251	UCN2
XLOC_013852	goat_102188810	PFKFB4
XLOC_013852	goat_102190001	SHISA5
XLOC_013852	goat_102189528	ATRIP
XLOC_013852	goat_102190468	CCDC51
XLOC_013852	goat_102181171	PLXNB1
XLOC_013866	goat_102182549	PTPN23
XLOC_013866	goat_102173049	LOC102173049
XLOC_013866	goat_102182837	KLHL18
XLOC_013866	goat_102174169	KIF9
XLOC_013866	goat_102173894	LOC102173894
XLOC_013866	goat_102183113	SETD2
XLOC_013875	goat_102179245	CCR3
XLOC_013875	goat_102179993	CCR1
XLOC_013572	goat_102182644	EXOSC7
XLOC_013572	goat_102182923	ZDHHC3
XLOC_013572	goat_102183923	TMEM42
XLOC_013572	goat_100861189	GHRL
XLOC_013572	goat_102184673	SEC13
XLOC_013572	goat_102187815	ATP2B2
XLOC_013889	goat_102188363	SLC6A1
XLOC_013890	goat_102188363	SLC6A1
XLOC_013889	goat_102184954	HRH1
XLOC_013890	goat_102184954	HRH1
XLOC_013911	goat_102169344	RUVBL1
XLOC_013911	goat_102175814	SEC61A1
XLOC_013911	goat_102169812	KBTBD12
XLOC_013608	goat_102176923	TXNRD3
XLOC_013608	goat_102178022	UROC1
XLOC_013608	goat_102178313	ZXDC
XLOC_013608	goat_102178578	LOC102178578
XLOC_013608	goat_102178864	SLC41A3
XLOC_013608	goat_102179144	ALDH1L1
XLOC_013939	goat_102182838	COL21A1
XLOC_014272	goat_102184854	LOC102184854
XLOC_014272	goat_102179527	LRRC1
XLOC_014289	goat_102189913	HSD17B8
XLOC_014289	goat_102182270	RING1
XLOC_014289	goat_102190180	VPS52
XLOC_014289	goat_100860783	RPS18
XLOC_014289	goat_102182551	B3GALT4
XLOC_014289	goat_102182840	WDR46
XLOC_014289	goat_102190918	PFDN6
XLOC_014289	goat_102183115	RGL2
XLOC_014289	goat_102191658	TAPBP
XLOC_014289	goat_102191382	ZBTB22
XLOC_014289	goat_102168781	KIFC1
XLOC_014289	goat_102183648	PHF1
XLOC_014298	goat_102171388	GRM4
XLOC_014299	goat_102171388	GRM4
XLOC_014298	goat_102171667	HMGA1
XLOC_014298	goat_102172109	LOC102172109
XLOC_014298	goat_102172396	LOC102172396
XLOC_014299	goat_102171667	HMGA1
XLOC_014299	goat_102172109	LOC102172109
XLOC_014299	goat_102172396	LOC102172396
XLOC_013966	goat_102172673	RPS10
XLOC_013966	goat_100860994	PACSIN1
XLOC_013966	goat_102185880	SPDEF
XLOC_013966	goat_102186168	C23H6orf106
XLOC_013969	goat_102186729	ANKS1A
XLOC_014308	goat_102186729	ANKS1A
XLOC_013969	goat_102173980	TCP11
XLOC_014308	goat_102173980	TCP11
XLOC_014308	goat_102187010	SCUBE3
XLOC_014308	goat_102174254	ZNF76
XLOC_014020	goat_102185792	KCNK17
XLOC_014020	goat_102169714	KCNK16
XLOC_014020	goat_102170007	KIF6
XLOC_014036	goat_102169233	UBR2
XLOC_014363	goat_102170645	GNMT
XLOC_014363	goat_102177205	PEX6
XLOC_014363	goat_102171557	PPP2R5D
XLOC_014363	goat_102170922	MEA1
XLOC_014363	goat_102172015	KLHDC3
XLOC_014363	goat_102172581	RRP36
XLOC_014363	goat_102172307	CUL7
XLOC_014363	goat_102172851	MRPL2
XLOC_014363	goat_102173138	KLC4
XLOC_014363	goat_102173428	PTK7
XLOC_014363	goat_102173700	SRF
XLOC_014363	goat_102177483	CUL9
XLOC_014367	goat_102177483	CUL9
XLOC_014367	goat_102177764	LOC102177764
XLOC_014367	goat_102178025	LOC102178025
XLOC_014367	goat_102178314	TTBK1
XLOC_014367	goat_102174519	SLC22A7
XLOC_014367	goat_102174255	CRIP3
XLOC_014367	goat_102178580	ZNF318
XLOC_014367	goat_102174986	ABCC10
XLOC_014367	goat_102179146	DLK2
XLOC_014379	goat_100861004	MRPL14
XLOC_014379	goat_102180546	LOC102180546
XLOC_014379	goat_100861329	TMEM63B
XLOC_014379	goat_102181345	CAPN11
XLOC_014379	goat_100861005	SLC29A1
XLOC_014379	goat_100861006	HSP90AB1
XLOC_014379	goat_102181637	SLC35B2
XLOC_014379	goat_102181909	NFKBIE
XLOC_014379	goat_102182179	TMEM151B
XLOC_014379	goat_102180901	TCTE1
XLOC_014379	goat_102182456	AARS2
XLOC_014379	goat_102182740	SPATS1
XLOC_014084	goat_102189256	MUT
XLOC_014084	goat_102189915	CENPQ
XLOC_014084	goat_102190182	GLYATL3
XLOC_014422	goat_102172775	LOC102172775
XLOC_014422	goat_102173052	LOC102173052
XLOC_014422	goat_102173344	NOTCH4
XLOC_014422	goat_102191567	GPSM3
XLOC_014422	goat_102168590	PBX2
XLOC_014422	goat_102168873	AGER
XLOC_014422	goat_102170648	RNF5
XLOC_014422	goat_100860912	LPAAT
XLOC_014422	goat_102173618	EGFL8
XLOC_014422	goat_102173897	PPT2
XLOC_014422	goat_102174172	PRRT1
XLOC_014422	goat_102171203	FKBPL
XLOC_014422	goat_102171671	ATF6B
XLOC_014422	goat_102174446	TNXB
XLOC_014422	goat_102174710	LOC102174710
XLOC_014422	goat_102177484	LOC102177484
XLOC_014446	goat_102181910	MUC21
XLOC_014446	goat_102182180	LOC102182180
XLOC_014446	goat_100860981	SFTA2
XLOC_014446	goat_102170283	VARS2
XLOC_014446	goat_100861324	GTF2H4
XLOC_014446	goat_102182457	DDR1
XLOC_014446	goat_102169716	IER3
XLOC_014446	goat_102169434	FLOT1
XLOC_014139	goat_102191661	NRM
XLOC_014139	goat_102182741	PPP1R18
XLOC_014139	goat_100860983	DHX16
XLOC_014139	goat_102183279	C23H6orf136
XLOC_014139	goat_102183555	ATAT1
XLOC_014139	goat_102191386	MRPS18B
XLOC_014139	goat_102191093	PPP1R10
XLOC_014139	goat_102183835	ABCF1
XLOC_014139	goat_100860984	PRR3
XLOC_014139	goat_102190565	GNL1
XLOC_014139	goat_102189917	RPP21
XLOC_014139	goat_102189637	TRIM39
XLOC_014139	goat_102188814	LOC102188814
XLOC_014486	goat_100860762	BTN1A1
XLOC_014486	goat_102179900	BTN2A1
XLOC_014486	goat_102179998	BTN3A3
XLOC_014486	goat_102180173	LOC102180173
XLOC_014486	goat_102180811	LOC102180811
XLOC_014486	goat_102184017	LOC102184017
XLOC_014486	goat_102183743	LOC102183743
XLOC_014486	goat_102183280	LOC102183280
XLOC_014486	goat_102182742	LOC102182742
XLOC_014486	goat_102180549	LOC102180549
XLOC_014486	goat_102182458	LOC102182458
XLOC_014486	goat_102182181	LOC102182181
XLOC_014486	goat_102181912	LOC102181912
XLOC_014486	goat_102181348	LOC102181348
XLOC_014486	goat_102181082	LOC102181082
XLOC_014486	goat_102184572	LOC102184572
XLOC_014486	goat_102184297	LOC102184297
XLOC_014174	goat_102190475	FAM65B
XLOC_014174	goat_102183023	LOC102183023
XLOC_014174	goat_100860987	GMNN
XLOC_014174	goat_102168500	C23H6orf62
XLOC_014174	goat_102168956	KIAA0319
XLOC_014174	goat_102169437	ALDH5A1
XLOC_014182	goat_102182461	CDKAL1
XLOC_014211	goat_102188817	GCM2
XLOC_014211	goat_102177390	MAK
XLOC_014211	goat_102178029	TMEM14C
XLOC_014211	goat_102178321	PAK1IP1
XLOC_014211	goat_102178780	C23H6orf52
XLOC_014211	goat_100861326	GCNT2
XLOC_014237	goat_102176749	LYRM4
XLOC_014237	goat_102177017	RPP40
XLOC_014237	goat_102170012	CDYL
XLOC_014822	goat_102178589	ZNF236
XLOC_014827	goat_102178872	ZNF516
XLOC_014625	goat_102179723	ZNF407
XLOC_014625	goat_102180002	CNDP1
XLOC_014625	goat_102189261	CNDP2
XLOC_014625	goat_102180275	C24H18orf63
XLOC_014840	goat_102191571	NETO1
XLOC_014843	goat_102181087	SOCS6
XLOC_014851	goat_102171561	PIK3C3
XLOC_014864	goat_102176573	MAPRE2
XLOC_014864	goat_102177114	DTNA
XLOC_014866	goat_102177114	DTNA
XLOC_014656	goat_102186648	GAREM
XLOC_014656	goat_102181352	MEP1B
XLOC_014885	goat_100861009	KCTD1
XLOC_014885	goat_102188276	TAF4B
XLOC_014679	goat_102169639	MIB1
XLOC_014679	goat_102190751	ABHD3
XLOC_014916	goat_102176089	DLGAP1
XLOC_014714	goat_102177948	APCDD1
XLOC_014714	goat_102176381	NAPG
XLOC_014922	goat_102177948	APCDD1
XLOC_014922	goat_102176381	NAPG
XLOC_014922	goat_102178229	PIEZO2
XLOC_014739	goat_102181551	RNF165
XLOC_014739	goat_102181825	LOXHD1
XLOC_014955	goat_102183196	CTIF
XLOC_014755	goat_102184298	LOC102184298
XLOC_014755	goat_102172956	ME2
XLOC_014755	goat_102173249	ELAC1
XLOC_014755	goat_100861019	SMAD4
XLOC_014969	goat_100861019	SMAD4
XLOC_014969	goat_102184575	MEX3C
XLOC_014973	goat_102188726	TCF4
XLOC_014778	goat_102170194	NEDD4L
XLOC_014778	goat_102173250	ALPK2
XLOC_014781	goat_102173250	ALPK2
XLOC_014781	goat_102173520	MALT1
XLOC_014987	goat_102175176	CCBE1
XLOC_014993	goat_102182366	RNF152
XLOC_015072	goat_102182186	MEIOB
XLOC_015072	goat_102191480	HS3ST6
XLOC_015072	goat_102182653	MSRB1
XLOC_015072	goat_102191754	RPL3L
XLOC_015072	goat_102168407	NDUFB10
XLOC_015072	goat_100860776	RPS2
XLOC_015072	goat_102182931	RNF151
XLOC_015072	goat_102168960	TBL3
XLOC_015072	goat_102169240	NOXO1
XLOC_015072	goat_102169539	GFER
XLOC_015072	goat_102169820	ZNF598
XLOC_015072	goat_102170104	SLC9A3R2
XLOC_015072	goat_102170376	NTHL1
XLOC_015072	goat_100860943	TSC2
XLOC_015502	goat_102170376	NTHL1
XLOC_015502	goat_100860943	TSC2
XLOC_015502	goat_102170931	PKD1
XLOC_015502	goat_102171209	RAB26
XLOC_015502	goat_102171477	TRAF7
XLOC_015502	goat_102171752	LOC102171752
XLOC_015502	goat_100861036	MLST8
XLOC_015502	goat_102172024	BRICD5
XLOC_015502	goat_102172316	E4F1
XLOC_015502	goat_102172588	DNASE1L2
XLOC_015502	goat_102172857	ECI1
XLOC_015502	goat_102173145	RNPS1
XLOC_015105	goat_102186924	FLYWCH2
XLOC_015105	goat_102175639	FLYWCH1
XLOC_015105	goat_102175918	KREMEN2
XLOC_015105	goat_102176188	PAQR4
XLOC_015105	goat_102176487	PKMYT1
XLOC_015105	goat_102176755	LOC102176755
XLOC_015105	goat_102188006	CLDN9
XLOC_015105	goat_102187730	CLDN6
XLOC_015105	goat_102177022	TNFRSF12A
XLOC_015105	goat_100861053	HCFC1R1
XLOC_015105	goat_102188727	THOC6
XLOC_015105	goat_102177296	CCDC64B
XLOC_015105	goat_102177582	MMP25
XLOC_015121	goat_102178686	LOC102178686
XLOC_015121	goat_102180985	LOC102180985
XLOC_015121	goat_102181256	ZNF174
XLOC_015121	goat_102186738	ZNF597
XLOC_015121	goat_102187019	NAA60
XLOC_015121	goat_102187286	C25H16orf90
XLOC_015121	goat_100861055	CLUAP1
XLOC_015121	goat_102187553	NLRC3
XLOC_015539	goat_102183843	SRL
XLOC_015539	goat_102188373	TFAP4
XLOC_015539	goat_102188646	GLIS2
XLOC_015539	goat_102188914	LOC102188914
XLOC_015132	goat_102189453	HMOX2
XLOC_015132	goat_102185329	CDIP1
XLOC_015132	goat_102189729	C25H16orf96
XLOC_015132	goat_102190012	LOC102190012
XLOC_015132	goat_102190287	MGRN1
XLOC_015132	goat_102190573	LOC102190573
XLOC_015132	goat_102190842	ANKS3
XLOC_015132	goat_102185623	C25H16orf71
XLOC_015132	goat_102191100	ZNF500
XLOC_015592	goat_102169540	GSPT1
XLOC_015592	goat_102170014	TNFRSF17
XLOC_015592	goat_102175264	SNX29
XLOC_015169	goat_102175824	ERCC4
XLOC_015169	goat_102176092	MKL2
XLOC_015170	goat_102176092	MKL2
XLOC_015170	goat_102171479	PARN
XLOC_015176	goat_102172958	RRN3
XLOC_015176	goat_102176660	NTAN1
XLOC_015176	goat_102176932	PDXDC1
XLOC_015176	goat_102173252	MPV17L
XLOC_015176	goat_102173524	C25H16orf45
XLOC_015180	goat_102177770	ABCC1
XLOC_015180	goat_102178034	ABCC6
XLOC_015180	goat_102178324	NOMO1
XLOC_015225	goat_102174529	LCMT1
XLOC_015225	goat_102174992	AQP8
XLOC_015225	goat_102175261	ZKSCAN2
XLOC_015657	goat_102178783	LAT
XLOC_015657	goat_102179621	SPNS1
XLOC_015657	goat_102186925	NFATC2IP
XLOC_015657	goat_102180277	CD19
XLOC_015657	goat_102187183	RABEP2
XLOC_015657	goat_102187450	ATP2A1
XLOC_015657	goat_102187734	LOC102187734
XLOC_015657	goat_102188012	SH2B1
XLOC_015657	goat_102188278	TUFM
XLOC_015657	goat_102181461	LOC102181461
XLOC_015657	goat_102181918	ATXN2L
XLOC_015657	goat_102182187	LOC102182187
XLOC_015657	goat_102182749	CLN3
XLOC_015657	goat_102182465	APOBR
XLOC_015657	goat_102183199	IL27
XLOC_015256	goat_102189367	FAM57B
XLOC_015256	goat_102189646	C25H16orf92
XLOC_015256	goat_102189927	DOC2A
XLOC_015256	goat_102190195	INO80E
XLOC_015256	goat_102188009	HIRIP3
XLOC_015256	goat_102188644	TAOK2
XLOC_015256	goat_102189086	TMEM219
XLOC_015256	goat_102189727	KCTD13
XLOC_015256	goat_102190009	ASPHD1
XLOC_015256	goat_102190486	SEZ6L2
XLOC_015256	goat_102190284	LOC102190284
XLOC_015256	goat_100861029	CDIPT
XLOC_015256	goat_102190839	MVP
XLOC_015256	goat_102191390	PAGR1
XLOC_015680	goat_102172115	ITGAL
XLOC_015680	goat_102168231	ZNF768
XLOC_015680	goat_102172404	ZNF688
XLOC_015680	goat_102172682	ZNF689
XLOC_015680	goat_102168511	PRR14
XLOC_015680	goat_102168795	LOC102168795
XLOC_015680	goat_102169068	FBRS
XLOC_015281	goat_102176007	STX4
XLOC_015281	goat_102176658	ZNF668
XLOC_015281	goat_102177117	ZNF646
XLOC_015281	goat_102177949	PRSS53
XLOC_015281	goat_102171296	VKORC1
XLOC_015281	goat_102178232	BCKDK
XLOC_015281	goat_102178690	KAT8
XLOC_015281	goat_102179341	PRSS8
XLOC_015281	goat_102171568	PRSS36
XLOC_015281	goat_102171834	FUS
XLOC_015281	goat_100861338	PYCARD
[truncated: 1,469 more rows]
