# Supplementary material for: Genome-wide analysis of long non-coding RNAs at early stage of skin pigmentation in goats (Capra hircus)
Source: BMC Genomics. 2016 Jan 19;17:67. doi: 10.1186/s12864-016-2365-3 (PMC4719336; doi:10.1186/s12864-016-2365-3)
Supplement: Additional file 5: — Functional enrichment analysis of the protein-coding genes of lncRNAs in cis. (XLS 360 kb) [file 12864_2016_2365_MOESM5_ESM.xls]

## Sheet: cis_GO analysis
GO_accession	Description	Term_type	Over_represented_pValue	Corrected_pValue	CAD_item	CAD_list	Bg_item	Bg_list	Gene_names	Gene_description
GO:0043565	sequence-specific DNA binding	molecular_function	3.13e-07	0.00044775	9	26	705	18267	goat_102189066,goat_102190584,goat_102177412,goat_102177136,goat_102178245,goat_102177693,goat_102173941,goat_102190103,goat_102191768	RAB11FIP4|HOXC5|HOXC9|HOXC8|HOXC13|HOXC11|SIX4|HOXC4|HOXC10|
GO:0001071	nucleic acid binding transcription factor activity	molecular_function	3.23e-07	0.00044775	10	26	944	18267	goat_102177693,goat_102178245,goat_102190103,goat_102173941,goat_102191768,goat_102189066,goat_102190584,goat_102191100,goat_102177136,goat_102177412	HOXC11|HOXC13|HOXC4|SIX4|HOXC10|RAB11FIP4|HOXC5|ZNF500|HOXC8|HOXC9|
GO:0003700	sequence-specific DNA binding transcription factor activity	molecular_function	3.23e-07	0.00044775	10	26	944	18267	goat_102173941,goat_102190103,goat_102178245,goat_102177693,goat_102191768,goat_102191100,goat_102190584,goat_102189066,goat_102177412,goat_102177136	SIX4|HOXC4|HOXC13|HOXC11|HOXC10|ZNF500|HOXC5|RAB11FIP4|HOXC9|HOXC8|
GO:0006355	regulation of transcription, DNA-dependent	biological_process	3.94e-06	0.0018851	12	26	1911	18267	goat_102190103,goat_102173941,goat_102177693,goat_102178245,goat_102191768,goat_102189066,goat_102190584,goat_102187603,goat_102191100,goat_102178628,goat_102177136,goat_102177412	HOXC4|SIX4|HOXC11|HOXC13|HOXC10|RAB11FIP4|HOXC5|TRIM13|ZNF500|MNAT1|HOXC8|HOXC9|
GO:0051252	regulation of RNA metabolic process	biological_process	4.05e-06	0.0018851	12	26	1916	18267	goat_102191768,goat_102173941,goat_102190103,goat_102178245,goat_102177693,goat_102177412,goat_102177136,goat_102187603,goat_102191100,goat_102190584,goat_102189066,goat_102178628	HOXC10|SIX4|HOXC4|HOXC13|HOXC11|HOXC9|HOXC8|TRIM13|ZNF500|HOXC5|RAB11FIP4|MNAT1|
GO:2001141	regulation of RNA biosynthetic process	biological_process	4.05e-06	0.0018851	12	26	1916	18267	goat_102178628,goat_102190584,goat_102189066,goat_102191100,goat_102187603,goat_102177136,goat_102177412,goat_102177693,goat_102178245,goat_102190103,goat_102173941,goat_102191768	MNAT1|HOXC5|RAB11FIP4|ZNF500|TRIM13|HOXC8|HOXC9|HOXC11|HOXC13|HOXC4|SIX4|HOXC10|
GO:2000112	regulation of cellular macromolecule biosynthetic process	biological_process	4.77e-06	0.0018851	12	26	1946	18267	goat_102187603,goat_102191100,goat_102190584,goat_102189066,goat_102178628,goat_102177412,goat_102177136,goat_102173941,goat_102190103,goat_102178245,goat_102177693,goat_102191768	TRIM13|ZNF500|HOXC5|RAB11FIP4|MNAT1|HOXC9|HOXC8|SIX4|HOXC4|HOXC13|HOXC11|HOXC10|
GO:0010556	regulation of macromolecule biosynthetic process	biological_process	4.9e-06	0.0018851	12	26	1951	18267	goat_102178628,goat_102189066,goat_102190584,goat_102187603,goat_102191100,goat_102177136,goat_102177412,goat_102177693,goat_102178245,goat_102190103,goat_102173941,goat_102191768	MNAT1|RAB11FIP4|HOXC5|TRIM13|ZNF500|HOXC8|HOXC9|HOXC11|HOXC13|HOXC4|SIX4|HOXC10|
GO:0031326	regulation of cellular biosynthetic process	biological_process	4.9e-06	0.0018851	12	26	1951	18267	goat_102177136,goat_102177412,goat_102178628,goat_102190584,goat_102189066,goat_102191100,goat_102187603,goat_102191768,goat_102177693,goat_102178245,goat_102190103,goat_102173941	HOXC8|HOXC9|MNAT1|HOXC5|RAB11FIP4|ZNF500|TRIM13|HOXC10|HOXC11|HOXC13|HOXC4|SIX4|
GO:0009889	regulation of biosynthetic process	biological_process	4.93e-06	0.0018851	12	26	1952	18267	goat_102178628,goat_102189066,goat_102190584,goat_102191100,goat_102187603,goat_102177136,goat_102177412,goat_102177693,goat_102178245,goat_102190103,goat_102173941,goat_102191768	MNAT1|RAB11FIP4|HOXC5|ZNF500|TRIM13|HOXC8|HOXC9|HOXC11|HOXC13|HOXC4|SIX4|HOXC10|
GO:0010468	regulation of gene expression	biological_process	4.98e-06	0.0018851	12	26	1954	18267	goat_102191768,goat_102177693,goat_102178245,goat_102190103,goat_102173941,goat_102177136,goat_102177412,goat_102178628,goat_102189066,goat_102190584,goat_102187603,goat_102191100	HOXC10|HOXC11|HOXC13|HOXC4|SIX4|HOXC8|HOXC9|MNAT1|RAB11FIP4|HOXC5|TRIM13|ZNF500|
GO:0060255	regulation of macromolecule metabolic process	biological_process	6.13e-06	0.0020341	12	26	1993	18267	goat_102191768,goat_102173941,goat_102190103,goat_102178245,goat_102177693,goat_102177412,goat_102177136,goat_102187603,goat_102191100,goat_102189066,goat_102190584,goat_102178628	HOXC10|SIX4|HOXC4|HOXC13|HOXC11|HOXC9|HOXC8|TRIM13|ZNF500|RAB11FIP4|HOXC5|MNAT1|
GO:0019219	regulation of nucleobase-containing compound metabolic process	biological_process	6.84e-06	0.0020341	12	26	2014	18267	goat_102191768,goat_102177693,goat_102178245,goat_102190103,goat_102173941,goat_102177136,goat_102177412,goat_102178628,goat_102190584,goat_102189066,goat_102191100,goat_102187603	HOXC10|HOXC11|HOXC13|HOXC4|SIX4|HOXC8|HOXC9|MNAT1|HOXC5|RAB11FIP4|ZNF500|TRIM13|
GO:0051171	regulation of nitrogen compound metabolic process	biological_process	6.84e-06	0.0020341	12	26	2014	18267	goat_102177136,goat_102177412,goat_102190584,goat_102189066,goat_102187603,goat_102191100,goat_102178628,goat_102191768,goat_102190103,goat_102173941,goat_102177693,goat_102178245	HOXC8|HOXC9|HOXC5|RAB11FIP4|TRIM13|ZNF500|MNAT1|HOXC10|HOXC4|SIX4|HOXC11|HOXC13|
GO:0080090	regulation of primary metabolic process	biological_process	8.53e-06	0.0023672	12	26	2057	18267	goat_102189066,goat_102190584,goat_102191100,goat_102187603,goat_102178628,goat_102177136,goat_102177412,goat_102190103,goat_102173941,goat_102177693,goat_102178245,goat_102191768	RAB11FIP4|HOXC5|ZNF500|TRIM13|MNAT1|HOXC8|HOXC9|HOXC4|SIX4|HOXC11|HOXC13|HOXC10|
GO:0031323	regulation of cellular metabolic process	biological_process	1.27e-05	0.0033149	12	26	2138	18267	goat_102177412,goat_102177136,goat_102178628,goat_102187603,goat_102191100,goat_102190584,goat_102189066,goat_102191768,goat_102178245,goat_102177693,goat_102173941,goat_102190103	HOXC9|HOXC8|MNAT1|TRIM13|ZNF500|HOXC5|RAB11FIP4|HOXC10|HOXC13|HOXC11|SIX4|HOXC4|
GO:0019222	regulation of metabolic process	biological_process	1.7e-05	0.0041717	12	26	2199	18267	goat_102177412,goat_102177136,goat_102178628,goat_102191100,goat_102187603,goat_102190584,goat_102189066,goat_102191768,goat_102178245,goat_102177693,goat_102173941,goat_102190103	HOXC9|HOXC8|MNAT1|ZNF500|TRIM13|HOXC5|RAB11FIP4|HOXC10|HOXC13|HOXC11|SIX4|HOXC4|
GO:0006351	transcription, DNA-dependent	biological_process	1.97e-05	0.0045502	12	26	2230	18267	goat_102173941,goat_102190103,goat_102178245,goat_102177693,goat_102191768,goat_102191100,goat_102187603,goat_102189066,goat_102190584,goat_102178628,goat_102177412,goat_102177136	SIX4|HOXC4|HOXC13|HOXC11|HOXC10|ZNF500|TRIM13|RAB11FIP4|HOXC5|MNAT1|HOXC9|HOXC8|
GO:0032774	RNA biosynthetic process	biological_process	2.16e-05	0.0047244	12	26	2250	18267	goat_102187603,goat_102191100,goat_102189066,goat_102190584,goat_102178628,goat_102177412,goat_102177136,goat_102173941,goat_102190103,goat_102178245,goat_102177693,goat_102191768	TRIM13|ZNF500|RAB11FIP4|HOXC5|MNAT1|HOXC9|HOXC8|SIX4|HOXC4|HOXC13|HOXC11|HOXC10|
GO:0034654	nucleobase-containing compound biosynthetic process	biological_process	5.58e-05	0.011625	12	26	2471	18267	goat_102187603,goat_102191100,goat_102189066,goat_102190584,goat_102178628,goat_102177412,goat_102177136,goat_102173941,goat_102190103,goat_102178245,goat_102177693,goat_102191768	TRIM13|ZNF500|RAB11FIP4|HOXC5|MNAT1|HOXC9|HOXC8|SIX4|HOXC4|HOXC13|HOXC11|HOXC10|
GO:0019438	aromatic compound biosynthetic process	biological_process	9.72e-05	0.019276	12	26	2612	18267	goat_102173941,goat_102190103,goat_102178245,goat_102177693,goat_102191768,goat_102187603,goat_102191100,goat_102190584,goat_102189066,goat_102178628,goat_102177412,goat_102177136	SIX4|HOXC4|HOXC13|HOXC11|HOXC10|TRIM13|ZNF500|HOXC5|RAB11FIP4|MNAT1|HOXC9|HOXC8|
GO:0018130	heterocycle biosynthetic process	biological_process	0.00010762	0.020157	12	26	2639	18267	goat_102191768,goat_102178245,goat_102177693,goat_102173941,goat_102190103,goat_102177412,goat_102177136,goat_102178628,goat_102187603,goat_102191100,goat_102189066,goat_102190584	HOXC10|HOXC13|HOXC11|SIX4|HOXC4|HOXC9|HOXC8|MNAT1|TRIM13|ZNF500|RAB11FIP4|HOXC5|
GO:0044271	cellular nitrogen compound biosynthetic process	biological_process	0.00011131	0.020157	12	26	2648	18267	goat_102189066,goat_102190584,goat_102187603,goat_102191100,goat_102178628,goat_102177136,goat_102177412,goat_102190103,goat_102173941,goat_102177693,goat_102178245,goat_102191768	RAB11FIP4|HOXC5|TRIM13|ZNF500|MNAT1|HOXC8|HOXC9|HOXC4|SIX4|HOXC11|HOXC13|HOXC10|
GO:1901362	organic cyclic compound biosynthetic process	biological_process	0.00011858	0.020579	12	26	2665	18267	goat_102177412,goat_102177136,goat_102187603,goat_102191100,goat_102189066,goat_102190584,goat_102178628,goat_102191768,goat_102173941,goat_102190103,goat_102178245,goat_102177693	HOXC9|HOXC8|TRIM13|ZNF500|RAB11FIP4|HOXC5|MNAT1|HOXC10|SIX4|HOXC4|HOXC13|HOXC11|
GO:0016070	RNA metabolic process	biological_process	0.00019061	0.031756	12	26	2797	18267	goat_102177412,goat_102177136,goat_102187603,goat_102191100,goat_102189066,goat_102190584,goat_102178628,goat_102191768,goat_102173941,goat_102190103,goat_102178245,goat_102177693	HOXC9|HOXC8|TRIM13|ZNF500|RAB11FIP4|HOXC5|MNAT1|HOXC10|SIX4|HOXC4|HOXC13|HOXC11|
GO:0010467	gene expression	biological_process	0.00047662	0.076351	13	26	3573	18267	goat_102176709,goat_102177136,goat_102177412,goat_102178628,goat_102190584,goat_102189066,goat_102191100,goat_102187603,goat_102191768,goat_102177693,goat_102178245,goat_102190103,goat_102173941	MRPL17|HOXC8|HOXC9|MNAT1|HOXC5|RAB11FIP4|ZNF500|TRIM13|HOXC10|HOXC11|HOXC13|HOXC4|SIX4|
GO:0003677	DNA binding	molecular_function	0.00064052	0.09801	10	26	2249	18267	goat_102190584,goat_102189066,goat_102173788,goat_102177412,goat_102177136,goat_102178245,goat_102177693,goat_102173941,goat_102190103,goat_102191768	HOXC5|RAB11FIP4|PRKD1|HOXC9|HOXC8|HOXC13|HOXC11|SIX4|HOXC4|HOXC10|
GO:0034645	cellular macromolecule biosynthetic process	biological_process	0.00065889	0.09801	13	26	3689	18267	goat_102176709,goat_102177412,goat_102177136,goat_102178628,goat_102191100,goat_102187603,goat_102190584,goat_102189066,goat_102191768,goat_102178245,goat_102177693,goat_102173941,goat_102190103	MRPL17|HOXC9|HOXC8|MNAT1|ZNF500|TRIM13|HOXC5|RAB11FIP4|HOXC10|HOXC13|HOXC11|SIX4|HOXC4|
GO:0009059	macromolecule biosynthetic process	biological_process	0.00072653	0.10434	13	26	3725	18267	goat_102178628,goat_102191100,goat_102187603,goat_102190584,goat_102189066,goat_102176709,goat_102177412,goat_102177136,goat_102178245,goat_102177693,goat_102173941,goat_102190103,goat_102191768	MNAT1|ZNF500|TRIM13|HOXC5|RAB11FIP4|MRPL17|HOXC9|HOXC8|HOXC13|HOXC11|SIX4|HOXC4|HOXC10|
GO:0090304	nucleic acid metabolic process	biological_process	0.0014578	0.2024	12	26	3469	18267	goat_102177136,goat_102177412,goat_102190584,goat_102189066,goat_102187603,goat_102191100,goat_102178628,goat_102191768,goat_102190103,goat_102173941,goat_102177693,goat_102178245	HOXC8|HOXC9|HOXC5|RAB11FIP4|TRIM13|ZNF500|MNAT1|HOXC10|HOXC4|SIX4|HOXC11|HOXC13|
GO:0046483	heterocycle metabolic process	biological_process	0.0015987	0.21316	13	26	4034	18267	goat_102191768,goat_102190103,goat_102173941,goat_102177693,goat_102178245,goat_102177136,goat_102177412,goat_102189453,goat_102190584,goat_102189066,goat_102191100,goat_102187603,goat_102178628	HOXC10|HOXC4|SIX4|HOXC11|HOXC13|HOXC8|HOXC9|HMOX2|HOXC5|RAB11FIP4|ZNF500|TRIM13|MNAT1|
GO:0006725	cellular aromatic compound metabolic process	biological_process	0.0016378	0.21316	13	26	4044	18267	goat_102191768,goat_102190103,goat_102173941,goat_102177693,goat_102178245,goat_102177136,goat_102177412,goat_102189453,goat_102190584,goat_102189066,goat_102191100,goat_102187603,goat_102178628	HOXC10|HOXC4|SIX4|HOXC11|HOXC13|HOXC8|HOXC9|HMOX2|HOXC5|RAB11FIP4|ZNF500|TRIM13|MNAT1|
GO:1901360	organic cyclic compound metabolic process	biological_process	0.0017555	0.22157	13	26	4073	18267	goat_102173941,goat_102190103,goat_102178245,goat_102177693,goat_102191768,goat_102191100,goat_102187603,goat_102190584,goat_102189066,goat_102178628,goat_102177412,goat_102177136,goat_102189453	SIX4|HOXC4|HOXC13|HOXC11|HOXC10|ZNF500|TRIM13|HOXC5|RAB11FIP4|MNAT1|HOXC9|HOXC8|HMOX2|
GO:0034641	cellular nitrogen compound metabolic process	biological_process	0.0018192	0.22286	13	26	4088	18267	goat_102191768,goat_102177693,goat_102178245,goat_102190103,goat_102173941,goat_102189453,goat_102177136,goat_102177412,goat_102178628,goat_102189066,goat_102190584,goat_102191100,goat_102187603	HOXC10|HOXC11|HOXC13|HOXC4|SIX4|HMOX2|HOXC8|HOXC9|MNAT1|RAB11FIP4|HOXC5|ZNF500|TRIM13|
GO:0044249	cellular biosynthetic process	biological_process	0.0028006	0.33327	13	26	4276	18267	goat_102178628,goat_102190584,goat_102189066,goat_102191100,goat_102187603,goat_102176709,goat_102177136,goat_102177412,goat_102177693,goat_102178245,goat_102190103,goat_102173941,goat_102191768	MNAT1|HOXC5|RAB11FIP4|ZNF500|TRIM13|MRPL17|HOXC8|HOXC9|HOXC11|HOXC13|HOXC4|SIX4|HOXC10|
GO:0006807	nitrogen compound metabolic process	biological_process	0.0030591	0.34814	13	26	4316	18267	goat_102177412,goat_102177136,goat_102189453,goat_102187603,goat_102191100,goat_102190584,goat_102189066,goat_102178628,goat_102191768,goat_102173941,goat_102190103,goat_102178245,goat_102177693	HOXC9|HOXC8|HMOX2|TRIM13|ZNF500|HOXC5|RAB11FIP4|MNAT1|HOXC10|SIX4|HOXC4|HOXC13|HOXC11|
GO:1901576	organic substance biosynthetic process	biological_process	0.0030927	0.34814	13	26	4321	18267	goat_102190584,goat_102189066,goat_102187603,goat_102191100,goat_102178628,goat_102177136,goat_102177412,goat_102176709,goat_102190103,goat_102173941,goat_102177693,goat_102178245,goat_102191768	HOXC5|RAB11FIP4|TRIM13|ZNF500|MNAT1|HOXC8|HOXC9|MRPL17|HOXC4|SIX4|HOXC11|HOXC13|HOXC10|
GO:0050794	regulation of cellular process	biological_process	0.003341	0.36619	15	26	5531	18267	goat_102178245,goat_102177693,goat_102173941,goat_102190103,goat_102189399,goat_102191768,goat_102185623,goat_102178628,goat_102187603,goat_102191100,goat_102190584,goat_102189066,goat_102173788,goat_102177412,goat_102177136	HOXC13|HOXC11|SIX4|HOXC4|LPAR1|HOXC10|C25H16orf71|MNAT1|TRIM13|ZNF500|HOXC5|RAB11FIP4|PRKD1|HOXC9|HOXC8|
GO:0009058	biosynthetic process	biological_process	0.0038676	0.40337	13	26	4425	18267	goat_102177693,goat_102178245,goat_102190103,goat_102173941,goat_102191768,goat_102178628,goat_102189066,goat_102190584,goat_102191100,goat_102187603,goat_102176709,goat_102177136,goat_102177412	HOXC11|HOXC13|HOXC4|SIX4|HOXC10|MNAT1|RAB11FIP4|HOXC5|ZNF500|TRIM13|MRPL17|HOXC8|HOXC9|
GO:0050789	regulation of biological process	biological_process	0.0038827	0.40337	15	26	5609	18267	goat_102173941,goat_102190103,goat_102178245,goat_102177693,goat_102189399,goat_102191768,goat_102185623,goat_102187603,goat_102191100,goat_102173788,goat_102190584,goat_102189066,goat_102178628,goat_102177412,goat_102177136	SIX4|HOXC4|HOXC13|HOXC11|LPAR1|HOXC10|C25H16orf71|TRIM13|ZNF500|PRKD1|HOXC5|RAB11FIP4|MNAT1|HOXC9|HOXC8|
GO:0006139	nucleobase-containing compound metabolic process	biological_process	0.0039707	0.40337	12	26	3882	18267	goat_102190103,goat_102173941,goat_102177693,goat_102178245,goat_102191768,goat_102190584,goat_102189066,goat_102191100,goat_102187603,goat_102178628,goat_102177136,goat_102177412	HOXC4|SIX4|HOXC11|HOXC13|HOXC10|HOXC5|RAB11FIP4|ZNF500|TRIM13|MNAT1|HOXC8|HOXC9|
GO:0015919	peroxisomal membrane transport	biological_process	0.0042642	0.40364	1	26	3	18267	goat_102172593	LOC102172593|
GO:0045046	protein import into peroxisome membrane	biological_process	0.0042642	0.40364	1	26	3	18267	goat_102172593	LOC102172593|
GO:0018822	nitrile hydratase activity	molecular_function	0.0042642	0.40364	1	26	3	18267	goat_102190012	LOC102190012|
GO:0003676	nucleic acid binding	molecular_function	0.0047326	0.43802	11	26	3425	18267	goat_102177693,goat_102178245,goat_102190103,goat_102173941,goat_102191768,goat_102178628,goat_102190584,goat_102189066,goat_102173788,goat_102177136,goat_102177412	HOXC11|HOXC13|HOXC4|SIX4|HOXC10|MNAT1|HOXC5|RAB11FIP4|PRKD1|HOXC8|HOXC9|
GO:0031301	integral to organelle membrane	cellular_component	0.0052042	0.47121	2	26	76	18267	goat_102171836,goat_102172593	SUN1|LOC102172593|
GO:0065007	biological regulation	biological_process	0.0053574	0.47475	15	26	5782	18267	goat_102177412,goat_102177136,goat_102178628,goat_102191100,goat_102187603,goat_102173788,goat_102190584,goat_102189066,goat_102191768,goat_102189399,goat_102185623,goat_102178245,goat_102177693,goat_102173941,goat_102190103	HOXC9|HOXC8|MNAT1|ZNF500|TRIM13|PRKD1|HOXC5|RAB11FIP4|HOXC10|LPAR1|C25H16orf71|HOXC13|HOXC11|SIX4|HOXC4|
GO:0004392	heme oxygenase (decyclizing) activity	molecular_function	0.0056816	0.48294	1	26	4	18267	goat_102189453	HMOX2|
GO:0006788	heme oxidation	biological_process	0.0056816	0.48294	1	26	4	18267	goat_102189453	HMOX2|
GO:0031300	intrinsic to organelle membrane	cellular_component	0.0060326	0.50252	2	26	82	18267	goat_102171836,goat_102172593	SUN1|LOC102172593|
GO:0044260	cellular macromolecule metabolic process	biological_process	0.0097037	0.7514	14	26	5499	18267	goat_102176709,goat_102177136,goat_102177412,goat_102178628,goat_102189066,goat_102190584,goat_102173788,goat_102187603,goat_102191100,goat_102191768,goat_102177693,goat_102178245,goat_102190103,goat_102173941	MRPL17|HOXC8|HOXC9|MNAT1|RAB11FIP4|HOXC5|PRKD1|TRIM13|ZNF500|HOXC10|HOXC11|HOXC13|HOXC4|SIX4|
GO:0006625	protein targeting to peroxisome	biological_process	0.0099225	0.7514	1	26	7	18267	goat_102172593	LOC102172593|
GO:0043574	peroxisomal transport	biological_process	0.0099225	0.7514	1	26	7	18267	goat_102172593	LOC102172593|
GO:0072662	protein localization to peroxisome	biological_process	0.0099225	0.7514	1	26	7	18267	goat_102172593	LOC102172593|
GO:0072663	establishment of protein localization to peroxisome	biological_process	0.0099225	0.7514	1	26	7	18267	goat_102172593	LOC102172593|
GO:0003911	DNA ligase (NAD+) activity	molecular_function	0.01274	0.94754	1	26	9	18267	goat_102178628	MNAT1|
GO:0000156	phosphorelay response regulator activity	molecular_function	0.01555	1	1	26	11	18267	goat_102173788	PRKD1|
GO:0005778	peroxisomal membrane	cellular_component	0.016952	1	1	26	12	18267	goat_102172593	LOC102172593|
GO:0005779	integral to peroxisomal membrane	cellular_component	0.016952	1	1	26	12	18267	goat_102172593	LOC102172593|
GO:0031231	intrinsic to peroxisomal membrane	cellular_component	0.016952	1	1	26	12	18267	goat_102172593	LOC102172593|
GO:0031903	microbody membrane	cellular_component	0.016952	1	1	26	12	18267	goat_102172593	LOC102172593|
GO:0044438	microbody part	cellular_component	0.016952	1	1	26	12	18267	goat_102172593	LOC102172593|
GO:0044439	peroxisomal part	cellular_component	0.016952	1	1	26	12	18267	goat_102172593	LOC102172593|
GO:0005637	nuclear inner membrane	cellular_component	0.018352	1	1	26	13	18267	goat_102171836	SUN1|
GO:0005639	integral to nuclear inner membrane	cellular_component	0.018352	1	1	26	13	18267	goat_102171836	SUN1|
GO:0031229	intrinsic to nuclear inner membrane	cellular_component	0.018352	1	1	26	13	18267	goat_102171836	SUN1|
GO:0044453	nuclear membrane part	cellular_component	0.018352	1	1	26	13	18267	goat_102171836	SUN1|
GO:0030151	molybdenum ion binding	molecular_function	0.01975	1	1	26	14	18267	goat_102190287	MGRN1|
GO:0006787	porphyrin-containing compound catabolic process	biological_process	0.021147	1	1	26	15	18267	goat_102189453	HMOX2|
GO:0033015	tetrapyrrole catabolic process	biological_process	0.021147	1	1	26	15	18267	goat_102189453	HMOX2|
GO:0051187	cofactor catabolic process	biological_process	0.022541	1	1	26	16	18267	goat_102189453	HMOX2|
GO:0005618	cell wall	cellular_component	0.022541	1	1	26	16	18267	goat_102189729	C25H16orf96|
GO:0044237	cellular metabolic process	biological_process	0.024958	1	15	26	6745	18267	goat_102189453,goat_102176709,goat_102177136,goat_102177412,goat_102178628,goat_102189066,goat_102190584,goat_102173788,goat_102187603,goat_102191100,goat_102191768,goat_102177693,goat_102178245,goat_102190103,goat_102173941	HMOX2|MRPL17|HOXC8|HOXC9|MNAT1|RAB11FIP4|HOXC5|PRKD1|TRIM13|ZNF500|HOXC10|HOXC11|HOXC13|HOXC4|SIX4|
GO:0003909	DNA ligase activity	molecular_function	0.025324	1	1	26	18	18267	goat_102178628	MNAT1|
GO:0043170	macromolecule metabolic process	biological_process	0.02708	1	14	26	6154	18267	goat_102173941,goat_102190103,goat_102178245,goat_102177693,goat_102191768,goat_102191100,goat_102187603,goat_102190584,goat_102173788,goat_102189066,goat_102178628,goat_102177412,goat_102177136,goat_102176709	SIX4|HOXC4|HOXC13|HOXC11|HOXC10|ZNF500|TRIM13|HOXC5|PRKD1|RAB11FIP4|MNAT1|HOXC9|HOXC8|MRPL17|
GO:0007031	peroxisome organization	biological_process	0.028099	1	1	26	20	18267	goat_102172593	LOC102172593|
GO:0031965	nuclear membrane	cellular_component	0.028099	1	1	26	20	18267	goat_102171836	SUN1|
GO:0005319	lipid transporter activity	molecular_function	0.029484	1	1	26	21	18267	goat_102189729	C25H16orf96|
GO:0044743	intracellular protein transmembrane import	biological_process	0.032248	1	1	26	23	18267	goat_102172593	LOC102172593|
GO:0065002	intracellular protein transmembrane transport	biological_process	0.032248	1	1	26	23	18267	goat_102172593	LOC102172593|
GO:0005777	peroxisome	cellular_component	0.037754	1	1	26	27	18267	goat_102172593	LOC102172593|
GO:0042579	microbody	cellular_component	0.037754	1	1	26	27	18267	goat_102172593	LOC102172593|
GO:0016886	ligase activity, forming phosphoric ester bonds	molecular_function	0.037754	1	1	26	27	18267	goat_102178628	MNAT1|
GO:0042168	heme metabolic process	biological_process	0.040495	1	1	26	29	18267	goat_102189453	HMOX2|
GO:0071806	protein transmembrane transport	biological_process	0.043229	1	1	26	31	18267	goat_102172593	LOC102172593|
GO:0071704	organic substance metabolic process	biological_process	0.05519	1	15	26	7363	18267	goat_102176709,goat_102189453,goat_102177136,goat_102177412,goat_102178628,goat_102173788,goat_102190584,goat_102189066,goat_102187603,goat_102191100,goat_102191768,goat_102177693,goat_102178245,goat_102190103,goat_102173941	MRPL17|HMOX2|HOXC8|HOXC9|MNAT1|PRKD1|HOXC5|RAB11FIP4|TRIM13|ZNF500|HOXC10|HOXC11|HOXC13|HOXC4|SIX4|
GO:0019069	viral capsid assembly	biological_process	0.055439	1	1	26	40	18267	goat_102190584	HOXC5|
GO:0006612	protein targeting to membrane	biological_process	0.067499	1	1	26	49	18267	goat_102172593	LOC102172593|
GO:0030170	pyridoxal phosphate binding	molecular_function	0.070159	1	1	26	51	18267	goat_102190287	MGRN1|
GO:0051260	protein homooligomerization	biological_process	0.071486	1	1	26	52	18267	goat_102187873	KCNRG|
GO:0016836	hydro-lyase activity	molecular_function	0.072811	1	1	26	53	18267	goat_102190012	LOC102190012|
GO:0000160	phosphorelay signal transduction system	biological_process	0.072811	1	1	26	53	18267	goat_102173788	PRKD1|
GO:0044238	primary metabolic process	biological_process	0.090345	1	14	26	7133	18267	goat_102191768,goat_102173941,goat_102190103,goat_102178245,goat_102177693,goat_102177412,goat_102177136,goat_102176709,goat_102191100,goat_102187603,goat_102189066,goat_102190584,goat_102173788,goat_102178628	HOXC10|SIX4|HOXC4|HOXC13|HOXC11|HOXC9|HOXC8|MRPL17|ZNF500|TRIM13|RAB11FIP4|HOXC5|PRKD1|MNAT1|
GO:0006869	lipid transport	biological_process	0.091176	1	1	26	67	18267	goat_102189729	C25H16orf96|
GO:0010876	lipid localization	biological_process	0.091176	1	1	26	67	18267	goat_102189729	C25H16orf96|
GO:0033178	proton-transporting two-sector ATPase complex, catalytic domain	cellular_component	0.091176	1	1	26	67	18267	goat_102187603	TRIM13|
GO:0051259	protein oligomerization	biological_process	0.093771	1	1	26	69	18267	goat_102187873	KCNRG|
GO:1901363	heterocyclic compound binding	molecular_function	0.099377	1	11	26	5268	18267	goat_102177412,goat_102177136,goat_102178628,goat_102190584,goat_102173788,goat_102189066,goat_102191768,goat_102178245,goat_102177693,goat_102173941,goat_102190103	HOXC9|HOXC8|MNAT1|HOXC5|PRKD1|RAB11FIP4|HOXC10|HOXC13|HOXC11|SIX4|HOXC4|
GO:0097159	organic cyclic compound binding	molecular_function	0.099602	1	11	26	5270	18267	goat_102191768,goat_102177693,goat_102178245,goat_102190103,goat_102173941,goat_102177136,goat_102177412,goat_102178628,goat_102173788,goat_102190584,goat_102189066	HOXC10|HOXC11|HOXC13|HOXC4|SIX4|HOXC8|HOXC9|MNAT1|PRKD1|HOXC5|RAB11FIP4|
GO:0016835	carbon-oxygen lyase activity	molecular_function	0.10408	1	1	26	77	18267	goat_102190012	LOC102190012|
GO:0030312	external encapsulating structure	cellular_component	0.10792	1	1	26	80	18267	goat_102189729	C25H16orf96|
GO:0072594	establishment of protein localization to organelle	biological_process	0.11301	1	1	26	84	18267	goat_102172593	LOC102172593|
GO:0019068	virion assembly	biological_process	0.13928	1	1	26	105	18267	goat_102190584	HOXC5|
GO:0032403	protein complex binding	molecular_function	0.14174	1	1	26	107	18267	goat_102172593	LOC102172593|
GO:0042626	ATPase activity, coupled to transmembrane movement of substances	molecular_function	0.1442	1	1	26	109	18267	goat_102187603	TRIM13|
GO:0043492	ATPase activity, coupled to movement of substances	molecular_function	0.1442	1	1	26	109	18267	goat_102187603	TRIM13|
GO:0015399	primary active transmembrane transporter activity	molecular_function	0.15152	1	1	26	115	18267	goat_102187603	TRIM13|
GO:0015405	P-P-bond-hydrolysis-driven transmembrane transporter activity	molecular_function	0.15152	1	1	26	115	18267	goat_102187603	TRIM13|
GO:0015985	energy coupled proton transport, down electrochemical gradient	biological_process	0.1624	1	1	26	124	18267	goat_102187603	TRIM13|
GO:0015986	ATP synthesis coupled proton transport	biological_process	0.1624	1	1	26	124	18267	goat_102187603	TRIM13|
GO:0031090	organelle membrane	cellular_component	0.16539	1	2	26	514	18267	goat_102171836,goat_102172593	SUN1|LOC102172593|
GO:0006754	ATP biosynthetic process	biological_process	0.166	1	1	26	127	18267	goat_102187603	TRIM13|
GO:0006778	porphyrin-containing compound metabolic process	biological_process	0.16719	1	1	26	128	18267	goat_102189453	HMOX2|
GO:0042440	pigment metabolic process	biological_process	0.16719	1	1	26	128	18267	goat_102189453	HMOX2|
GO:0019067	viral assembly, maturation, egress, and release	biological_process	0.17433	1	1	26	134	18267	goat_102190584	HOXC5|
GO:0046034	ATP metabolic process	biological_process	0.17551	1	1	26	135	18267	goat_102187603	TRIM13|
GO:0008270	zinc ion binding	molecular_function	0.17878	1	4	26	1565	18267	goat_102185329,goat_102187603,goat_102190287,goat_102178628	CDIP1|TRIM13|MGRN1|MNAT1|
GO:0016820	hydrolase activity, acting on acid anhydrides, catalyzing transmembrane movement of substances	molecular_function	0.17906	1	1	26	138	18267	goat_102187603	TRIM13|
GO:0009142	nucleoside triphosphate biosynthetic process	biological_process	0.18023	1	1	26	139	18267	goat_102187603	TRIM13|
GO:0009145	purine nucleoside triphosphate biosynthetic process	biological_process	0.18023	1	1	26	139	18267	goat_102187603	TRIM13|
GO:0009201	ribonucleoside triphosphate biosynthetic process	biological_process	0.18023	1	1	26	139	18267	goat_102187603	TRIM13|
GO:0009206	purine ribonucleoside triphosphate biosynthetic process	biological_process	0.18023	1	1	26	139	18267	goat_102187603	TRIM13|
GO:0017038	protein import	biological_process	0.18258	1	1	26	141	18267	goat_102172593	LOC102172593|
GO:0008152	metabolic process	biological_process	0.18292	1	15	26	8572	18267	goat_102178628,goat_102190584,goat_102189066,goat_102173788,goat_102187603,goat_102191100,goat_102176709,goat_102189453,goat_102177136,goat_102177412,goat_102177693,goat_102178245,goat_102190103,goat_102173941,goat_102191768	MNAT1|HOXC5|RAB11FIP4|PRKD1|TRIM13|ZNF500|MRPL17|HMOX2|HOXC8|HOXC9|HOXC11|HOXC13|HOXC4|SIX4|HOXC10|
GO:0005635	nuclear envelope	cellular_component	0.18843	1	1	26	146	18267	goat_102171836	SUN1|
GO:0019867	outer membrane	cellular_component	0.19424	1	1	26	151	18267	goat_102189729	C25H16orf96|
GO:0042451	purine nucleoside biosynthetic process	biological_process	0.20344	1	1	26	159	18267	goat_102187603	TRIM13|
GO:0046129	purine ribonucleoside biosynthetic process	biological_process	0.20344	1	1	26	159	18267	goat_102187603	TRIM13|
GO:0033013	tetrapyrrole metabolic process	biological_process	0.20687	1	1	26	162	18267	goat_102189453	HMOX2|
GO:0009163	nucleoside biosynthetic process	biological_process	0.21594	1	1	26	170	18267	goat_102187603	TRIM13|
GO:0042455	ribonucleoside biosynthetic process	biological_process	0.21594	1	1	26	170	18267	goat_102187603	TRIM13|
GO:1901659	glycosyl compound biosynthetic process	biological_process	0.21819	1	1	26	172	18267	goat_102187603	TRIM13|
GO:0019866	organelle inner membrane	cellular_component	0.22491	1	1	26	178	18267	goat_102171836	SUN1|
GO:0022607	cellular component assembly	biological_process	0.22503	1	2	26	629	18267	goat_102190584,goat_102187873	HOXC5|KCNRG|
GO:0009152	purine ribonucleotide biosynthetic process	biological_process	0.22602	1	1	26	179	18267	goat_102187603	TRIM13|
GO:0005179	hormone activity	molecular_function	0.23157	1	1	26	184	18267	goat_102190584	HOXC5|
GO:0006164	purine nucleotide biosynthetic process	biological_process	0.23488	1	1	26	187	18267	goat_102187603	TRIM13|
GO:0009260	ribonucleotide biosynthetic process	biological_process	0.23598	1	1	26	188	18267	goat_102187603	TRIM13|
GO:0046390	ribose phosphate biosynthetic process	biological_process	0.23598	1	1	26	188	18267	goat_102187603	TRIM13|
GO:0016043	cellular component organization	biological_process	0.24087	1	3	26	1197	18267	goat_102187873,goat_102172593,goat_102190584	KCNRG|LOC102172593|HOXC5|
GO:0072522	purine-containing compound biosynthetic process	biological_process	0.24364	1	1	26	195	18267	goat_102187603	TRIM13|
GO:0033365	protein localization to organelle	biological_process	0.24473	1	1	26	196	18267	goat_102172593	LOC102172593|
GO:0044270	cellular nitrogen compound catabolic process	biological_process	0.26406	1	1	26	214	18267	goat_102189453	HMOX2|
GO:0046700	heterocycle catabolic process	biological_process	0.26512	1	1	26	215	18267	goat_102189453	HMOX2|
GO:0016705	oxidoreductase activity, acting on paired donors, with incorporation or reduction of molecular oxygen	molecular_function	0.26618	1	1	26	216	18267	goat_102189453	HMOX2|
GO:0006605	protein targeting	biological_process	0.26829	1	1	26	218	18267	goat_102172593	LOC102172593|
GO:1901361	organic cyclic compound catabolic process	biological_process	0.27145	1	1	26	221	18267	goat_102189453	HMOX2|
GO:0019439	aromatic compound catabolic process	biological_process	0.27145	1	1	26	221	18267	goat_102189453	HMOX2|
GO:1901565	organonitrogen compound catabolic process	biological_process	0.27564	1	1	26	225	18267	goat_102189453	HMOX2|
GO:0048610	cellular process involved in reproduction	biological_process	0.27772	1	1	26	227	18267	goat_102190584	HOXC5|
GO:0044085	cellular component biogenesis	biological_process	0.28152	1	2	26	735	18267	goat_102190584,goat_102187873	HOXC5|KCNRG|
GO:0071840	cellular component organization or biogenesis	biological_process	0.28358	1	3	26	1306	18267	goat_102187873,goat_102172593,goat_102190584	KCNRG|LOC102172593|HOXC5|
GO:0009987	cellular process	biological_process	0.28701	1	18	26	11296	18267	goat_102177693,goat_102173941,goat_102190103,goat_102191768,goat_102185623,goat_102173788,goat_102189066,goat_102190584,goat_102172593,goat_102176709,goat_102189453,goat_102177412,goat_102177136,goat_102178245,goat_102189399,goat_102178628,goat_102187603,goat_102191100	HOXC11|SIX4|HOXC4|HOXC10|C25H16orf71|PRKD1|RAB11FIP4|HOXC5|LOC102172593|MRPL17|HMOX2|HOXC9|HOXC8|HOXC13|LPAR1|MNAT1|TRIM13|ZNF500|
GO:0022804	active transmembrane transporter activity	molecular_function	0.28704	1	1	26	236	18267	goat_102187603	TRIM13|
GO:0019031	viral envelope	cellular_component	0.28909	1	1	26	238	18267	goat_102189729	C25H16orf96|
GO:0036338	viral membrane	cellular_component	0.28909	1	1	26	238	18267	goat_102189729	C25H16orf96|
GO:0009165	nucleotide biosynthetic process	biological_process	0.29726	1	1	26	246	18267	goat_102187603	TRIM13|
GO:0042623	ATPase activity, coupled	molecular_function	0.29726	1	1	26	246	18267	goat_102187603	TRIM13|
GO:0046914	transition metal ion binding	molecular_function	0.29742	1	4	26	1944	18267	goat_102178628,goat_102185329,goat_102190287,goat_102187603	MNAT1|CDIP1|MGRN1|TRIM13|
GO:0019058	viral infectious cycle	biological_process	0.3013	1	1	26	250	18267	goat_102190584	HOXC5|
GO:1901293	nucleoside phosphate biosynthetic process	biological_process	0.30432	1	1	26	253	18267	goat_102187603	TRIM13|
GO:0051186	cofactor metabolic process	biological_process	0.30733	1	1	26	256	18267	goat_102189453	HMOX2|
GO:0016482	cytoplasmic transport	biological_process	0.31529	1	1	26	264	18267	goat_102172593	LOC102172593|
GO:0004252	serine-type endopeptidase activity	molecular_function	0.31628	1	1	26	265	18267	goat_102189729	C25H16orf96|
GO:0005634	nucleus	cellular_component	0.32754	1	4	26	2034	18267	goat_102178628,goat_102191100,goat_102177412,goat_102171836	MNAT1|ZNF500|HOXC9|SUN1|
GO:0016829	lyase activity	molecular_function	0.33481	1	1	26	284	18267	goat_102190012	LOC102190012|
GO:0009144	purine nucleoside triphosphate metabolic process	biological_process	0.33769	1	1	26	287	18267	goat_102187603	TRIM13|
GO:0009199	ribonucleoside triphosphate metabolic process	biological_process	0.33769	1	1	26	287	18267	goat_102187603	TRIM13|
GO:0009205	purine ribonucleoside triphosphate metabolic process	biological_process	0.33769	1	1	26	287	18267	goat_102187603	TRIM13|
GO:0009141	nucleoside triphosphate metabolic process	biological_process	0.34437	1	1	26	294	18267	goat_102187603	TRIM13|
GO:0009966	regulation of signal transduction	biological_process	0.35098	1	1	26	301	18267	goat_102185623	C25H16orf71|
GO:0010646	regulation of cell communication	biological_process	0.35286	1	1	26	303	18267	goat_102185623	C25H16orf71|
GO:0023051	regulation of signaling	biological_process	0.35473	1	1	26	305	18267	goat_102185623	C25H16orf71|
GO:0033036	macromolecule localization	biological_process	0.35852	1	2	26	880	18267	goat_102172593,goat_102189729	LOC102172593|C25H16orf96|
GO:0048583	regulation of response to stimulus	biological_process	0.36309	1	1	26	314	18267	goat_102185623	C25H16orf71|
GO:0043231	intracellular membrane-bounded organelle	cellular_component	0.36364	1	5	26	2787	18267	goat_102177412,goat_102171836,goat_102191100,goat_102172593,goat_102178628	HOXC9|SUN1|ZNF500|LOC102172593|MNAT1|
GO:0043227	membrane-bounded organelle	cellular_component	0.36425	1	5	26	2789	18267	goat_102191100,goat_102172593,goat_102178628,goat_102171836,goat_102177412	ZNF500|LOC102172593|MNAT1|SUN1|HOXC9|
GO:0008236	serine-type peptidase activity	molecular_function	0.36493	1	1	26	316	18267	goat_102189729	C25H16orf96|
GO:0017171	serine hydrolase activity	molecular_function	0.36493	1	1	26	316	18267	goat_102189729	C25H16orf96|
GO:0006461	protein complex assembly	biological_process	0.36677	1	1	26	318	18267	goat_102187873	KCNRG|
GO:0070271	protein complex biogenesis	biological_process	0.36677	1	1	26	318	18267	goat_102187873	KCNRG|
GO:0090407	organophosphate biosynthetic process	biological_process	0.37407	1	1	26	326	18267	goat_102187603	TRIM13|
GO:0048037	cofactor binding	molecular_function	0.37498	1	1	26	327	18267	goat_102190287	MGRN1|
GO:0009150	purine ribonucleotide metabolic process	biological_process	0.37769	1	1	26	330	18267	goat_102187603	TRIM13|
GO:0016469	proton-transporting two-sector ATPase complex	cellular_component	0.38309	1	1	26	336	18267	goat_102187603	TRIM13|
GO:0071822	protein complex subunit organization	biological_process	0.38577	1	1	26	339	18267	goat_102187873	KCNRG|
GO:0009259	ribonucleotide metabolic process	biological_process	0.38577	1	1	26	339	18267	goat_102187603	TRIM13|
GO:0019693	ribose phosphate metabolic process	biological_process	0.38577	1	1	26	339	18267	goat_102187603	TRIM13|
GO:0006163	purine nucleotide metabolic process	biological_process	0.38577	1	1	26	339	18267	goat_102187603	TRIM13|
GO:0012505	endomembrane system	cellular_component	0.39374	1	1	26	348	18267	goat_102171836	SUN1|
GO:0042278	purine nucleoside metabolic process	biological_process	0.39637	1	1	26	351	18267	goat_102187603	TRIM13|
GO:0046128	purine ribonucleoside metabolic process	biological_process	0.39637	1	1	26	351	18267	goat_102187603	TRIM13|
GO:0006818	hydrogen transport	biological_process	0.399	1	1	26	354	18267	goat_102187603	TRIM13|
GO:0015992	proton transport	biological_process	0.399	1	1	26	354	18267	goat_102187603	TRIM13|
GO:0000003	reproduction	biological_process	0.399	1	1	26	354	18267	goat_102190584	HOXC5|
GO:0009119	ribonucleoside metabolic process	biological_process	0.40594	1	1	26	362	18267	goat_102187603	TRIM13|
GO:0006260	DNA replication	biological_process	0.40767	1	1	26	364	18267	goat_102178628	MNAT1|
GO:0071702	organic substance transport	biological_process	0.41884	1	2	26	997	18267	goat_102189729,goat_102172593	C25H16orf96|LOC102172593|
GO:0055085	transmembrane transport	biological_process	0.42439	1	2	26	1008	18267	goat_102172593,goat_102187603	LOC102172593|TRIM13|
GO:0009116	nucleoside metabolic process	biological_process	0.42548	1	1	26	385	18267	goat_102187603	TRIM13|
GO:1901657	glycosyl compound metabolic process	biological_process	0.42715	1	1	26	387	18267	goat_102187603	TRIM13|
GO:0005488	binding	molecular_function	0.42752	1	16	26	10548	18267	goat_102178245,goat_102190842,goat_102187603,goat_102178628,goat_102191768,goat_102185329,goat_102190103,goat_102173941,goat_102177693,goat_102177136,goat_102177412,goat_102172593,goat_102189066,goat_102190584,goat_102173788,goat_102190287	HOXC13|ANKS3|TRIM13|MNAT1|HOXC10|CDIP1|HOXC4|SIX4|HOXC11|HOXC8|HOXC9|LOC102172593|RAB11FIP4|HOXC5|PRKD1|MGRN1|
GO:0065003	macromolecular complex assembly	biological_process	0.42798	1	1	26	388	18267	goat_102187873	KCNRG|
GO:0072521	purine-containing compound metabolic process	biological_process	0.42882	1	1	26	389	18267	goat_102187603	TRIM13|
GO:0046872	metal ion binding	molecular_function	0.44271	1	5	26	3048	18267	goat_102178628,goat_102190287,goat_102187603,goat_102185329,goat_102189066	MNAT1|MGRN1|TRIM13|CDIP1|RAB11FIP4|
GO:0019028	viral capsid	cellular_component	0.44521	1	1	26	409	18267	goat_102189729	C25H16orf96|
GO:0043933	macromolecular complex subunit organization	biological_process	0.44682	1	1	26	411	18267	goat_102187873	KCNRG|
GO:0043169	cation binding	molecular_function	0.44724	1	5	26	3063	18267	goat_102178628,goat_102189066,goat_102185329,goat_102187603,goat_102190287	MNAT1|RAB11FIP4|CDIP1|TRIM13|MGRN1|
GO:0071944	cell periphery	cellular_component	0.45004	1	1	26	415	18267	goat_102189729	C25H16orf96|
GO:0031967	organelle envelope	cellular_component	0.46115	1	1	26	429	18267	goat_102171836	SUN1|
GO:0016887	ATPase activity	molecular_function	0.46663	1	1	26	436	18267	goat_102187603	TRIM13|
GO:0009117	nucleotide metabolic process	biological_process	0.47512	1	1	26	447	18267	goat_102187603	TRIM13|
GO:0034220	ion transmembrane transport	biological_process	0.47589	1	1	26	448	18267	goat_102187603	TRIM13|
GO:0006753	nucleoside phosphate metabolic process	biological_process	0.48424	1	1	26	459	18267	goat_102187603	TRIM13|
GO:0043229	intracellular organelle	cellular_component	0.48829	1	6	26	3890	18267	goat_102176709,goat_102171836,goat_102177412,goat_102178628,goat_102191100,goat_102172593	MRPL17|SUN1|HOXC9|MNAT1|ZNF500|LOC102172593|
GO:0043226	organelle	cellular_component	0.48884	1	6	26	3892	18267	goat_102172593,goat_102191100,goat_102178628,goat_102171836,goat_102177412,goat_102176709	LOC102172593|ZNF500|MNAT1|SUN1|HOXC9|MRPL17|
GO:0031975	envelope	cellular_component	0.49024	1	1	26	467	18267	goat_102171836	SUN1|
GO:1901564	organonitrogen compound metabolic process	biological_process	0.49126	1	2	26	1145	18267	goat_102189453,goat_102187603	HMOX2|TRIM13|
GO:0016032	viral process	biological_process	0.51069	1	1	26	495	18267	goat_102190584	HOXC5|
GO:1901137	carbohydrate derivative biosynthetic process	biological_process	0.52062	1	1	26	509	18267	goat_102187603	TRIM13|
GO:0015672	monovalent inorganic cation transport	biological_process	0.53105	1	1	26	524	18267	goat_102187603	TRIM13|
GO:0044765	single-organism transport	biological_process	0.53207	1	3	26	1941	18267	goat_102172593,goat_102187603,goat_102189729	LOC102172593|TRIM13|C25H16orf96|
GO:0008150	biological_process	biological_process	0.5333	1	20	26	13769	18267	goat_102191768,goat_102185623,goat_102173941,goat_102190103,goat_102177693,goat_102177412,goat_102177136,goat_102176709,goat_102189453,goat_102173788,goat_102190584,goat_102189066,goat_102172593,goat_102189729,goat_102189399,goat_102187873,goat_102178245,goat_102187603,goat_102191100,goat_102178628	HOXC10|C25H16orf71|SIX4|HOXC4|HOXC11|HOXC9|HOXC8|MRPL17|HMOX2|PRKD1|HOXC5|RAB11FIP4|LOC102172593|C25H16orf96|LPAR1|KCNRG|HOXC13|TRIM13|ZNF500|MNAT1|
GO:0007049	cell cycle	biological_process	0.53379	1	1	26	528	18267	goat_102178628	MNAT1|
GO:0044403	symbiosis, encompassing mutualism through parasitism	biological_process	0.53448	1	1	26	529	18267	goat_102190584	HOXC5|
GO:0006281	DNA repair	biological_process	0.53652	1	1	26	532	18267	goat_102178628	MNAT1|
GO:0044419	interspecies interaction between organisms	biological_process	0.53652	1	1	26	532	18267	goat_102190584	HOXC5|
GO:0055086	nucleobase-containing small molecule metabolic process	biological_process	0.5372	1	1	26	533	18267	goat_102187603	TRIM13|
GO:0044764	multi-organism cellular process	biological_process	0.53991	1	1	26	537	18267	goat_102190584	HOXC5|
GO:0005509	calcium ion binding	molecular_function	0.55059	1	1	26	553	18267	goat_102189066	RAB11FIP4|
GO:1901566	organonitrogen compound biosynthetic process	biological_process	0.55059	1	1	26	553	18267	goat_102187603	TRIM13|
GO:0006974	response to DNA damage stimulus	biological_process	0.55714	1	1	26	563	18267	goat_102178628	MNAT1|
GO:0006886	intracellular protein transport	biological_process	0.56361	1	1	26	573	18267	goat_102172593	LOC102172593|
GO:0005623	cell	cellular_component	0.56999	1	8	26	5606	18267	goat_102178628,goat_102172593,goat_102187603,goat_102191100,goat_102176709,goat_102177412,goat_102171836,goat_102189729	MNAT1|LOC102172593|TRIM13|ZNF500|MRPL17|HOXC9|SUN1|C25H16orf96|
GO:0044464	cell part	cellular_component	0.56999	1	8	26	5606	18267	goat_102189729,goat_102171836,goat_102177412,goat_102176709,goat_102172593,goat_102191100,goat_102187603,goat_102178628	C25H16orf96|SUN1|HOXC9|MRPL17|LOC102172593|ZNF500|TRIM13|MNAT1|
GO:0016874	ligase activity	molecular_function	0.57061	1	1	26	584	18267	goat_102178628	MNAT1|
GO:0033554	cellular response to stress	biological_process	0.5725	1	1	26	587	18267	goat_102178628	MNAT1|
GO:0006796	phosphate-containing compound metabolic process	biological_process	0.57365	1	2	26	1329	18267	goat_102187603,goat_102173788	TRIM13|PRKD1|
GO:0044423	virion part	cellular_component	0.57688	1	1	26	594	18267	goat_102189729	C25H16orf96|
GO:0019637	organophosphate metabolic process	biological_process	0.57813	1	1	26	596	18267	goat_102187603	TRIM13|
GO:0006793	phosphorus metabolic process	biological_process	0.57828	1	2	26	1340	18267	goat_102173788,goat_102187603	PRKD1|TRIM13|
GO:0006468	protein phosphorylation	biological_process	0.57999	1	1	26	599	18267	goat_102173788	PRKD1|
GO:0005576	extracellular region	cellular_component	0.58744	1	2	26	1362	18267	goat_102190584,goat_102185623	HOXC5|C25H16orf71|
GO:0005515	protein binding	molecular_function	0.59245	1	7	26	4992	18267	goat_102187603,goat_102190287,goat_102190842,goat_102172593,goat_102190584,goat_102185329,goat_102178628	TRIM13|MGRN1|ANKS3|LOC102172593|HOXC5|CDIP1|MNAT1|
GO:0019012	virion	cellular_component	0.59578	1	1	26	625	18267	goat_102189729	C25H16orf96|
GO:1901575	organic substance catabolic process	biological_process	0.59697	1	1	26	627	18267	goat_102189453	HMOX2|
GO:0005198	structural molecule activity	molecular_function	0.60375	1	2	26	1402	18267	goat_102176709,goat_102189729	MRPL17|C25H16orf96|
GO:0005102	receptor binding	molecular_function	0.60695	1	1	26	644	18267	goat_102190584	HOXC5|
GO:0043167	ion binding	molecular_function	0.6101	1	7	26	5065	18267	goat_102178628,goat_102189066,goat_102190584,goat_102173788,goat_102185329,goat_102187603,goat_102190287	MNAT1|RAB11FIP4|HOXC5|PRKD1|CDIP1|TRIM13|MGRN1|
GO:0034613	cellular protein localization	biological_process	0.61157	1	1	26	652	18267	goat_102172593	LOC102172593|
GO:0070727	cellular macromolecule localization	biological_process	0.61157	1	1	26	652	18267	goat_102172593	LOC102172593|
GO:0006996	organelle organization	biological_process	0.61214	1	1	26	653	18267	goat_102172593	LOC102172593|
GO:0016310	phosphorylation	biological_process	0.61613	1	1	26	660	18267	goat_102173788	PRKD1|
GO:0004175	endopeptidase activity	molecular_function	0.61896	1	1	26	665	18267	goat_102189729	C25H16orf96|
GO:0003723	RNA binding	molecular_function	0.624	1	1	26	674	18267	goat_102178628	MNAT1|
GO:0004672	protein kinase activity	molecular_function	0.63006	1	1	26	685	18267	goat_102173788	PRKD1|
GO:0044428	nuclear part	cellular_component	0.63061	1	1	26	686	18267	goat_102171836	SUN1|
GO:0046907	intracellular transport	biological_process	0.63765	1	1	26	699	18267	goat_102172593	LOC102172593|
GO:0044248	cellular catabolic process	biological_process	0.64928	1	1	26	721	18267	goat_102189453	HMOX2|
GO:0015031	protein transport	biological_process	0.65135	1	1	26	725	18267	goat_102172593	LOC102172593|
GO:0045184	establishment of protein localization	biological_process	0.65135	1	1	26	725	18267	goat_102172593	LOC102172593|
GO:0005215	transporter activity	molecular_function	0.66117	1	2	26	1553	18267	goat_102187603,goat_102189729	TRIM13|C25H16orf96|
GO:0043168	anion binding	molecular_function	0.66317	1	3	26	2334	18267	goat_102173788,goat_102190584,goat_102190287	PRKD1|HOXC5|MGRN1|
GO:0051649	establishment of localization in cell	biological_process	0.67486	1	1	26	772	18267	goat_102172593	LOC102172593|
GO:0005622	intracellular	cellular_component	0.68009	1	7	26	5370	18267	goat_102177412,goat_102171836,goat_102176709,goat_102172593,goat_102187603,goat_102191100,goat_102178628	HOXC9|SUN1|MRPL17|LOC102172593|TRIM13|ZNF500|MNAT1|
GO:0008104	protein localization	biological_process	0.68298	1	1	26	789	18267	goat_102172593	LOC102172593|
GO:1901135	carbohydrate derivative metabolic process	biological_process	0.68345	1	1	26	790	18267	goat_102187603	TRIM13|
GO:0044446	intracellular organelle part	cellular_component	0.68694	1	2	26	1627	18267	goat_102171836,goat_102172593	SUN1|LOC102172593|
GO:0044422	organelle part	cellular_component	0.68997	1	2	26	1636	18267	goat_102171836,goat_102172593	SUN1|LOC102172593|
GO:0006812	cation transport	biological_process	0.69411	1	1	26	813	18267	goat_102187603	TRIM13|
GO:0003735	structural constituent of ribosome	molecular_function	0.69638	1	1	26	818	18267	goat_102176709	MRPL17|
GO:0005840	ribosome	cellular_component	0.69684	1	1	26	819	18267	goat_102176709	MRPL17|
GO:0005524	ATP binding	molecular_function	0.69991	1	2	26	1666	18267	goat_102173788,goat_102190584	PRKD1|HOXC5|
GO:0070011	peptidase activity, acting on L-amino acid peptides	molecular_function	0.69999	1	1	26	826	18267	goat_102189729	C25H16orf96|
GO:0032559	adenyl ribonucleotide binding	molecular_function	0.70089	1	2	26	1669	18267	goat_102173788,goat_102190584	PRKD1|HOXC5|
GO:0044424	intracellular part	cellular_component	0.70836	1	6	26	4768	18267	goat_102177412,goat_102171836,goat_102176709,goat_102191100,goat_102172593,goat_102178628	HOXC9|SUN1|MRPL17|ZNF500|LOC102172593|MNAT1|
GO:0051641	cellular localization	biological_process	0.70837	1	1	26	845	18267	goat_102172593	LOC102172593|
GO:0030554	adenyl nucleotide binding	molecular_function	0.71434	1	2	26	1711	18267	goat_102173788,goat_102190584	PRKD1|HOXC5|
GO:0016773	phosphotransferase activity, alcohol group as acceptor	molecular_function	0.71611	1	1	26	863	18267	goat_102173788	PRKD1|
GO:0009056	catabolic process	biological_process	0.722	1	1	26	877	18267	goat_102189453	HMOX2|
GO:0008233	peptidase activity	molecular_function	0.72407	1	1	26	882	18267	goat_102189729	C25H16orf96|
GO:0035556	intracellular signal transduction	biological_process	0.72735	1	1	26	890	18267	goat_102173788	PRKD1|
GO:0006810	transport	biological_process	0.73428	1	3	26	2590	18267	goat_102187603,goat_102172593,goat_102189729	TRIM13|LOC102172593|C25H16orf96|
GO:0051234	establishment of localization	biological_process	0.73428	1	3	26	2590	18267	goat_102189729,goat_102187603,goat_102172593	C25H16orf96|TRIM13|LOC102172593|
GO:0051704	multi-organism process	biological_process	0.74894	1	1	26	945	18267	goat_102190584	HOXC5|
GO:0016301	kinase activity	molecular_function	0.75453	1	1	26	960	18267	goat_102173788	PRKD1|
GO:0030529	ribonucleoprotein complex	cellular_component	0.75564	1	1	26	963	18267	goat_102176709	MRPL17|
GO:0051179	localization	biological_process	0.75747	1	3	26	2684	18267	goat_102187603,goat_102172593,goat_102189729	TRIM13|LOC102172593|C25H16orf96|
GO:0017111	nucleoside-triphosphatase activity	molecular_function	0.76607	1	1	26	992	18267	goat_102187603	TRIM13|
GO:0044444	cytoplasmic part	cellular_component	0.77012	1	2	26	1904	18267	goat_102176709,goat_102172593	MRPL17|LOC102172593|
GO:0016462	pyrophosphatase activity	molecular_function	0.77165	1	1	26	1008	18267	goat_102187603	TRIM13|
GO:0006950	response to stress	biological_process	0.77506	1	1	26	1018	18267	goat_102178628	MNAT1|
GO:0016818	hydrolase activity, acting on acid anhydrides, in phosphorus-containing anhydrides	molecular_function	0.78109	1	1	26	1036	18267	goat_102187603	TRIM13|
GO:0006412	translation	biological_process	0.78405	1	1	26	1045	18267	goat_102176709	MRPL17|
GO:0044281	small molecule metabolic process	biological_process	0.79331	1	1	26	1074	18267	goat_102187603	TRIM13|
GO:0035639	purine ribonucleoside triphosphate binding	molecular_function	0.7996	1	2	26	2022	18267	goat_102190584,goat_102173788	HOXC5|PRKD1|
GO:0001883	purine nucleoside binding	molecular_function	0.80008	1	2	26	2024	18267	goat_102190584,goat_102173788	HOXC5|PRKD1|
GO:0032549	ribonucleoside binding	molecular_function	0.80008	1	2	26	2024	18267	goat_102190584,goat_102173788	HOXC5|PRKD1|
GO:0032550	purine ribonucleoside binding	molecular_function	0.80008	1	2	26	2024	18267	goat_102190584,goat_102173788	HOXC5|PRKD1|
GO:0032555	purine ribonucleotide binding	molecular_function	0.80172	1	2	26	2031	18267	goat_102190584,goat_102173788	HOXC5|PRKD1|
GO:0006464	cellular protein modification process	biological_process	0.80279	1	1	26	1105	18267	goat_102173788	PRKD1|
GO:0036211	protein modification process	biological_process	0.80279	1	1	26	1105	18267	goat_102173788	PRKD1|
GO:0001882	nucleoside binding	molecular_function	0.80358	1	2	26	2039	18267	goat_102173788,goat_102190584	PRKD1|HOXC5|
GO:0016817	hydrolase activity, acting on acid anhydrides	molecular_function	0.80458	1	1	26	1111	18267	goat_102187603	TRIM13|
GO:0032553	ribonucleotide binding	molecular_function	0.80566	1	2	26	2048	18267	goat_102173788,goat_102190584	PRKD1|HOXC5|
GO:0006259	DNA metabolic process	biological_process	0.80898	1	1	26	1126	18267	goat_102178628	MNAT1|
GO:0017076	purine nucleotide binding	molecular_function	0.812	1	2	26	2076	18267	goat_102173788,goat_102190584	PRKD1|HOXC5|
GO:0006811	ion transport	biological_process	0.81243	1	1	26	1138	18267	goat_102187603	TRIM13|
GO:0055114	oxidation-reduction process	biological_process	0.8186	1	1	26	1160	18267	goat_102189453	HMOX2|
GO:0016020	membrane	cellular_component	0.82119	1	7	26	6128	18267	goat_102171836,goat_102189399,goat_102189729,goat_102172593,goat_102190842,goat_102191795,goat_102187603	SUN1|LPAR1|C25H16orf96|LOC102172593|ANKS3|LOC102191795|TRIM13|
GO:0043412	macromolecule modification	biological_process	0.8421	1	1	26	1251	18267	goat_102173788	PRKD1|
GO:0022892	substrate-specific transporter activity	molecular_function	0.84709	1	1	26	1272	18267	goat_102189729	C25H16orf96|
GO:0004871	signal transducer activity	molecular_function	0.84764	1	2	26	2250	18267	goat_102173788,goat_102189399	PRKD1|LPAR1|
GO:0060089	molecular transducer activity	molecular_function	0.84764	1	2	26	2250	18267	goat_102173788,goat_102189399	PRKD1|LPAR1|
GO:0016491	oxidoreductase activity	molecular_function	0.84988	1	1	26	1284	18267	goat_102189453	HMOX2|
GO:0000166	nucleotide binding	molecular_function	0.85495	1	2	26	2290	18267	goat_102173788,goat_102190584	PRKD1|HOXC5|
GO:1901265	nucleoside phosphate binding	molecular_function	0.85495	1	2	26	2290	18267	goat_102173788,goat_102190584	PRKD1|HOXC5|
GO:0051716	cellular response to stimulus	biological_process	0.85558	1	4	26	4020	18267	goat_102189399,goat_102185623,goat_102178628,goat_102173788	LPAR1|C25H16orf71|MNAT1|PRKD1|
GO:0036094	small molecule binding	molecular_function	0.86145	1	2	26	2327	18267	goat_102173788,goat_102190584	PRKD1|HOXC5|
GO:0003674	molecular_function	molecular_function	0.86159	1	22	26	16312	18267	goat_102191768,goat_102177693,goat_102173941,goat_102185329,goat_102190103,goat_102189453,goat_102176709,goat_102177412,goat_102177136,goat_102190287,goat_102173788,goat_102190584,goat_102189066,goat_102172593,goat_102189729,goat_102189399,goat_102178245,goat_102190012,goat_102178628,goat_102191100,goat_102187603,goat_102190842	HOXC10|HOXC11|SIX4|CDIP1|HOXC4|HMOX2|MRPL17|HOXC9|HOXC8|MGRN1|PRKD1|HOXC5|RAB11FIP4|LOC102172593|C25H16orf96|LPAR1|HOXC13|LOC102190012|MNAT1|ZNF500|TRIM13|ANKS3|
GO:0022857	transmembrane transporter activity	molecular_function	0.87067	1	1	26	1381	18267	goat_102187603	TRIM13|
GO:0005575	cellular_component	cellular_component	0.87973	1	13	26	10851	18267	goat_102177412,goat_102171836,goat_102176709,goat_102191100,goat_102187603,goat_102190584,goat_102190842,goat_102172593,goat_102178628,goat_102189729,goat_102189399,goat_102185623,goat_102191795	HOXC9|SUN1|MRPL17|ZNF500|TRIM13|HOXC5|ANKS3|LOC102172593|MNAT1|C25H16orf96|LPAR1|C25H16orf71|LOC102191795|
GO:0044267	cellular protein metabolic process	biological_process	0.88759	1	2	26	2493	18267	goat_102173788,goat_102176709	PRKD1|MRPL17|
GO:0005737	cytoplasm	cellular_component	0.89483	1	2	26	2545	18267	goat_102172593,goat_102176709	LOC102172593|MRPL17|
GO:0044425	membrane part	cellular_component	0.89695	1	4	26	4340	18267	goat_102171836,goat_102189399,goat_102187603,goat_102172593	SUN1|LPAR1|TRIM13|LOC102172593|
GO:0044710	single-organism metabolic process	biological_process	0.89697	1	2	26	2561	18267	goat_102187603,goat_102189453	TRIM13|HMOX2|
GO:0043228	non-membrane-bounded organelle	cellular_component	0.89889	1	1	26	1540	18267	goat_102176709	MRPL17|
GO:0043232	intracellular non-membrane-bounded organelle	cellular_component	0.89889	1	1	26	1540	18267	goat_102176709	MRPL17|
GO:0016772	transferase activity, transferring phosphorus-containing groups	molecular_function	0.89967	1	1	26	1545	18267	goat_102173788	PRKD1|
GO:0007165	signal transduction	biological_process	0.90841	1	3	26	3580	18267	goat_102185623,goat_102189399,goat_102173788	C25H16orf71|LPAR1|PRKD1|
GO:0023052	signaling	biological_process	0.91088	1	3	26	3603	18267	goat_102173788,goat_102189399,goat_102185623	PRKD1|LPAR1|C25H16orf71|
GO:0044700	single organism signaling	biological_process	0.91088	1	3	26	3603	18267	goat_102189399,goat_102185623,goat_102173788	LPAR1|C25H16orf71|PRKD1|
GO:0007154	cell communication	biological_process	0.91484	1	3	26	3641	18267	goat_102173788,goat_102189399,goat_102185623	PRKD1|LPAR1|C25H16orf71|
GO:0016021	integral to membrane	cellular_component	0.92508	1	3	26	3747	18267	goat_102171836,goat_102189399,goat_102172593	SUN1|LPAR1|LOC102172593|
GO:0050896	response to stimulus	biological_process	0.92581	1	4	26	4633	18267	goat_102173788,goat_102178628,goat_102185623,goat_102189399	PRKD1|MNAT1|C25H16orf71|LPAR1|
GO:0031224	intrinsic to membrane	cellular_component	0.92626	1	3	26	3760	18267	goat_102171836,goat_102189399,goat_102172593	SUN1|LPAR1|LOC102172593|
GO:0003824	catalytic activity	molecular_function	0.92666	1	7	26	7057	18267	goat_102189729,goat_102189453,goat_102178628,goat_102190012,goat_102187603,goat_102190287,goat_102173788	C25H16orf96|HMOX2|MNAT1|LOC102190012|TRIM13|MGRN1|PRKD1|
GO:0004930	G-protein coupled receptor activity	molecular_function	0.93327	1	1	26	1805	18267	goat_102189399	LPAR1|
GO:0032991	macromolecular complex	cellular_component	0.93713	1	2	26	2934	18267	goat_102187603,goat_102176709	TRIM13|MRPL17|
GO:0004888	transmembrane signaling receptor activity	molecular_function	0.94631	1	1	26	1942	18267	goat_102189399	LPAR1|
GO:0044699	single-organism process	biological_process	0.94846	1	7	26	7376	18267	goat_102185623,goat_102189729,goat_102189399,goat_102172593,goat_102173788,goat_102187603,goat_102178628	C25H16orf71|C25H16orf96|LPAR1|LOC102172593|PRKD1|TRIM13|MNAT1|
GO:0016787	hydrolase activity	molecular_function	0.95132	1	2	26	3120	18267	goat_102187603,goat_102189729	TRIM13|C25H16orf96|
GO:0007186	G-protein coupled receptor signaling pathway	biological_process	0.95199	1	1	26	2012	18267	goat_102189399	LPAR1|
GO:0043234	protein complex	cellular_component	0.95229	1	1	26	2016	18267	goat_102187603	TRIM13|
GO:0019538	protein metabolic process	biological_process	0.95397	1	2	26	3160	18267	goat_102176709,goat_102173788	MRPL17|PRKD1|
GO:0038023	signaling receptor activity	molecular_function	0.95461	1	1	26	2047	18267	goat_102189399	LPAR1|
GO:0044763	single-organism cellular process	biological_process	0.95854	1	6	26	6780	18267	goat_102185623,goat_102189399,goat_102178628,goat_102173788,goat_102172593,goat_102187603	C25H16orf71|LPAR1|MNAT1|PRKD1|LOC102172593|TRIM13|
GO:0004872	receptor activity	molecular_function	0.95996	1	1	26	2125	18267	goat_102189399	LPAR1|
GO:0007166	cell surface receptor signaling pathway	biological_process	0.96148	1	1	26	2149	18267	goat_102189399	LPAR1|
GO:0016740	transferase activity	molecular_function	0.97912	1	1	26	2524	18267	goat_102173788	PRKD1|

## Sheet: cis_KEGG analysis
##Databases: KEGG PATHWAY
##Statistical test method: hypergeometric test / Fisher's exact test
##FDR correction method: Benjamini and Hochberg
#Term	Database	ID	Input number	Background number	P-Value	Corrected P-Value	Input	KO	Entrez_ID	KO_name	Hyperlink
Hypertrophic cardiomyopathy (HCM)	KEGG PATHWAY	chx05410	22	77	0.000348048	0.0925808	goat_102173608|goat_100860838|goat_102172761|goat_102179435|goat_102169417|goat_100860954|goat_102178827|goat_102191301|goat_102176587|goat_102170606|goat_102173234|goat_102179873|goat_102184468|goat_102180482|goat_102178206|goat_102182476|goat_102172538|goat_102176151|goat_102171917|goat_102185261|goat_102180712|goat_102169305	chx:102173608|chx:100860838|chx:102172761|chx:102179435|chx:102169417|chx:100860954|chx:102180482|chx:102191301|chx:102176587|chx:102170606|chx:102173234|chx:102179873|chx:102184468|chx:102180482|chx:102178206|chx:102170606|chx:102172538|chx:102176151|chx:102171917|chx:102185261|chx:102180712|chx:102169305|	102173608|100860838|102172761|102179435|102169417|100860954|102180482|102191301|102176587|102170606|102173234|102179873|102184468|102180482|102178206|102170606|102172538|102176151|102171917|102185261|102180712|102169305|	ITGB5|IGF-I, IGF1|ITGA1|TPM3|ITGB3|TNNC1|TPM4|ITGB8|ITGA5|ACTC1| |MYL2|SGCA|TPM4|CACNB1|ACTC1| |CACNA1S|ACE|TNNT2|DES|SGCG|	http://www.genome.jp/kegg-bin/show_pathway?chx05410/chx:102191301%09red/chx:102179435%09red/chx:102184468%09red/chx:102178206%09red/chx:102173234%09red/chx:100860838%09red/chx:102180482%09red/chx:100860954%09red/chx:102180712%09red/chx:102172538%09red/chx:102169417%09red/chx:102185261%09red/chx:102169305%09red/chx:102173608%09red/chx:102171917%09red/chx:102179873%09red/chx:102172761%09red/chx:102…
Dilated cardiomyopathy	KEGG PATHWAY	chx05414	22	84	0.000931679	0.123913	goat_102173608|goat_100860838|goat_102172761|goat_102179435|goat_102169417|goat_100860954|goat_102178827|goat_102191301|goat_102176587|goat_102170606|goat_102173234|goat_102185261|goat_102184468|goat_102180482|goat_102178206|goat_102182476|goat_102172538|goat_102189140|goat_102176151|goat_102179873|goat_102180712|goat_102169305	chx:102173608|chx:100860838|chx:102172761|chx:102179435|chx:102169417|chx:100860954|chx:102180482|chx:102191301|chx:102176587|chx:102170606|chx:102173234|chx:102185261|chx:102184468|chx:102180482|chx:102178206|chx:102170606|chx:102172538|chx:102189140|chx:102176151|chx:102179873|chx:102180712|chx:102169305|	102173608|100860838|102172761|102179435|102169417|100860954|102180482|102191301|102176587|102170606|102173234|102185261|102184468|102180482|102178206|102170606|102172538|102189140|102176151|102179873|102180712|102169305|	ITGB5|IGF-I, IGF1|ITGA1|TPM3|ITGB3|TNNC1|TPM4|ITGB8|ITGA5|ACTC1| |TNNT2|SGCA|TPM4|CACNB1|ACTC1| | |CACNA1S|MYL2|DES|SGCG|	http://www.genome.jp/kegg-bin/show_pathway?chx05414/chx:102191301%09red/chx:102179435%09red/chx:102184468%09red/chx:102178206%09red/chx:102173234%09red/chx:100860838%09red/chx:100860954%09red/chx:102180712%09red/chx:102172538%09red/chx:102169417%09red/chx:102185261%09red/chx:102169305%09red/chx:102173608%09red/chx:102180482%09red/chx:102179873%09red/chx:102172761%09red/chx:102176587%09red/chx:102…
Fatty acid biosynthesis	KEGG PATHWAY	chx00061	7	13	0.00267558	0.166449	goat_102177866|goat_102190777|goat_100861224|goat_102178200|goat_102180055|goat_102181277|goat_100861286	chx:102177866|chx:102190777|chx:100861224|chx:102178200|chx:102180055|chx:102181277|chx:100861286|	102177866|102190777|100861224|102178200|102180055|102181277|100861286|	ACSL1|ACSL6|ACACA|ACACB|OLAH|ACSL4|FASN|	http://www.genome.jp/kegg-bin/show_pathway?chx00061/chx:102178200%09red/chx:102180055%09red/chx:100861286%09red/chx:102181277%09red/chx:100861224%09red/chx:102190777%09red/chx:102177866%09red
Pertussis	KEGG PATHWAY	chx05133	19	75	0.00276198	0.166449	goat_102176587|goat_100861185|goat_102180632|goat_102186813|goat_102188835|goat_102175660|goat_102180926|goat_102188033|goat_102176085|goat_102177484|goat_102185423|goat_100860746|goat_102189958|goat_102188583|goat_102184789|goat_100860826|goat_102174883|goat_102178438|goat_102189753	chx:102176587|chx:100861185|chx:102180632|chx:102186813|chx:102188835|chx:102175660|chx:102180926|chx:102188033|chx:102176085|chx:102177484|chx:102185423|chx:100860746|chx:102189958|chx:102188583|chx:102184789|chx:100860826|chx:102174883|chx:102178438|chx:102177484|	102176587|100861185|102180632|102186813|102188835|102175660|102180926|102188033|102176085|102177484|102185423|100860746|102189958|102188583|102184789|100860826|102174883|102178438|102177484|	ITGA5|CD18, ITGB2|CFL2|C1QB|C1R|NFKB1|MAPK12|C3|C2| |JUN|IL10|TICAM2|IRF1|TIRAP| |MYD88|IL8| |	http://www.genome.jp/kegg-bin/show_pathway?chx05133/chx:102180632%09red/chx:102185423%09red/chx:100861185%09red/chx:100860746%09red/chx:102189958%09red/chx:102174883%09red/chx:102180926%09red/chx:102177484%09red/chx:100860826%09red/chx:102175660%09red/chx:102184789%09red/chx:102186813%09red/chx:102176085%09red/chx:102188583%09red/chx:102188033%09red/chx:102188835%09red/chx:102178438%09red/chx:102…
Complement and coagulation cascades	KEGG PATHWAY	chx04610	19	76	0.00312874	0.166449	goat_102190058|goat_102180259|goat_102186813|goat_102189753|goat_102188835|goat_102191119|goat_102170078|goat_102169502|goat_102176085|goat_102175816|goat_102185317|goat_102176831|goat_102177484|goat_102185818|goat_100860826|goat_102188033|goat_102174978|goat_102178999|goat_102174670	chx:102190058|chx:102180259|chx:102186813|chx:102177484|chx:102188835|chx:102191119|chx:102170078|chx:102169502|chx:102176085|chx:102175816|chx:102185317|chx:102176831|chx:102177484|chx:102185818|chx:100860826|chx:102188033|chx:102174978|chx:102178999|chx:102174670|	102190058|102180259|102186813|102177484|102188835|102191119|102170078|102169502|102176085|102175816|102185317|102176831|102177484|102185818|100860826|102188033|102174978|102178999|102174670|	F5|C7|C1QB| |C1R|VWF| | |C2|CFB|TFPI|BDKRB2| |F8| |C3|KNG1|F12|F10|	http://www.genome.jp/kegg-bin/show_pathway?chx04610/chx:102185317%09red/chx:102169502%09red/chx:102178999%09red/chx:102191119%09red/chx:102190058%09red/chx:102188033%09red/chx:102180259%09red/chx:100860826%09red/chx:102188835%09red/chx:102175816%09red/chx:102186813%09red/chx:102176085%09red/chx:102170078%09red/chx:102174670%09red/chx:102185818%09red/chx:102174978%09red/chx:102176831%09red/chx:102…
Arrhythmogenic right ventricular cardiomyopathy (ARVC)	KEGG PATHWAY	chx05412	17	70	0.00640232	0.248212	goat_102176587|goat_102184211|goat_102180012|goat_102176151|goat_102179075|goat_102173608|goat_102178206|goat_102172761|goat_102187443|goat_102169417|goat_102184468|goat_102172538|goat_102180712|goat_102178978|goat_102172326|goat_102169305|goat_102191301	chx:102176587|chx:102184211|chx:102180012|chx:102176151|chx:102179075|chx:102173608|chx:102178206|chx:102172761|chx:102187443|chx:102169417|chx:102184468|chx:102172538|chx:102180712|chx:102178978|chx:102172326|chx:102169305|chx:102191301|	102176587|102184211|102180012|102176151|102179075|102173608|102178206|102172761|102187443|102169417|102184468|102172538|102180712|102178978|102172326|102169305|102191301|	ITGA5|DSC2|CTNNA3|CACNA1S|ACTN3|ITGB5|CACNB1|ITGA1|DSG2|ITGB3|SGCA| |DES| |ACTN2|SGCG|ITGB8|	http://www.genome.jp/kegg-bin/show_pathway?chx05412/chx:102191301%09red/chx:102178206%09red/chx:102172326%09red/chx:102184468%09red/chx:102179075%09red/chx:102180712%09red/chx:102184211%09red/chx:102172538%09red/chx:102178978%09red/chx:102169417%09red/chx:102169305%09red/chx:102173608%09red/chx:102180012%09red/chx:102187443%09red/chx:102172761%09red/chx:102176151%09red/chx:102176587%09red
Cardiac muscle contraction	KEGG PATHWAY	chx04260	19	83	0.00699696	0.248212	goat_102181181|goat_102189083|goat_102176151|goat_102170606|goat_102181869|goat_102179873|goat_102178206|goat_102172538|goat_102179435|goat_102182476|goat_102185261|goat_100860954|goat_102180482|goat_102183561|goat_102168763|goat_102178827|goat_102179249|goat_102183405|goat_102187496	chx:102181181|chx:102189083|chx:102176151|chx:102170606|chx:102181869|chx:102179873|chx:102178206|chx:102172538|chx:102179435|chx:102170606|chx:102185261|chx:100860954|chx:102180482|chx:102183561|chx:102168763|chx:102180482|chx:102179249|chx:102183405|chx:102187496|	102181181|102189083|102176151|102170606|102181869|102179873|102178206|102172538|102179435|102170606|102185261|100860954|102180482|102183561|102168763|102180482|102179249|102183405|102187496|	| |CACNA1S|ACTC1| |MYL2|CACNB1| |TPM3|ACTC1|TNNT2|TNNC1|TPM4|ATP1A1|MYL4|TPM4|SLC9A1|ATP1B4| |	http://www.genome.jp/kegg-bin/show_pathway?chx04260/chx:102183405%09red/chx:102179249%09red/chx:102178206%09red/chx:102187496%09red/chx:102179435%09red/chx:100860954%09red/chx:102189083%09red/chx:102172538%09red/chx:102168763%09red/chx:102185261%09red/chx:102180482%09red/chx:102179873%09red/chx:102181181%09red/chx:102183561%09red/chx:102181869%09red/chx:102176151%09red/chx:102170606%09red
Systemic lupus erythematosus	KEGG PATHWAY	chx05322	25	122	0.00746501	0.248212	goat_102186786|goat_102172954|goat_102188835|goat_102172335|goat_102177484|goat_102185698|goat_102180259|goat_102190909|goat_102172326|goat_102176085|goat_102177318|goat_100860746|goat_100860826|goat_102186813|goat_102179075|goat_102188033|goat_102178870|goat_102183249|goat_102180811|goat_102191766|goat_102171353|goat_102185049|goat_102179924|goat_102189753|goat_102186480	chx:102186786|chx:102180307|chx:102188835|chx:102172335|chx:102177484|chx:102185698|chx:102180259|chx:102190909|chx:102172326|chx:102176085|chx:102177318|chx:100860746|chx:100860826|chx:102186813|chx:102179075|chx:102188033|chx:102178870|chx:102183249|chx:102180307|chx:102191766|chx:102171353|chx:102185049|chx:102179924|chx:102177484|chx:102186480|	102186786|102180307|102188835|102172335|102177484|102185698|102180259|102190909|102172326|102176085|102177318|100860746|100860826|102186813|102179075|102188033|102178870|102183249|102180307|102191766|102171353|102185049|102179924|102177484|102186480|	TRIM21| |C1R|CD40LG| | |C7| |ACTN2|C2| |IL10| |C1QB|ACTN3|C3| |CD40| | | | | | | |	http://www.genome.jp/kegg-bin/show_pathway?chx05322/chx:102180259%09red/chx:102172326%09red/chx:102179075%09red/chx:102190909%09red/chx:100860826%09red/chx:102177484%09red/chx:102188033%09red/chx:102185049%09red/chx:102186786%09red/chx:102188835%09red/chx:102183249%09red/chx:102176085%09red/chx:102185698%09red/chx:102186480%09red/chx:102172335%09red/chx:102179924%09red/chx:102177318%09red/chx:102…
Protein digestion and absorption	KEGG PATHWAY	chx04974	24	120	0.0110153	0.30981	goat_102190083|goat_102188013|goat_102183561|goat_102188580|goat_102176947|goat_102183405|goat_102177443|goat_102179918|goat_102169373|goat_102181002|goat_102181735|goat_102178615|goat_102178345|goat_102168812|goat_102187872|goat_102178059|goat_102191254|goat_102186297|goat_102174197|goat_102184205|goat_102191315|goat_102185378|goat_102170674|goat_102178401	chx:102190083|chx:102188013|chx:102183561|chx:102188580|chx:102176947|chx:102183405|chx:102177443|chx:102179918|chx:102169373|chx:102181002|chx:102181735|chx:102178615|chx:102178345|chx:102168812|chx:102187872|chx:102178059|chx:102191254|chx:102186297|chx:102174197|chx:102184205|chx:102191315|chx:102185378|chx:102170674|chx:102178401|	102190083|102188013|102183561|102188580|102176947|102183405|102177443|102179918|102169373|102181002|102181735|102178615|102178345|102168812|102187872|102178059|102191254|102186297|102174197|102184205|102191315|102185378|102170674|102178401|	COL4A4|KCNJ13|ATP1A1|COL9A3|COL4A5|ATP1B4|SLC8A3| | | |COL11A2| | | |COL5A1| |COL22A1|COL5A3|XPNPEP2|DPP4| |COL9A1| |COL6A6|	http://www.genome.jp/kegg-bin/show_pathway?chx04974/chx:102183405%09red/chx:102179918%09red/chx:102191315%09red/chx:102184205%09red/chx:102191254%09red/chx:102177443%09red/chx:102188013%09red/chx:102185378%09red/chx:102174197%09red/chx:102169373%09red/chx:102187872%09red/chx:102178345%09red/chx:102188580%09red/chx:102178615%09red/chx:102181002%09red/chx:102186297%09red/chx:102176947%09red/chx:102…
Adrenergic signaling in cardiomyocytes	KEGG PATHWAY	chx04261	28	148	0.0119421	0.30981	goat_102169770|goat_102179435|goat_102188298|goat_100860954|goat_102183561|goat_102178827|goat_102179249|goat_102183405|goat_102177937|goat_102170606|goat_102180926|goat_102179873|goat_102178808|goat_102168391|goat_102180482|goat_102183893|goat_102181869|goat_100860904|goat_102178206|goat_102182476|goat_102172538|goat_102189140|goat_102185084|goat_102176151|goat_102187815|goat_102185261|goat_1021…	chx:102169770|chx:102179435|chx:102188298|chx:100860954|chx:102183561|chx:102180482|chx:102179249|chx:102183405|chx:102177937|chx:102170606|chx:102180926|chx:102179873|chx:102178808|chx:102168391|chx:102180482|chx:102183893|chx:102181869|chx:100860904|chx:102178206|chx:102170606|chx:102172538|chx:102189140|chx:102185084|chx:102176151|chx:102187815|chx:102185261|chx:102168763|chx:102169508|	102169770|102179435|102188298|100860954|102183561|102180482|102179249|102183405|102177937|102170606|102180926|102179873|102178808|102168391|102180482|102183893|102181869|100860904|102178206|102170606|102172538|102189140|102185084|102176151|102187815|102185261|102168763|102169508|	ADRA1D|TPM3|PPP2R2C|TNNC1|ATP1A1|TPM4|SLC9A1|ATP1B4|SCN7A|ACTC1|MAPK12|MYL2| |PIK3CA|TPM4|CREB3L1| |AKT1|CACNB1|ACTC1| | |CAMK2A|CACNA1S|ATP2B2|TNNT2|MYL4|SCN1B|	http://www.genome.jp/kegg-bin/show_pathway?chx04261/chx:102183405%09red/chx:100860904%09red/chx:102185084%09red/chx:102187815%09red/chx:102179873%09red/chx:102178808%09red/chx:102170606%09red/chx:102183893%09red/chx:102189140%09red/chx:102188298%09red/chx:102172538%09red/chx:102168763%09red/chx:102179249%09red/chx:102179435%09red/chx:102178206%09red/chx:100860954%09red/chx:102185261%09red/chx:102…
ECM-receptor interaction	KEGG PATHWAY	chx04512	19	89	0.0128117	0.30981	goat_102188640|goat_102190083|goat_102181735|goat_102182645|goat_102173608|goat_102190117|goat_102174446|goat_102172761|goat_102187872|goat_102169417|goat_102176587|goat_102186297|goat_102175332|goat_102176947|goat_102178401|goat_102191119|goat_102179675|goat_102183372|goat_102191301	chx:102188640|chx:102190083|chx:102181735|chx:102182645|chx:102173608|chx:102190117|chx:102174446|chx:102172761|chx:102187872|chx:102169417|chx:102176587|chx:102186297|chx:102175332|chx:102176947|chx:102178401|chx:102191119|chx:102179675|chx:102183372|chx:102191301|	102188640|102190083|102181735|102182645|102173608|102190117|102174446|102172761|102187872|102169417|102176587|102186297|102175332|102176947|102178401|102191119|102179675|102183372|102191301|	HSPG2|COL4A4|COL11A2|FN1|ITGB5|COMP|TNXB|ITGA1|COL5A1|ITGB3|ITGA5|COL5A3|SV2B|COL4A5|COL6A6|VWF|THBS4|LAMB2|ITGB8|	http://www.genome.jp/kegg-bin/show_pathway?chx04512/chx:102191301%09red/chx:102188640%09red/chx:102187872%09red/chx:102191119%09red/chx:102183372%09red/chx:102190083%09red/chx:102176947%09red/chx:102174446%09red/chx:102169417%09red/chx:102175332%09red/chx:102178401%09red/chx:102186297%09red/chx:102182645%09red/chx:102172761%09red/chx:102190117%09red/chx:102173608%09red/chx:102179675%09red/chx:102…
Malaria	KEGG PATHWAY	chx05144	13	53	0.014906	0.330416	goat_100861185|goat_102169438|goat_102190117|goat_102187901|goat_102183249|goat_102189010|goat_102172335|goat_102179675|goat_102179808|goat_100860746|goat_100860747|goat_102174883|goat_102178438	chx:100861185|chx:102169438|chx:102190117|chx:102187901|chx:102183249|chx:102189010|chx:102172335|chx:102179675|chx:102179808|chx:100860746|chx:100860747|chx:102174883|chx:102178438|	100861185|102169438|102190117|102187901|102183249|102189010|102172335|102179675|102179808|100860746|100860747|102174883|102178438|	CD18, ITGB2|DARC|COMP| |CD40|LRP1|CD40LG|THBS4|PECAM1|IL10|TLR2|MYD88|IL8|	http://www.genome.jp/kegg-bin/show_pathway?chx05144/chx:100861185%09red/chx:102172335%09red/chx:100860746%09red/chx:100860747%09red/chx:102179808%09red/chx:102183249%09red/chx:102189010%09red/chx:102169438%09red/chx:102174883%09red/chx:102190117%09red/chx:102179675%09red/chx:102187901%09red/chx:102178438%09red
PPAR signaling pathway	KEGG PATHWAY	chx03320	16	74	0.0192991	0.394889	goat_102190777|goat_102174518|goat_102177672|goat_102190552|goat_102187210|goat_102171133|goat_102173125|goat_102168742|goat_102177866|goat_102181277|goat_102179952|goat_102190690|goat_100860763|goat_100861279|goat_100860750|goat_100860846	chx:102190777|chx:102174518|chx:102177672|chx:102190552|chx:102187210|chx:102171133|chx:102173125|chx:102168742|chx:102177866|chx:102181277|chx:102179952|chx:102190690|chx:100860763|chx:100861279|chx:100860750|chx:100860846|	102190777|102174518|102177672|102190552|102187210|102171133|102173125|102168742|102177866|102181277|102179952|102190690|100860763|100861279|100860750|100860846|	ACSL6|PPARD| |PLIN1|CPT1B| |ADIPOQ, GBP28, qpM1|PCK1|ACSL1|ACSL4|PCK2|AQP7|SCD1| |LPL|H-FABP|	http://www.genome.jp/kegg-bin/show_pathway?chx03320/chx:100860750%09red/chx:102190690%09red/chx:100860763%09red/chx:102177672%09red/chx:100861279%09red/chx:102181277%09red/chx:102173125%09red/chx:102187210%09red/chx:102171133%09red/chx:102179952%09red/chx:102190552%09red/chx:102168742%09red/chx:102190777%09red/chx:100860846%09red/chx:102174518%09red/chx:102177866%09red
PI3K-Akt signaling pathway	KEGG PATHWAY	chx04151	54	356	0.0310834	0.582679	goat_102190083|goat_100860836|goat_100860837|goat_100860838|goat_102172761|goat_102180670|goat_102175277|goat_102188298|goat_102170938|goat_102191006|goat_102191552|goat_102188850|goat_102176947|goat_102183372|goat_102191119|goat_102185438|goat_102181269|goat_102191301|goat_102176587|goat_102173608|goat_102175660|goat_102174446|goat_102169100|goat_102182645|goat_102178808|goat_102169621|goat_1021…	chx:102190083|chx:100860836|chx:100860837|chx:100860838|chx:102172761|chx:102180670|chx:102175277|chx:102188298|chx:102170938|chx:102191006|chx:102191552|chx:102188850|chx:102176947|chx:102183372|chx:102191119|chx:102185438|chx:102181269|chx:102191301|chx:102176587|chx:102173608|chx:102175660|chx:102174446|chx:102169100|chx:102182645|chx:102178808|chx:102169621|chx:102180406|chx:102185051|chx:102…	102190083|100860836|100860837|100860838|102172761|102180670|102175277|102188298|102170938|102191006|102191552|102188850|102176947|102183372|102191119|102185438|102181269|102191301|102176587|102173608|102175660|102174446|102169100|102182645|102178808|102169621|102180406|102185051|102180480|100860747|102183893|102181735|102189312|102174574|100860904|102179174|102168391|102187872|102169417|102186297…	COL4A4|KDR| |IGF-I, IGF1|ITGA1|JAK2|CDKN1B|PPP2R2C|FGFR2| |IFNAR1|FGF1|COL4A5|LAMB2|VWF|NR4A1|EIF4B|ITGB8|ITGA5|ITGB5|NFKB1|TNXB|TEK|FN1| |TP53|ANGPT4|CSF1|FLT4|TLR2|CREB3L1|COL11A2|GNG2|GNB5|AKT1| |PIK3CA|COL5A1|ITGB3|COL5A3| |FGF17|COMP|NOS3|GH1, GH|SGK2|PCK1|PCK2|BCL2L11|NGF|COL6A6|GNB4|THBS4| |	http://www.genome.jp/kegg-bin/show_pathway?chx04151/chx:102179174%09red/chx:102185338%09red/chx:102169100%09red/chx:100861230%09red/chx:100860904%09red/chx:102169384%09red/chx:102178808%09red/chx:102180406%09red/chx:102173608%09red/chx:102172761%09red/chx:102175277%09red/chx:100862660%09red/chx:102180480%09red/chx:102175001%09red/chx:102189312%09red/chx:102181269%09red/chx:102188298%09red/chx:102…
Proteoglycans in cancer	KEGG PATHWAY	chx05205	34	207	0.0328579	0.582679	goat_102188640|goat_100860836|goat_100860838|goat_102189719|goat_102169417|goat_102179249|goat_102180827|goat_102176587|goat_102176583|goat_102180926|goat_102184053|goat_102182645|goat_102184366|goat_102169621|goat_102168391|goat_102180167|goat_102181648|goat_102175970|goat_102171665|goat_100860747|goat_102185084|goat_100860904|goat_102183205|goat_102173608|goat_102182009|goat_102180281|goat_1021…	chx:102188640|chx:100860836|chx:100860838|chx:102189719|chx:102169417|chx:102179249|chx:102180827|chx:102176587|chx:102176583|chx:102180926|chx:102184053|chx:102182645|chx:102184366|chx:102169621|chx:102168391|chx:102180167|chx:102181648|chx:102175970|chx:102171665|chx:100860747|chx:102185084|chx:100860904|chx:102183205|chx:102173608|chx:102182009|chx:102180281|chx:102175001|chx:102189484|chx:100…	102188640|100860836|100860838|102189719|102169417|102179249|102180827|102176587|102176583|102180926|102184053|102182645|102184366|102169621|102168391|102180167|102181648|102175970|102171665|100860747|102185084|100860904|102183205|102173608|102182009|102180281|102175001|102189484|100861277|102188373|102184122|102178972|102181269|102176772|	HSPG2|KDR|IGF-I, IGF1|CAV3|ITGB3|SLC9A1| |ITGA5|ANK1|MAPK12|WNT8A|FN1|RRAS|TP53|PIK3CA|ERBB4|TWIST2|HSPB2|WNT7A|TLR2|CAMK2A|AKT1|FZD1|ITGB5|WNT2B|WNT2| |ESR1|IGF2|TFAP4|FZD4|PLCE1|EIF4B|MSN|	http://www.genome.jp/kegg-bin/show_pathway?chx05205/chx:102180167%09red/chx:100860904%09red/chx:102185084%09red/chx:102188373%09red/chx:102173608%09red/chx:102175001%09red/chx:100861277%09red/chx:100860838%09red/chx:102180281%09red/chx:102169417%09red/chx:102189484%09red/chx:102182645%09red/chx:102183205%09red/chx:102175970%09red/chx:102176772%09red/chx:102176583%09red/chx:102169621%09red/chx:102…
Tight junction	KEGG PATHWAY	chx04530	23	134	0.0487843	0.756476	goat_102175331|goat_102180883|goat_102188298|goat_102174045|goat_102190686|goat_102181869|goat_102179873|goat_102172326|goat_100861163|goat_102184366|goat_102178808|goat_102187092|goat_102179075|goat_100860904|goat_102181716|goat_102190693|goat_102180624|goat_102181426|goat_102180012|goat_102181155|goat_102178978|goat_102180345|goat_102175493	chx:102175331|chx:102181155|chx:102188298|chx:102174045|chx:102181426|chx:102181869|chx:102179873|chx:102172326|chx:100861163|chx:102184366|chx:102178808|chx:102187092|chx:102179075|chx:100860904|chx:102181155|chx:102190693|chx:102180624|chx:102181155|chx:102180012|chx:102181155|chx:102178978|chx:102181155|chx:102175493|	102175331|102181155|102188298|102174045|102181426|102181869|102179873|102172326|100861163|102184366|102178808|102187092|102179075|100860904|102181155|102190693|102180624|102181155|102180012|102181155|102178978|102181155|102175493|	MYH15|MYH2|PPP2R2C|PARD6B|MYH1| |MYL2|ACTN2| |RRAS| |PARD6G|ACTN3|AKT1|MYH2|EPB41L2|MYH8|MYH2|CTNNA3|MYH2| |MYH2|MYH7B|	http://www.genome.jp/kegg-bin/show_pathway?chx04530/chx:102184366%09red/chx:102175493%09red/chx:100860904%09red/chx:102181155%09red/chx:100861163%09red/chx:102188298%09red/chx:102174045%09red/chx:102190693%09red/chx:102178978%09red/chx:102181426%09red/chx:102179075%09red/chx:102187092%09red/chx:102180012%09red/chx:102179873%09red/chx:102178808%09red/chx:102180624%09red/chx:102175331%09red/chx:102…
Measles	KEGG PATHWAY	chx05162	23	135	0.0517973	0.756476	goat_102180670|goat_102175277|goat_102191552|goat_102173335|goat_102183788|goat_102175660|goat_102169621|goat_102184175|goat_100860849|goat_102168391|goat_100860747|goat_102183188|goat_102190231|goat_100860904|goat_102169502|goat_102179174|goat_102177850|goat_102174883|goat_102169659|goat_102172254|goat_102170078|goat_102185866|goat_102176772	chx:102180670|chx:102175277|chx:102191552|chx:102173335|chx:102183788|chx:102175660|chx:102169621|chx:102184175|chx:100860849|chx:102168391|chx:100860747|chx:102183188|chx:102190231|chx:100860904|chx:102169502|chx:102179174|chx:102177850|chx:102174883|chx:102169659|chx:102172254|chx:102170078|chx:102185866|chx:102176772|	102180670|102175277|102191552|102173335|102183788|102175660|102169621|102184175|100860849|102168391|100860747|102183188|102190231|100860904|102169502|102179174|102177850|102174883|102169659|102172254|102170078|102185866|102176772|	JAK2|CDKN1B|IFNAR1|TNFSF10|DDX58|NFKB1|TP53|TP73|HSP70.1|PIK3CA|TLR2|IFIH1|IRF9|AKT1| | |HSPA1L|MYD88|RAB9A| | |STAT5A|MSN|	http://www.genome.jp/kegg-bin/show_pathway?chx05162/chx:102179174%09red/chx:100860904%09red/chx:102175277%09red/chx:102173335%09red/chx:102177850%09red/chx:102174883%09red/chx:102185866%09red/chx:102190231%09red/chx:102176772%09red/chx:102169621%09red/chx:102191552%09red/chx:102184175%09red/chx:102172254%09red/chx:100860849%09red/chx:102180670%09red/chx:102175660%09red/chx:102169659%09red/chx:102…
Osteoclast differentiation	KEGG PATHWAY	chx04380	21	121	0.0530468	0.756476	goat_102185161|goat_102185423|goat_102169516|goat_102190231|goat_102175660|goat_102180926|goat_100860904|goat_102171522|goat_102169417|goat_102182930|goat_102168391|goat_102172040|goat_102191552|goat_102185051|goat_102184585|goat_102189077|goat_102173423|goat_102174857|goat_102185698|goat_100861300|goat_100861303	chx:102185161|chx:102185423|chx:102169516|chx:102190231|chx:102175660|chx:102180926|chx:100860904|chx:102171522|chx:102169417|chx:102182930|chx:102168391|chx:102172040|chx:102191552|chx:102185051|chx:102184585|chx:102189077|chx:102173423|chx:102174857|chx:102185698|chx:100861300|chx:100861303|	102185161|102185423|102169516|102190231|102175660|102180926|100860904|102171522|102169417|102182930|102168391|102172040|102191552|102185051|102184585|102189077|102173423|102174857|102185698|100861300|100861303|	TAB1|JUN|MAP2K6|IRF9|NFKB1|MAPK12|AKT1|FOSL2|ITGB3| |PIK3CA|FOSL1|IFNAR1|CSF1|CALCR|TREM2|MITF|NFATC2| |TGF-BETARII| |	http://www.genome.jp/kegg-bin/show_pathway?chx04380/chx:102189077%09red/chx:102185423%09red/chx:102169417%09red/chx:102185161%09red/chx:102190231%09red/chx:100860904%09red/chx:102174857%09red/chx:102185051%09red/chx:102168391%09red/chx:102175660%09red/chx:102172040%09red/chx:102184585%09red/chx:102180926%09red/chx:102169516%09red/chx:102191552%09red/chx:102173423%09red/chx:102185698%09red/chx:102…
ABC transporters	KEGG PATHWAY	chx02010	12	60	0.0599408	0.756476	goat_102183626|goat_102185895|goat_102173435|goat_102173859|goat_102188922|goat_102183842|goat_102178109|goat_102179197|goat_102181173|goat_102187656|goat_102174202|goat_102185675	chx:102183626|chx:102185895|chx:102173435|chx:102173859|chx:102188922|chx:102183842|chx:102178109|chx:102179197|chx:102181173|chx:102187656|chx:102174202|chx:102185675|	102183626|102185895|102173435|102173859|102188922|102183842|102178109|102179197|102181173|102187656|102174202|102185675|	ABCC12|ABCB8|ABCA3| |ABCD2| |ABCA9|ABCA1|TAP1|ABCC9| |ABCC8|	http://www.genome.jp/kegg-bin/show_pathway?chx02010/chx:102185895%09red/chx:102188922%09red/chx:102178109%09red/chx:102174202%09red/chx:102179197%09red/chx:102173435%09red/chx:102173859%09red/chx:102187656%09red/chx:102183842%09red/chx:102181173%09red/chx:102185675%09red/chx:102183626%09red
NF-kappa B signaling pathway	KEGG PATHWAY	chx04064	16	89	0.067051	0.756476	goat_102189958|goat_102183788|goat_102189290|goat_102175660|goat_102183249|goat_102190375|goat_102172335|goat_102186029|goat_102182930|goat_102188458|goat_102185161|goat_102184789|goat_102175293|goat_102174883|goat_102178438|goat_102174844	chx:102189958|chx:102183788|chx:102189290|chx:102175660|chx:102183249|chx:102190375|chx:102172335|chx:102186029|chx:102182930|chx:102188458|chx:102185161|chx:102184789|chx:102175293|chx:102174883|chx:102178438|chx:102174844|	102189958|102183788|102189290|102175660|102183249|102190375|102172335|102186029|102182930|102188458|102185161|102184789|102175293|102174883|102178438|102174844|	TICAM2|DDX58|TNFRSF13C|NFKB1|CD40|CARD11|CD40LG| | |BCL10|TAB1|TIRAP|CCL21|MYD88|IL8|CCL19|	http://www.genome.jp/kegg-bin/show_pathway?chx04064/chx:102189958%09red/chx:102172335%09red/chx:102174844%09red/chx:102185161%09red/chx:102186029%09red/chx:102174883%09red/chx:102182930%09red/chx:102175660%09red/chx:102184789%09red/chx:102183249%09red/chx:102190375%09red/chx:102189290%09red/chx:102178438%09red/chx:102175293%09red/chx:102183788%09red/chx:102188458%09red
Calcium signaling pathway	KEGG PATHWAY	chx04020	28	177	0.0682609	0.756476	goat_102179229|goat_102178972|goat_102190998|goat_102169770|goat_100860954|goat_102181454|goat_102177443|goat_102182147|goat_102185124|goat_102187450|goat_102180167|goat_100861351|goat_102184981|goat_102178536|goat_102172538|goat_102189140|goat_102185139|goat_102185084|goat_102176151|goat_102187815|goat_102185338|goat_102180244|goat_102169343|goat_102174960|goat_102176831|goat_102177187|goat_1021…	chx:102179229|chx:102178972|chx:102190998|chx:102169770|chx:100860954|chx:102181454|chx:102177443|chx:102182147|chx:102185124|chx:102187450|chx:102180167|chx:100861351|chx:102184981|chx:102178536|chx:102172538|chx:102189140|chx:102185139|chx:102185084|chx:102176151|chx:102187815|chx:102185338|chx:102180244|chx:102169343|chx:102174960|chx:102176831|chx:102177187|chx:102169457|chx:102185002|	102179229|102178972|102190998|102169770|100860954|102181454|102177443|102182147|102185124|102187450|102180167|100861351|102184981|102178536|102172538|102189140|102185139|102185084|102176151|102187815|102185338|102180244|102169343|102174960|102176831|102177187|102169457|102185002|	RYR1|PLCE1|PDE1A|ADRA1D|TNNC1|MYLK4|SLC8A3|MYLK2|OXTR|ATP2A1|ERBB4|SLC25A4|CYSLTR1|HTR4| | |PHKG1|CAMK2A|CACNA1S|ATP2B2|NOS3|P2RX3|PLCD4|ATP2A2|BDKRB2|GRIN2D|VDAC2|GRM1|	http://www.genome.jp/kegg-bin/show_pathway?chx04020/chx:102185338%09red/chx:102180167%09red/chx:102185084%09red/chx:102185124%09red/chx:102184981%09red/chx:102187450%09red/chx:102185002%09red/chx:102176831%09red/chx:100861351%09red/chx:102178536%09red/chx:102189140%09red/chx:102174960%09red/chx:102179229%09red/chx:102172538%09red/chx:102169457%09red/chx:102181454%09red/chx:102177443%09red/chx:102…
Staphylococcus aureus infection	KEGG PATHWAY	chx05150	11	55	0.0696798	0.756476	goat_100861185|goat_102186813|goat_102188835|goat_102176085|goat_102175816|goat_102188033|goat_102177484|goat_100860746|goat_100860826|goat_102189753|goat_102185698	chx:100861185|chx:102186813|chx:102188835|chx:102176085|chx:102175816|chx:102188033|chx:102177484|chx:100860746|chx:100860826|chx:102177484|chx:102185698|	100861185|102186813|102188835|102176085|102175816|102188033|102177484|100860746|100860826|102177484|102185698|	CD18, ITGB2|C1QB|C1R|C2|CFB|C3| |IL10| | | |	http://www.genome.jp/kegg-bin/show_pathway?chx05150/chx:100861185%09red/chx:102188033%09red/chx:100860746%09red/chx:100860826%09red/chx:102188835%09red/chx:102175816%09red/chx:102186813%09red/chx:102176085%09red/chx:102177484%09red/chx:102185698%09red
Glycerolipid metabolism	KEGG PATHWAY	chx00561	11	55	0.0696798	0.756476	goat_102187646|goat_102177282|goat_102180745|goat_102175275|goat_102176295|goat_100860889|goat_102176386|goat_102181127|goat_102174409|goat_102169567|goat_100860750	chx:102187646|chx:102177282|chx:102180745|chx:102175275|chx:102176295|chx:100860889|chx:102176386|chx:102181127|chx:102174409|chx:102169567|chx:100860750|	102187646|102177282|102180745|102175275|102176295|100860889|102176386|102181127|102174409|102169567|100860750|	AKR1B10|DGKG|AGPAT9|DGKA|DGKB|ATGL|GPAM|LIPC|DGAT2|PNPLA3|LPL|	http://www.genome.jp/kegg-bin/show_pathway?chx00561/chx:102176295%09red/chx:100860750%09red/chx:102176386%09red/chx:102187646%09red/chx:102177282%09red/chx:102169567%09red/chx:102174409%09red/chx:100860889%09red/chx:102181127%09red/chx:102175275%09red/chx:102180745%09red
Focal adhesion	KEGG PATHWAY	chx04510	32	208	0.070815	0.756476	goat_102190083|goat_100860836|goat_100860837|goat_100860838|goat_102172761|goat_102189719|goat_102169417|goat_102176947|goat_102180827|goat_102191301|goat_102176587|goat_102173608|goat_102182147|goat_102174446|goat_102179873|goat_100861163|goat_102182645|goat_102181454|goat_102168391|goat_102180480|goat_102181735|goat_102183372|goat_102179075|goat_100860904|goat_102185423|goat_102187872|goat_1021…	chx:102190083|chx:100860836|chx:100860837|chx:100860838|chx:102172761|chx:102189719|chx:102169417|chx:102176947|chx:102180827|chx:102191301|chx:102176587|chx:102173608|chx:102182147|chx:102174446|chx:102179873|chx:100861163|chx:102182645|chx:102181454|chx:102168391|chx:102180480|chx:102181735|chx:102183372|chx:102179075|chx:100860904|chx:102185423|chx:102187872|chx:102172326|chx:102186297|chx:102…	102190083|100860836|100860837|100860838|102172761|102189719|102169417|102176947|102180827|102191301|102176587|102173608|102182147|102174446|102179873|100861163|102182645|102181454|102168391|102180480|102181735|102183372|102179075|100860904|102185423|102187872|102172326|102186297|102190117|102191119|102178401|102179675|	COL4A4|KDR| |IGF-I, IGF1|ITGA1|CAV3|ITGB3|COL4A5| |ITGB8|ITGA5|ITGB5|MYLK2|TNXB|MYL2| |FN1|MYLK4|PIK3CA|FLT4|COL11A2|LAMB2|ACTN3|AKT1|JUN|COL5A1|ACTN2|COL5A3|COMP|VWF|COL6A6|THBS4|	http://www.genome.jp/kegg-bin/show_pathway?chx04510/chx:100860904%09red/chx:102179075%09red/chx:102173608%09red/chx:102179873%09red/chx:102172761%09red/chx:102180480%09red/chx:102172326%09red/chx:102169417%09red/chx:102187872%09red/chx:102182645%09red/chx:102190117%09red/chx:102181454%09red/chx:102176587%09red/chx:102191301%09red/chx:100860838%09red/chx:100860836%09red/chx:100860837%09red/chx:102…
Glycolysis / Gluconeogenesis	KEGG PATHWAY	chx00010	12	62	0.0710974	0.756476	goat_102189150|goat_102169807|goat_102168742|goat_102179952|goat_102169772|goat_102190860|goat_102183563|goat_102179701|goat_102174691|goat_102185099|goat_102185988|goat_102186197	chx:102189150|chx:102169807|chx:102168742|chx:102179952|chx:102169772|chx:102190860|chx:102183563|chx:102179701|chx:102174691|chx:102185099|chx:102185988|chx:102186197|	102189150|102169807|102168742|102179952|102169772|102190860|102183563|102179701|102174691|102185099|102185988|102186197|	GPI|PGAM2|PCK1|PCK2|ACSS2|ENO2|PGM1|ALDH3A1|ENO3|ACSS1|ALDH3B1|ADH5|	http://www.genome.jp/kegg-bin/show_pathway?chx00010/chx:102189150%09red/chx:102169807%09red/chx:102168742%09red/chx:102186197%09red/chx:102185988%09red/chx:102174691%09red/chx:102190860%09red/chx:102179952%09red/chx:102185099%09red/chx:102179701%09red/chx:102169772%09red/chx:102183563%09red
Cocaine addiction	KEGG PATHWAY	chx05030	10	49	0.0741316	0.758424	goat_102169726|goat_102191614|goat_102175660|goat_102168378|goat_102185423|goat_102178040|goat_102180696|goat_102189140|goat_102177187|goat_102183893	chx:102169726|chx:102191614|chx:102175660|chx:102168378|chx:102185423|chx:102178040|chx:102180696|chx:102189140|chx:102177187|chx:102183893|	102169726|102191614|102175660|102168378|102185423|102178040|102180696|102189140|102177187|102183893|	DDC|GRIN3A|NFKB1|GRIA2|JUN|CDK5|PPP1R1B| |GRIN2D|CREB3L1|	http://www.genome.jp/kegg-bin/show_pathway?chx05030/chx:102177187%09red/chx:102183893%09red/chx:102185423%09red/chx:102178040%09red/chx:102191614%09red/chx:102175660%09red/chx:102189140%09red/chx:102169726%09red/chx:102168378%09red/chx:102180696%09red
Fatty acid metabolism	KEGG PATHWAY	chx01212	10	50	0.0812096	0.800065	goat_102190777|goat_102183078|goat_102171133|goat_100861224|goat_102178200|goat_102177866|goat_102181277|goat_102187210|goat_100861286|goat_100860763	chx:102190777|chx:102183078|chx:102171133|chx:100861224|chx:102178200|chx:102177866|chx:102181277|chx:102187210|chx:100861286|chx:100860763|	102190777|102183078|102171133|100861224|102178200|102177866|102181277|102187210|100861286|100860763|	ACSL6|PTPLA| |ACACA|ACACB|ACSL1|ACSL4|CPT1B|FASN|SCD1|	http://www.genome.jp/kegg-bin/show_pathway?chx01212/chx:102178200%09red/chx:100861286%09red/chx:100860763%09red/chx:102183078%09red/chx:100861224%09red/chx:102181277%09red/chx:102187210%09red/chx:102171133%09red/chx:102190777%09red/chx:102177866%09red
Endocrine and other factor-regulated calcium reabsorption	KEGG PATHWAY	chx04961	9	45	0.0949379	0.870743	goat_102182223|goat_102189140|goat_102172093|goat_102189484|goat_102176831|goat_102189492|goat_102183561|goat_102183405|goat_102177186	chx:102182223|chx:102189140|chx:102172093|chx:102189484|chx:102176831|chx:102189492|chx:102183561|chx:102183405|chx:102177186|	102182223|102189140|102172093|102189484|102176831|102189492|102183561|102183405|102177186|	CLTA| |AP2B1|ESR1|BDKRB2|DNM1|ATP1A1|ATP1B4|KLK1|	http://www.genome.jp/kegg-bin/show_pathway?chx04961/chx:102183405%09red/chx:102182223%09red/chx:102189140%09red/chx:102189492%09red/chx:102177186%09red/chx:102172093%09red/chx:102189484%09red/chx:102183561%09red/chx:102176831%09red
Legionellosis	KEGG PATHWAY	chx05134	13	73	0.09666	0.870743	goat_100861185|goat_102182896|goat_102175660|goat_102182115|goat_102177850|goat_100860849|goat_100860747|goat_102178770|goat_102188033|goat_100860826|goat_102174883|goat_102178438|goat_102170440	chx:100861185|chx:102182896|chx:102175660|chx:102182115|chx:102177850|chx:100860849|chx:100860747|chx:102178770|chx:102188033|chx:100860826|chx:102174883|chx:102178438|chx:102170440|	100861185|102182896|102175660|102182115|102177850|100860849|100860747|102178770|102188033|100860826|102174883|102178438|102170440|	CD18, ITGB2| |NFKB1|CXCL1|HSPA1L|HSP70.1|TLR2| |C3| |MYD88|IL8|EEF1A2|	http://www.genome.jp/kegg-bin/show_pathway?chx05134/chx:102177850%09red/chx:102188033%09red/chx:100860747%09red/chx:102174883%09red/chx:102182115%09red/chx:100860826%09red/chx:102175660%09red/chx:102178770%09red/chx:100861185%09red/chx:100860849%09red/chx:102170440%09red/chx:102178438%09red/chx:102182896%09red
Pyruvate metabolism	KEGG PATHWAY	chx00620	8	39	0.101416	0.870743	goat_102168742|goat_102179952|goat_102169772|goat_100860863|goat_102184694|goat_100861224|goat_102185099|goat_102178200	chx:102168742|chx:102179952|chx:102169772|chx:102184694|chx:102184694|chx:100861224|chx:102185099|chx:102178200|	102168742|102179952|102169772|102184694|102184694|100861224|102185099|102178200|	PCK1|PCK2|ACSS2|ME3|ME3|ACACA|ACSS1|ACACB|	http://www.genome.jp/kegg-bin/show_pathway?chx00620/chx:102178200%09red/chx:100861224%09red/chx:102179952%09red/chx:102185099%09red/chx:102168742%09red/chx:102169772%09red/chx:102184694%09red
AMPK signaling pathway	KEGG PATHWAY	chx04152	20	125	0.101478	0.870743	goat_102188298|goat_102173930|goat_102168391|goat_100860838|goat_102188810|goat_102169762|goat_102168742|goat_102173125|goat_102178200|goat_100860904|goat_102178808|goat_100861224|goat_102179952|goat_102187210|goat_102179643|goat_102180824|goat_100860908|goat_100861286|goat_100860763|goat_102183893	chx:102188298|chx:102170613|chx:102168391|chx:100860838|chx:102188810|chx:102169762|chx:102168742|chx:102173125|chx:102178200|chx:100860904|chx:102178808|chx:100861224|chx:102179952|chx:102187210|chx:102179643|chx:102180824|chx:100860908|chx:100861286|chx:100860763|chx:102183893|	102188298|102170613|102168391|100860838|102188810|102169762|102168742|102173125|102178200|100860904|102178808|100861224|102179952|102187210|102179643|102180824|100860908|100861286|100860763|102183893|	PPP2R2C|PFKFB3|PIK3CA|IGF-I, IGF1|PFKFB4|HMGCR|PCK1|ADIPOQ, GBP28, qpM1|ACACB|AKT1| |ACACA|PCK2|CPT1B|IRS4|SIRT1|SREBF1|FASN|SCD1|CREB3L1|	http://www.genome.jp/kegg-bin/show_pathway?chx04152/chx:102183893%09red/chx:102179643%09red/chx:102178808%09red/chx:102178200%09red/chx:100860838%09red/chx:102188810%09red/chx:100861286%09red/chx:102188298%09red/chx:100860908%09red/chx:102168391%09red/chx:100861224%09red/chx:102173125%09red/chx:102180824%09red/chx:102179952%09red/chx:102169762%09red/chx:100860763%09red/chx:102187210%09red/chx:102…
Chagas disease (American trypanosomiasis)	KEGG PATHWAY	chx05142	18	111	0.106525	0.882684	goat_102186813|goat_102189140|goat_102175660|goat_102171917|goat_100860904|goat_102188033|goat_102180926|goat_102178808|goat_102188298|goat_102185423|goat_102168391|goat_102176831|goat_100860747|goat_100860746|goat_100860826|goat_102174883|goat_102178438|goat_100861300	chx:102186813|chx:102189140|chx:102175660|chx:102171917|chx:100860904|chx:102188033|chx:102180926|chx:102178808|chx:102188298|chx:102185423|chx:102168391|chx:102176831|chx:100860747|chx:100860746|chx:100860826|chx:102174883|chx:102178438|chx:100861300|	102186813|102189140|102175660|102171917|100860904|102188033|102180926|102178808|102188298|102185423|102168391|102176831|100860747|100860746|100860826|102174883|102178438|100861300|	C1QB| |NFKB1|ACE|AKT1|C3|MAPK12| |PPP2R2C|JUN|PIK3CA|BDKRB2|TLR2|IL10| |MYD88|IL8|TGF-BETARII|	http://www.genome.jp/kegg-bin/show_pathway?chx05142/chx:102185423%09red/chx:100860747%09red/chx:102178808%09red/chx:100860746%09red/chx:100860904%09red/chx:102180926%09red/chx:102174883%09red/chx:102188298%09red/chx:100860826%09red/chx:102175660%09red/chx:102189140%09red/chx:102186813%09red/chx:102171917%09red/chx:102168391%09red/chx:102188033%09red/chx:102176831%09red/chx:102178438%09red/chx:100…
Propanoate metabolism	KEGG PATHWAY	chx00640	6	27	0.114184	0.882684	goat_102177103|goat_100861224|goat_102169772|goat_102173533|goat_102185099|goat_102178200	chx:102177103|chx:100861224|chx:102169772|chx:102173533|chx:102185099|chx:102178200|	102177103|100861224|102169772|102173533|102185099|102178200|	HIBCH|ACACA|ACSS2|ACSS3|ACSS1|ACACB|	http://www.genome.jp/kegg-bin/show_pathway?chx00640/chx:102178200%09red/chx:100861224%09red/chx:102185099%09red/chx:102173533%09red/chx:102169772%09red/chx:102177103%09red
Proximal tubule bicarbonate reclamation	KEGG PATHWAY	chx04964	5	21	0.11935	0.882684	goat_102183405|goat_102175283|goat_102183561|goat_102179952|goat_102168742	chx:102183405|chx:102175283|chx:102183561|chx:102179952|chx:102168742|	102183405|102175283|102183561|102179952|102168742|	ATP1B4|SLC4A4|ATP1A1|PCK2|PCK1|	http://www.genome.jp/kegg-bin/show_pathway?chx04964/chx:102183405%09red/chx:102183561%09red/chx:102179952%09red/chx:102175283%09red/chx:102168742%09red
Signaling pathways regulating pluripotency of stem cells	KEGG PATHWAY	chx04550	21	137	0.126348	0.882684	goat_102168624|goat_102180281|goat_100860918|goat_102189873|goat_102168391|goat_100860838|goat_102183205|goat_102184053|goat_102171665|goat_102189016|goat_102180670|goat_102181107|goat_102184837|goat_100860904|goat_102170938|goat_102180926|goat_102186186|goat_102184122|goat_102191599|goat_102182009|goat_102185207	chx:102168624|chx:102180281|chx:100860918|chx:102189873|chx:102168391|chx:100860838|chx:102183205|chx:102184053|chx:102171665|chx:102189016|chx:102180670|chx:102181107|chx:102184837|chx:100860904|chx:102170938|chx:102180926|chx:102186186|chx:102184122|chx:102191599|chx:102182009|chx:102185207|	102168624|102180281|100860918|102189873|102168391|100860838|102183205|102184053|102171665|102189016|102180670|102181107|102184837|100860904|102170938|102180926|102186186|102184122|102191599|102182009|102185207|	POU5F1|WNT2|ACTR2|ID2|PIK3CA|IGF-I, IGF1|FZD1|WNT8A|WNT7A|ESX1|JAK2|REST|ZFHX3|AKT1|FGFR2|MAPK12|ACVR1B|FZD4|PCGF3|WNT2B|TBX3|	http://www.genome.jp/kegg-bin/show_pathway?chx04550/chx:102185207%09red/chx:102186186%09red/chx:102182009%09red/chx:102180281%09red/chx:100860904%09red/chx:100860838%09red/chx:102180926%09red/chx:102184122%09red/chx:100860918%09red/chx:102184837%09red/chx:102168391%09red/chx:102189873%09red/chx:102168624%09red/chx:102191599%09red/chx:102170938%09red/chx:102184053%09red/chx:102171665%09red/chx:102…
Hepatitis B	KEGG PATHWAY	chx05161	22	145	0.128348	0.882684	goat_102188640|goat_102189958|goat_102175277|goat_102191552|goat_102187530|goat_102183788|goat_102175660|goat_102169621|goat_102168391|goat_102184789|goat_102174857|goat_102178438|goat_102183893|goat_102183188|goat_100860904|goat_102185423|goat_100860747|goat_102178770|goat_102174883|goat_102182896|goat_102182757|goat_102185866	chx:102188640|chx:102189958|chx:102175277|chx:102191552|chx:102187530|chx:102183788|chx:102175660|chx:102169621|chx:102168391|chx:102184789|chx:102174857|chx:102178438|chx:102183893|chx:102183188|chx:100860904|chx:102185423|chx:100860747|chx:102178770|chx:102174883|chx:102182896|chx:102182757|chx:102185866|	102188640|102189958|102175277|102191552|102187530|102183788|102175660|102169621|102168391|102184789|102174857|102178438|102183893|102183188|100860904|102185423|100860747|102178770|102174883|102182896|102182757|102185866|	HSPG2|TICAM2|CDKN1B|IFNAR1|MAP3K1|DDX58|NFKB1|TP53|PIK3CA|TIRAP|NFATC2|IL8|CREB3L1|IFIH1|AKT1|JUN|TLR2| |MYD88| |TLR3|STAT5A|	http://www.genome.jp/kegg-bin/show_pathway?chx05161/chx:102184789%09red/chx:100860904%09red/chx:102187530%09red/chx:102175277%09red/chx:102183893%09red/chx:102174883%09red/chx:102185866%09red/chx:102183788%09red/chx:102169621%09red/chx:102191552%09red/chx:102174857%09red/chx:102175660%09red/chx:102185423%09red/chx:102178770%09red/chx:102189958%09red/chx:102188640%09red/chx:100860747%09red/chx:102…
cGMP-PKG signaling pathway	KEGG PATHWAY	chx04022	24	161	0.131659	0.882684	goat_102169770|goat_102183561|goat_102183405|goat_102177443|goat_102182147|goat_102181454|goat_102187450|goat_102168391|goat_100861351|goat_102180703|goat_102179643|goat_102174857|goat_102183893|goat_100860904|goat_102172538|goat_102176151|goat_102187815|goat_102185338|goat_102186276|goat_102174960|goat_102176831|goat_102186447|goat_102169457|goat_102190893	chx:102169770|chx:102183561|chx:102183405|chx:102177443|chx:102182147|chx:102181454|chx:102187450|chx:102168391|chx:100861351|chx:102180703|chx:102179643|chx:102174857|chx:102183893|chx:100860904|chx:102172538|chx:102176151|chx:102187815|chx:102185338|chx:102186276|chx:102174960|chx:102176831|chx:102186447|chx:102169457|chx:102190893|	102169770|102183561|102183405|102177443|102182147|102181454|102187450|102168391|100861351|102180703|102179643|102174857|102183893|100860904|102172538|102176151|102187815|102185338|102186276|102174960|102176831|102186447|102169457|102190893|	ADRA1D|ATP1A1|ATP1B4|SLC8A3|MYLK2|MYLK4|ATP2A1|PIK3CA|SLC25A4|MEF2A|IRS4|NFATC2|CREB3L1|AKT1| |CACNA1S|ATP2B2|NOS3|KCNMA1|ATP2A2|BDKRB2|NPR1|VDAC2|PDE3B|	http://www.genome.jp/kegg-bin/show_pathway?chx04022/chx:102183405%09red/chx:102185338%09red/chx:100860904%09red/chx:102174960%09red/chx:102187450%09red/chx:102176831%09red/chx:102183893%09red/chx:102172538%09red/chx:102169457%09red/chx:102181454%09red/chx:102177443%09red/chx:102179643%09red/chx:102187815%09red/chx:100861351%09red/chx:102174857%09red/chx:102180703%09red/chx:102186447%09red/chx:102…
Glycosaminoglycan degradation	KEGG PATHWAY	chx00531	5	22	0.134856	0.882684	goat_102168417|goat_102180045|goat_102189563|goat_100860748|goat_102189402	chx:102168417|chx:102180045|chx:102189563|chx:100860748|chx:102189402|	102168417|102180045|102189563|100860748|102189402|	|HEXA|IDS|PH-20|ARSB|	http://www.genome.jp/kegg-bin/show_pathway?chx00531/chx:100860748%09red/chx:102180045%09red/chx:102189563%09red/chx:102168417%09red/chx:102189402%09red
Adipocytokine signaling pathway	KEGG PATHWAY	chx04920	12	71	0.136959	0.882684	goat_102190777|goat_102191447|goat_102175660|goat_100860904|goat_102180670|goat_102173125|goat_102168742|goat_102177866|goat_102181277|goat_102179952|goat_102187210|goat_102179643	chx:102190777|chx:102191447|chx:102175660|chx:100860904|chx:102180670|chx:102173125|chx:102168742|chx:102177866|chx:102181277|chx:102179952|chx:102187210|chx:102179643|	102190777|102191447|102175660|100860904|102180670|102173125|102168742|102177866|102181277|102179952|102187210|102179643|	ACSL6|TNFRSF1B|NFKB1|AKT1|JAK2|ADIPOQ, GBP28, qpM1|PCK1|ACSL1|ACSL4|PCK2|CPT1B|IRS4|	http://www.genome.jp/kegg-bin/show_pathway?chx04920/chx:102179643%09red/chx:102191447%09red/chx:100860904%09red/chx:102168742%09red/chx:102175660%09red/chx:102181277%09red/chx:102173125%09red/chx:102187210%09red/chx:102179952%09red/chx:102180670%09red/chx:102190777%09red/chx:102177866%09red
HIF-1 signaling pathway	KEGG PATHWAY	chx04066	17	109	0.142303	0.882684	goat_102180932|goat_102185084|goat_102168391|goat_102175001|goat_102173930|goat_102175660|goat_102185338|goat_102180406|goat_102188810|goat_102169100|goat_100860837|goat_102175277|goat_102191264|goat_100860838|goat_102190860|goat_100860904|goat_102174691	chx:102180932|chx:102185084|chx:102168391|chx:102175001|chx:102170613|chx:102175660|chx:102185338|chx:102180406|chx:102188810|chx:102169100|chx:100860837|chx:102175277|chx:102191264|chx:100860838|chx:102190860|chx:100860904|chx:102174691|	102180932|102185084|102168391|102175001|102170613|102175660|102185338|102180406|102188810|102169100|100860837|102175277|102191264|100860838|102190860|100860904|102174691|	MKNK2|CAMK2A|PIK3CA| |PFKFB3|NFKB1|NOS3|ANGPT4|PFKFB4|TEK| |CDKN1B|EGLN2|IGF-I, IGF1|ENO2|AKT1|ENO3|	http://www.genome.jp/kegg-bin/show_pathway?chx04066/chx:102185338%09red/chx:102169100%09red/chx:100860904%09red/chx:100860838%09red/chx:102188810%09red/chx:102185084%09red/chx:100860837%09red/chx:102180932%09red/chx:102168391%09red/chx:102175660%09red/chx:102191264%09red/chx:102180406%09red/chx:102190860%09red/chx:102174691%09red/chx:102175277%09red/chx:102170613%09red/chx:102175001%09red
Alcoholism	KEGG PATHWAY	chx05034	24	163	0.143087	0.882684	goat_102172954|goat_102176903|goat_102191178|goat_102174574|goat_102190909|goat_102191614|goat_102171353|goat_102184233|goat_102177318|goat_102184131|goat_102183893|goat_102189312|goat_102169726|goat_102178870|goat_102180811|goat_102189140|goat_102180696|goat_102172214|goat_102191766|goat_102185049|goat_102179924|goat_102177187|goat_102186480|goat_102180223	chx:102180307|chx:102176903|chx:102191178|chx:102174574|chx:102190909|chx:102191614|chx:102171353|chx:102184233|chx:102177318|chx:102184131|chx:102183893|chx:102189312|chx:102169726|chx:102178870|chx:102180307|chx:102189140|chx:102180696|chx:102172214|chx:102191766|chx:102185049|chx:102179924|chx:102177187|chx:102186480|chx:102180223|	102180307|102176903|102191178|102174574|102190909|102191614|102171353|102184233|102177318|102184131|102183893|102189312|102169726|102178870|102180307|102189140|102180696|102172214|102191766|102185049|102179924|102177187|102186480|102180223|	|PKIA|GNB4|GNB5| |GRIN3A| |HDAC10| |HDAC8|CREB3L1|GNG2|DDC| | | |PPP1R1B|HDAC11| | | |GRIN2D| |NTRK2|	http://www.genome.jp/kegg-bin/show_pathway?chx05034/chx:102185049%09red/chx:102190909%09red/chx:102189312%09red/chx:102189140%09red/chx:102171353%09red/chx:102169726%09red/chx:102172214%09red/chx:102186480%09red/chx:102180223%09red/chx:102179924%09red/chx:102177318%09red/chx:102191614%09red/chx:102184233%09red/chx:102180307%09red/chx:102183893%09red/chx:102180696%09red/chx:102176903%09red/chx:102…
Nicotinate and nicotinamide metabolism	KEGG PATHWAY	chx00760	6	30	0.155743	0.882684	goat_102183821|goat_102170807|goat_102190787|goat_102176599|goat_102191298|goat_102169244	chx:102183821|chx:102170807|chx:102190787|chx:102176599|chx:102191298|chx:102169244|	102183821|102170807|102190787|102176599|102191298|102169244|	NT5M|NMNAT2|ENPP1|NMRK2|NT5C1A|QPRT|	http://www.genome.jp/kegg-bin/show_pathway?chx00760/chx:102170807%09red/chx:102183821%09red/chx:102169244%09red/chx:102190787%09red/chx:102176599%09red/chx:102191298%09red
Tyrosine metabolism	KEGG PATHWAY	chx00350	7	37	0.15699	0.882684	goat_102169726|goat_102173786|goat_102168295|goat_102186197|goat_102168762|goat_102179701|goat_102185988	chx:102169726|chx:102173786|chx:102168295|chx:102186197|chx:102168762|chx:102179701|chx:102185988|	102169726|102173786|102168295|102186197|102168762|102179701|102185988|	DDC|FAH|AOC3|ADH5|AOC2|ALDH3A1|ALDH3B1|	http://www.genome.jp/kegg-bin/show_pathway?chx00350/chx:102168295%09red/chx:102186197%09red/chx:102185988%09red/chx:102169726%09red/chx:102168762%09red/chx:102179701%09red/chx:102173786%09red
cAMP signaling pathway	KEGG PATHWAY	chx04024	30	213	0.158564	0.882684	goat_102178972|goat_102173859|goat_102183561|goat_102179249|goat_102183405|goat_102180827|goat_102191614|goat_102175660|goat_102184425|goat_102184366|goat_102185124|goat_102168391|goat_102188762|goat_102183893|goat_102178536|goat_100860904|goat_102168378|goat_102180665|goat_102185423|goat_102172538|goat_102189140|goat_102180696|goat_102185084|goat_102176151|goat_102187815|goat_102169266|goat_1021…	chx:102178972|chx:102173859|chx:102183561|chx:102179249|chx:102183405|chx:102180827|chx:102191614|chx:102175660|chx:102184425|chx:102184366|chx:102185124|chx:102168391|chx:102188762|chx:102183893|chx:102178536|chx:100860904|chx:102168378|chx:102180665|chx:102185423|chx:102172538|chx:102189140|chx:102180696|chx:102185084|chx:102176151|chx:102187815|chx:102169266|chx:102186447|chx:102177187|chx:102…	102178972|102173859|102183561|102179249|102183405|102180827|102191614|102175660|102184425|102184366|102185124|102168391|102188762|102183893|102178536|100860904|102168378|102180665|102185423|102172538|102189140|102180696|102185084|102176151|102187815|102169266|102186447|102177187|102180049|102190893|	PLCE1| |ATP1A1|SLC9A1|ATP1B4| |GRIN3A|NFKB1|ARAP3|RRAS|OXTR|PIK3CA|PDE4A|CREB3L1|HTR4|AKT1|GRIA2|AMH|JUN| | |PPP1R1B|CAMK2A|CACNA1S|ATP2B2|GRIA3|NPR1|GRIN2D|CNGA3|PDE3B|	http://www.genome.jp/kegg-bin/show_pathway?chx04024/chx:102183405%09red/chx:100860904%09red/chx:102184425%09red/chx:102169266%09red/chx:102185124%09red/chx:102187815%09red/chx:102183893%09red/chx:102189140%09red/chx:102188762%09red/chx:102179249%09red/chx:102185084%09red/chx:102172538%09red/chx:102180049%09red/chx:102184366%09red/chx:102178972%09red/chx:102191614%09red/chx:102175660%09red/chx:102…
2-Oxocarboxylic acid metabolism	KEGG PATHWAY	chx01210	4	17	0.160292	0.882684	goat_102174196|goat_102181480|goat_102184057|goat_102175221	chx:102174196|chx:102181480|chx:102184057|chx:102175221|	102174196|102181480|102184057|102175221|	BCAT1|IDH3G|ACO1|GPT|	http://www.genome.jp/kegg-bin/show_pathway?chx01210/chx:102184057%09red/chx:102181480%09red/chx:102175221%09red/chx:102174196%09red
Sulfur metabolism	KEGG PATHWAY	chx00920	4	17	0.160292	0.882684	goat_102187555|goat_102187243|goat_102182896|goat_102178770	chx:102187555|chx:102187243|chx:102182896|chx:102178770|	102187555|102187243|102182896|102178770|	PAPSS2|IMPAD1| | |	http://www.genome.jp/kegg-bin/show_pathway?chx00920/chx:102187243%09red/chx:102178770%09red/chx:102187555%09red/chx:102182896%09red
FoxO signaling pathway	KEGG PATHWAY	chx04068	19	127	0.161445	0.882684	goat_102168391|goat_102170639|goat_100860746|goat_102190431|goat_100860838|goat_102190163|goat_102168742|goat_102175277|goat_102173335|goat_100860904|goat_102191537|goat_102171716|goat_102180926|goat_102179643|goat_102180824|goat_102191026|goat_100861300|goat_102179952|goat_102185002	chx:102168391|chx:102170639|chx:100860746|chx:102190431|chx:100860838|chx:102190163|chx:102168742|chx:102175277|chx:102173335|chx:100860904|chx:102191537|chx:102171716|chx:102180926|chx:102179643|chx:102180824|chx:102191026|chx:100861300|chx:102179952|chx:102185002|	102168391|102170639|100860746|102190431|100860838|102190163|102168742|102175277|102173335|100860904|102191537|102171716|102180926|102179643|102180824|102191026|100861300|102179952|102185002|	PIK3CA| |IL10|SGK2|IGF-I, IGF1|NLK|PCK1|CDKN1B|TNFSF10|AKT1|FBXO32|BCL2L11|MAPK12|IRS4|SIRT1|CCNG2|TGF-BETARII|PCK2|GRM1|	http://www.genome.jp/kegg-bin/show_pathway?chx04068/chx:102179643%09red/chx:100860746%09red/chx:100860838%09red/chx:100860904%09red/chx:102180926%09red/chx:102191026%09red/chx:102190163%09red/chx:102171716%09red/chx:102190431%09red/chx:102168742%09red/chx:102191537%09red/chx:102179952%09red/chx:102180824%09red/chx:102168391%09red/chx:102175277%09red/chx:102185002%09red/chx:102170639%09red/chx:102…
Leishmaniasis	KEGG PATHWAY	chx05140	12	74	0.164469	0.882684	goat_100861185|goat_102175660|goat_102180926|goat_102188033|goat_102180670|goat_102185423|goat_100860747|goat_102185161|goat_100860746|goat_100860826|goat_102174883|goat_102185698	chx:100861185|chx:102175660|chx:102180926|chx:102188033|chx:102180670|chx:102185423|chx:100860747|chx:102185161|chx:100860746|chx:100860826|chx:102174883|chx:102185698|	100861185|102175660|102180926|102188033|102180670|102185423|100860747|102185161|100860746|100860826|102174883|102185698|	CD18, ITGB2|NFKB1|MAPK12|C3|JAK2|JUN|TLR2|TAB1|IL10| |MYD88| |	http://www.genome.jp/kegg-bin/show_pathway?chx05140/chx:102185423%09red/chx:100860746%09red/chx:100860747%09red/chx:102174883%09red/chx:102180926%09red/chx:100860826%09red/chx:102175660%09red/chx:102188033%09red/chx:100861185%09red/chx:102185161%09red/chx:102180670%09red/chx:102185698%09red
Phenylalanine metabolism	KEGG PATHWAY	chx00360	5	24	0.168327	0.882684	goat_102168295|goat_102179701|goat_102169726|goat_102185988|goat_102168762	chx:102168295|chx:102179701|chx:102169726|chx:102185988|chx:102168762|	102168295|102179701|102169726|102185988|102168762|	AOC3|ALDH3A1|DDC|ALDH3B1|AOC2|	http://www.genome.jp/kegg-bin/show_pathway?chx00360/chx:102168762%09red/chx:102185988%09red/chx:102169726%09red/chx:102179701%09red/chx:102168295%09red
Amphetamine addiction	KEGG PATHWAY	chx05031	11	67	0.169013	0.882684	goat_102185084|goat_102169726|goat_102191614|goat_102168378|goat_102185423|goat_102169266|goat_102180696|goat_102180824|goat_102189140|goat_102177187|goat_102183893	chx:102185084|chx:102169726|chx:102191614|chx:102168378|chx:102185423|chx:102169266|chx:102180696|chx:102180824|chx:102189140|chx:102177187|chx:102183893|	102185084|102169726|102191614|102168378|102185423|102169266|102180696|102180824|102189140|102177187|102183893|	CAMK2A|DDC|GRIN3A|GRIA2|JUN|GRIA3|PPP1R1B|SIRT1| |GRIN2D|CREB3L1|	http://www.genome.jp/kegg-bin/show_pathway?chx05031/chx:102177187%09red/chx:102183893%09red/chx:102185423%09red/chx:102191614%09red/chx:102185084%09red/chx:102169266%09red/chx:102189140%09red/chx:102169726%09red/chx:102168378%09red/chx:102180824%09red/chx:102180696%09red
Toll-like receptor signaling pathway	KEGG PATHWAY	chx04620	16	105	0.170214	0.882684	goat_102189958|goat_102175660|goat_102180926|goat_100860904|goat_102178438|goat_102169516|goat_102182757|goat_102185423|goat_102168391|goat_102191552|goat_102185161|goat_102184789|goat_100860747|goat_102174883|goat_102186029|goat_102183249	chx:102189958|chx:102175660|chx:102180926|chx:100860904|chx:102178438|chx:102169516|chx:102182757|chx:102185423|chx:102168391|chx:102191552|chx:102185161|chx:102184789|chx:100860747|chx:102174883|chx:102186029|chx:102183249|	102189958|102175660|102180926|100860904|102178438|102169516|102182757|102185423|102168391|102191552|102185161|102184789|100860747|102174883|102186029|102183249|	TICAM2|NFKB1|MAPK12|AKT1|IL8|MAP2K6|TLR3|JUN|PIK3CA|IFNAR1|TAB1|TIRAP|TLR2|MYD88| |CD40|	http://www.genome.jp/kegg-bin/show_pathway?chx04620/chx:102169516%09red/chx:102185423%09red/chx:102186029%09red/chx:100860904%09red/chx:100860747%09red/chx:102174883%09red/chx:102180926%09red/chx:102175660%09red/chx:102184789%09red/chx:102183249%09red/chx:102189958%09red/chx:102191552%09red/chx:102168391%09red/chx:102182757%09red/chx:102178438%09red/chx:102185161%09red
Hippo signaling pathway	KEGG PATHWAY	chx04390	22	152	0.172555	0.882684	goat_102188298|goat_102174045|goat_102188850|goat_102183277|goat_102189873|goat_102184053|goat_102178808|goat_102184175|goat_102187092|goat_102171665|goat_100861185|goat_102180665|goat_102183205|goat_102182009|goat_102177903|goat_102180281|goat_102180012|goat_102177320|goat_102186726|goat_102178978|goat_102184122|goat_100861300	chx:102188298|chx:102174045|chx:102188850|chx:102183277|chx:102189873|chx:102184053|chx:102178808|chx:102184175|chx:102187092|chx:102171665|chx:100861185|chx:102180665|chx:102183205|chx:102182009|chx:102177903|chx:102180281|chx:102180012|chx:102177320|chx:102186726|chx:102178978|chx:102184122|chx:100861300|	102188298|102174045|102188850|102183277|102189873|102184053|102178808|102184175|102187092|102171665|100861185|102180665|102183205|102182009|102177903|102180281|102180012|102177320|102186726|102178978|102184122|100861300|	PPP2R2C|PARD6B|FGF1|BMP5|ID2|WNT8A| |TP73|PARD6G|WNT7A|CD18, ITGB2|AMH|FZD1|WNT2B|BMP7|WNT2|CTNNA3| |LIMD1| |FZD4|TGF-BETARII|	http://www.genome.jp/kegg-bin/show_pathway?chx04390/chx:102186726%09red/chx:102177320%09red/chx:102189873%09red/chx:102177903%09red/chx:102178808%09red/chx:102188298%09red/chx:102180281%09red/chx:102188850%09red/chx:102180012%09red/chx:102183205%09red/chx:102180665%09red/chx:102184122%09red/chx:102178978%09red/chx:102171665%09red/chx:102182009%09red/chx:102174045%09red/chx:102183277%09red/chx:100…
Riboflavin metabolism	KEGG PATHWAY	chx00740	3	12	0.192092	0.940365	goat_102190787|goat_102169817|goat_102171997	chx:102190787|chx:102169817|chx:102171997|	102190787|102169817|102171997|	ENPP1|FLAD1|ACP2|	http://www.genome.jp/kegg-bin/show_pathway?chx00740/chx:102169817%09red/chx:102171997%09red/chx:102190787%09red
Cytokine-cytokine receptor interaction	KEGG PATHWAY	chx04060	32	235	0.192277	0.940365	goat_100860918|goat_100860836|goat_100860837|goat_102191006|goat_102191552|goat_102172335|goat_102177910|goat_102175293|goat_102170972|goat_102171722|goat_102173335|goat_100861240|goat_102185051|goat_102180480|goat_102186186|goat_100860746|goat_102178438|goat_102191447|goat_102180665|goat_102179174|goat_102179308|goat_102189290|goat_100860886|goat_102183249|goat_102177903|goat_102169916|goat_1021…	chx:100860918|chx:100860836|chx:100860837|chx:102191006|chx:102191552|chx:102172335|chx:102177910|chx:102175293|chx:102170972|chx:102171722|chx:102173335|chx:100861240|chx:102185051|chx:102180480|chx:102186186|chx:100860746|chx:102178438|chx:102191447|chx:102180665|chx:102179174|chx:102179308|chx:102189290|chx:100860886|chx:102183249|chx:102177903|chx:102169916|chx:102182930|chx:102178953|chx:102…	100860918|100860836|100860837|102191006|102191552|102172335|102177910|102175293|102170972|102171722|102173335|100861240|102185051|102180480|102186186|100860746|102178438|102191447|102180665|102179174|102179308|102189290|100860886|102183249|102177903|102169916|102182930|102178953|102185640|102174844|100861300|100861303|	ACTR2|KDR| | |IFNAR1|CD40LG|TNFRSF9|CCL21| |IL15RA|TNFSF10| |CSF1|FLT4|ACVR1B|IL10|IL8|TNFRSF1B|AMH| |TNFSF4|TNFRSF13C|TNFSF13|CD40|BMP7|CXCR4| |CCR2|EDA2R|CCL19|TGF-BETARII| |	http://www.genome.jp/kegg-bin/show_pathway?chx04060/chx:102179174%09red/chx:102186186%09red/chx:102174844%09red/chx:102189290%09red/chx:102177903%09red/chx:102175293%09red/chx:102173335%09red/chx:102182930%09red/chx:102191006%09red/chx:102183249%09red/chx:102178438%09red/chx:102185051%09red/chx:102179308%09red/chx:102191552%09red/chx:102180665%09red/chx:102172335%09red/chx:102191447%09red/chx:100…
Amoebiasis	KEGG PATHWAY	chx05146	17	116	0.19728	0.940365	goat_102190083|goat_100861185|goat_102183372|goat_102189140|goat_102179075|goat_102175660|goat_102172326|goat_102182645|goat_102181735|goat_102168391|goat_100860746|goat_102176947|goat_102187872|goat_100860747|goat_102178438|goat_102175111|goat_102186297	chx:102190083|chx:100861185|chx:102183372|chx:102189140|chx:102179075|chx:102175660|chx:102172326|chx:102182645|chx:102181735|chx:102168391|chx:100860746|chx:102176947|chx:102187872|chx:100860747|chx:102178438|chx:102175111|chx:102186297|	102190083|100861185|102183372|102189140|102179075|102175660|102172326|102182645|102181735|102168391|100860746|102176947|102187872|100860747|102178438|102175111|102186297|	COL4A4|CD18, ITGB2|LAMB2| |ACTN3|NFKB1|ACTN2|FN1|COL11A2|PIK3CA|IL10|COL4A5|COL5A1|TLR2|IL8| |COL5A3|	http://www.genome.jp/kegg-bin/show_pathway?chx05146/chx:102189140%09red/chx:100860746%09red/chx:102172326%09red/chx:102175111%09red/chx:102179075%09red/chx:102190083%09red/chx:100860747%09red/chx:102175660%09red/chx:100861185%09red/chx:102183372%09red/chx:102187872%09red/chx:102186297%09red/chx:102182645%09red/chx:102168391%09red/chx:102176947%09red/chx:102181735%09red/chx:102178438%09red
Endocytosis	KEGG PATHWAY	chx04144	30	220	0.199339	0.940365	goat_100860836|goat_102168209|goat_102187027|goat_102189719|goat_102174045|goat_102170938|goat_102178660|goat_102177392|goat_102185102|goat_102182646|goat_102184425|goat_100860837|goat_102187092|goat_102180167|goat_100860849|goat_102171703|goat_102189492|goat_102172093|goat_102179174|goat_102177850|goat_102171957|goat_102179344|goat_102174079|goat_102182223|goat_102169916|goat_102183630|goat_1021…	chx:100860836|chx:102168209|chx:102187027|chx:102189719|chx:102174045|chx:102170938|chx:102178660|chx:102177392|chx:102185102|chx:102182646|chx:102184425|chx:100860837|chx:102187092|chx:102180167|chx:100860849|chx:102171703|chx:102189492|chx:102172093|chx:102179174|chx:102177850|chx:102171957|chx:102179344|chx:102174079|chx:102182223|chx:102169916|chx:102183630|chx:102173032|chx:100861300|chx:100…	100860836|102168209|102187027|102189719|102174045|102170938|102178660|102177392|102185102|102182646|102184425|100860837|102187092|102180167|100860849|102171703|102189492|102172093|102179174|102177850|102171957|102179344|102174079|102182223|102169916|102183630|102173032|100861300|100861303|102170442|	KDR|SH3GL3|AGAP3|CAV3|PARD6B|FGFR2|CYTH1|RAB31|SMAP1|ASAP3|ARAP3| |PARD6G|ERBB4|HSP70.1| |DNM1|AP2B1| |HSPA1L|IQSEC3|VPS37D|PIP5K1A|CLTA|CXCR4|CYTH2|EHD2|TGF-BETARII| |ASAP1|	http://www.genome.jp/kegg-bin/show_pathway?chx04144/chx:102179174%09red/chx:102182223%09red/chx:102180167%09red/chx:102173032%09red/chx:102184425%09red/chx:102187027%09red/chx:102178660%09red/chx:102185102%09red/chx:102187092%09red/chx:102171957%09red/chx:102177850%09red/chx:102179344%09red/chx:102177392%09red/chx:102182646%09red/chx:102172093%09red/chx:102183630%09red/chx:102174079%09red/chx:100…
beta-Alanine metabolism	KEGG PATHWAY	chx00410	6	33	0.202884	0.940365	goat_102181553|goat_102177103|goat_102168295|goat_102168762|goat_102179701|goat_102185988	chx:102181553|chx:102177103|chx:102168295|chx:102168762|chx:102179701|chx:102185988|	102181553|102177103|102168295|102168762|102179701|102185988|	DPYD|HIBCH|AOC3|AOC2|ALDH3A1|ALDH3B1|	http://www.genome.jp/kegg-bin/show_pathway?chx00410/chx:102168295%09red/chx:102185988%09red/chx:102181553%09red/chx:102168762%09red/chx:102179701%09red/chx:102177103%09red
Bacterial invasion of epithelial cells	KEGG PATHWAY	chx05100	12	78	0.205042	0.940365	goat_102176587|goat_102182223|goat_102173323|goat_102182645|goat_102189719|goat_102180012|goat_102168391|goat_102189492|goat_102178978|goat_102175103|goat_102183859|goat_102188650	chx:102176587|chx:102182223|chx:102173323|chx:102182645|chx:102189719|chx:102180012|chx:102168391|chx:102189492|chx:102178978|chx:102175103|chx:102183859|chx:102188650|	102176587|102182223|102173323|102182645|102189719|102180012|102168391|102189492|102178978|102175103|102183859|102188650|	ITGA5|CLTA|ARHGAP10|FN1|CAV3|CTNNA3|PIK3CA|DNM1| | |WAS|ELMO1|	http://www.genome.jp/kegg-bin/show_pathway?chx05100/chx:102182223%09red/chx:102175103%09red/chx:102189492%09red/chx:102188650%09red/chx:102180012%09red/chx:102178978%09red/chx:102182645%09red/chx:102189719%09red/chx:102168391%09red/chx:102183859%09red/chx:102173323%09red/chx:102176587%09red
Amyotrophic lateral sclerosis (ALS)	KEGG PATHWAY	chx05014	9	56	0.215187	0.970166	goat_102191447|goat_102182896|goat_102180926|goat_102172771|goat_102168378|goat_102169516|goat_102169621|goat_102178770|goat_102177187	chx:102191447|chx:102182896|chx:102180926|chx:102172771|chx:102168378|chx:102169516|chx:102169621|chx:102178770|chx:102177187|	102191447|102182896|102180926|102172771|102168378|102169516|102169621|102178770|102177187|	TNFRSF1B| |MAPK12|ALS2|GRIA2|MAP2K6|TP53| |GRIN2D|	http://www.genome.jp/kegg-bin/show_pathway?chx05014/chx:102177187%09red/chx:102169516%09red/chx:102191447%09red/chx:102180926%09red/chx:102178770%09red/chx:102168378%09red/chx:102169621%09red/chx:102172771%09red/chx:102182896%09red
Rap1 signaling pathway	KEGG PATHWAY	chx04015	27	201	0.234838	0.99999	goat_100860836|goat_100860837|goat_100860838|goat_102169516|goat_102169417|goat_102174045|goat_102170938|goat_102188850|goat_102180926|goat_102184425|goat_102169100|goat_102184366|goat_102180406|goat_102168391|goat_102187092|goat_102185051|goat_102180480|goat_100861185|goat_100860904|goat_102169384|goat_102170732|goat_102189140|goat_102173788|goat_102183109|goat_100862660|goat_100861303|goat_1021…	chx:100860836|chx:100860837|chx:100860838|chx:102169516|chx:102169417|chx:102174045|chx:102170938|chx:102188850|chx:102180926|chx:102184425|chx:102169100|chx:102184366|chx:102180406|chx:102168391|chx:102187092|chx:102185051|chx:102180480|chx:100861185|chx:100860904|chx:102169384|chx:102170732|chx:102189140|chx:102173788|chx:102183109|chx:100862660|chx:100861303|chx:102178972|	100860836|100860837|100860838|102169516|102169417|102174045|102170938|102188850|102180926|102184425|102169100|102184366|102180406|102168391|102187092|102185051|102180480|100861185|100860904|102169384|102170732|102189140|102173788|102183109|100862660|100861303|102178972|	KDR| |IGF-I, IGF1|MAP2K6|ITGB3|PARD6B|FGFR2|FGF1|MAPK12|ARAP3|TEK|RRAS|ANGPT4|PIK3CA|PARD6G|CSF1|FLT4|CD18, ITGB2|AKT1|FGF17|SKAP1| |PRKD1|PFN2|NGF| |PLCE1|	http://www.genome.jp/kegg-bin/show_pathway?chx04015/chx:102169100%09red/chx:100860904%09red/chx:102184425%09red/chx:102169384%09red/chx:102180406%09red/chx:102187092%09red/chx:100862660%09red/chx:102169516%09red/chx:102189140%09red/chx:102169417%09red/chx:102183109%09red/chx:102188850%09red/chx:102173788%09red/chx:100860837%09red/chx:102184366%09red/chx:102178972%09red/chx:100860838%09red/chx:100…
Regulation of actin cytoskeleton	KEGG PATHWAY	chx04810	29	218	0.23942	0.99999	goat_102180632|goat_102173608|goat_102172761|goat_102169417|goat_102170938|goat_102188850|goat_102179249|goat_102180827|goat_102191301|goat_102176587|goat_102182147|goat_102179873|goat_102191777|goat_100861163|goat_102182645|goat_102184366|goat_102181454|goat_102168391|goat_102183859|goat_100861185|goat_102179075|goat_102175345|goat_102176831|goat_102175103|goat_102174079|goat_102172326|goat_1021…	chx:102180632|chx:102173608|chx:102172761|chx:102169417|chx:102170938|chx:102188850|chx:102179249|chx:102180827|chx:102191301|chx:102176587|chx:102182147|chx:102179873|chx:102191777|chx:100861163|chx:102182645|chx:102184366|chx:102181454|chx:102168391|chx:102183859|chx:100861185|chx:102179075|chx:102175345|chx:102176831|chx:102175103|chx:102174079|chx:102172326|chx:102169384|chx:102183109|chx:102…	102180632|102173608|102172761|102169417|102170938|102188850|102179249|102180827|102191301|102176587|102182147|102179873|102191777|100861163|102182645|102184366|102181454|102168391|102183859|100861185|102179075|102175345|102176831|102175103|102174079|102172326|102169384|102183109|102176772|	CFL2|ITGB5|ITGA1|ITGB3|FGFR2|FGF1|SLC9A1| |ITGB8|ITGA5|MYLK2|MYL2| | |FN1|RRAS|MYLK4|PIK3CA|WAS|CD18, ITGB2|ACTN3|IQGAP3|BDKRB2| |PIP5K1A|ACTN2|FGF17|PFN2|MSN|	http://www.genome.jp/kegg-bin/show_pathway?chx04810/chx:102172326%09red/chx:102179075%09red/chx:102169384%09red/chx:102173608%09red/chx:102179873%09red/chx:102172761%09red/chx:102176831%09red/chx:102183859%09red/chx:102175345%09red/chx:102169417%09red/chx:102183109%09red/chx:102188850%09red/chx:102182645%09red/chx:102191777%09red/chx:102176772%09red/chx:102174079%09red/chx:102181454%09red/chx:102…
Vitamin B6 metabolism	KEGG PATHWAY	chx00750	2	8	0.271961	0.99999	goat_102171545|goat_102168865	chx:102171545|chx:102168865|	102171545|102168865|	PNPO|PDXK|	http://www.genome.jp/kegg-bin/show_pathway?chx00750/chx:102171545%09red/chx:102168865%09red
Carbon metabolism	KEGG PATHWAY	chx01200	15	109	0.282686	0.99999	goat_102189150|goat_102177103|goat_102181480|goat_102184057|goat_102169772|goat_100860863|goat_102185546|goat_102184694|goat_102174863|goat_102190860|goat_102175221|goat_102174691|goat_102185099|goat_102169807|goat_102186197	chx:102189150|chx:102177103|chx:102181480|chx:102184057|chx:102169772|chx:102184694|chx:102185546|chx:102184694|chx:102174863|chx:102190860|chx:102175221|chx:102174691|chx:102185099|chx:102169807|chx:102186197|	102189150|102177103|102181480|102184057|102169772|102184694|102185546|102184694|102174863|102190860|102175221|102174691|102185099|102169807|102186197|	GPI|HIBCH|IDH3G|ACO1|ACSS2|ME3|TKTL2|ME3|H6PD|ENO2|GPT|ENO3|ACSS1|PGAM2|ADH5|	http://www.genome.jp/kegg-bin/show_pathway?chx01200/chx:102189150%09red/chx:102169807%09red/chx:102184694%09red/chx:102186197%09red/chx:102174863%09red/chx:102185546%09red/chx:102184057%09red/chx:102190860%09red/chx:102185099%09red/chx:102174691%09red/chx:102169772%09red/chx:102177103%09red/chx:102181480%09red/chx:102175221%09red
Citrate cycle (TCA cycle)	KEGG PATHWAY	chx00020	5	30	0.283589	0.99999	goat_102179952|goat_102181480|goat_102181894|goat_102184057|goat_102168742	chx:102179952|chx:102181480|chx:102181894|chx:102184057|chx:102168742|	102179952|102181480|102181894|102184057|102168742|	PCK2|IDH3G|ACLY|ACO1|PCK1|	http://www.genome.jp/kegg-bin/show_pathway?chx00020/chx:102184057%09red/chx:102179952%09red/chx:102181480%09red/chx:102181894%09red/chx:102168742%09red
Prolactin signaling pathway	KEGG PATHWAY	chx04917	12	85	0.284911	0.99999	goat_102171162|goat_102175660|goat_102180926|goat_100860904|goat_102180670|goat_102189484|goat_102182930|goat_102168391|goat_102191006|goat_102188583|goat_102185866|goat_102178979	chx:102171162|chx:102175660|chx:102180926|chx:100860904|chx:102180670|chx:102189484|chx:102182930|chx:102168391|chx:102191006|chx:102188583|chx:102185866|chx:102178979|	102171162|102175660|102180926|100860904|102180670|102189484|102182930|102168391|102191006|102188583|102185866|102178979|	SOCS5|NFKB1|MAPK12|AKT1|JAK2|ESR1| |PIK3CA| |IRF1|STAT5A|SOCS2|	http://www.genome.jp/kegg-bin/show_pathway?chx04917/chx:102171162%09red/chx:100860904%09red/chx:102180926%09red/chx:102168391%09red/chx:102175660%09red/chx:102178979%09red/chx:102185866%09red/chx:102191006%09red/chx:102188583%09red/chx:102180670%09red/chx:102189484%09red/chx:102182930%09red
Nicotine addiction	KEGG PATHWAY	chx05033	6	38	0.29055	0.99999	goat_102191614|goat_102168378|goat_102180509|goat_102169266|goat_102184797|goat_102177187	chx:102191614|chx:102168378|chx:102180509|chx:102169266|chx:102184797|chx:102177187|	102191614|102168378|102180509|102169266|102184797|102177187|	GRIN3A|GRIA2|SLC32A1|GRIA3|GABRA4|GRIN2D|	http://www.genome.jp/kegg-bin/show_pathway?chx05033/chx:102177187%09red/chx:102184797%09red/chx:102191614%09red/chx:102169266%09red/chx:102168378%09red/chx:102180509%09red
Histidine metabolism	KEGG PATHWAY	chx00340	4	23	0.295059	0.99999	goat_102179701|goat_102169726|goat_102177774|goat_102185988	chx:102179701|chx:102169726|chx:102177774|chx:102185988|	102179701|102169726|102177774|102185988|	ALDH3A1|DDC|AOC1|ALDH3B1|	http://www.genome.jp/kegg-bin/show_pathway?chx00340/chx:102177774%09red/chx:102185988%09red/chx:102169726%09red/chx:102179701%09red
Neurotrophin signaling pathway	KEGG PATHWAY	chx04722	16	119	0.302158	0.99999	goat_102178804|goat_102190980|goat_102187530|goat_102175660|goat_102180926|goat_100860904|goat_102181888|goat_102178333|goat_102169621|goat_102184175|goat_102185423|goat_102168391|goat_102185084|goat_100862660|goat_102180223|goat_102180544	chx:102178804|chx:102190980|chx:102187530|chx:102175660|chx:102180926|chx:100860904|chx:102181888|chx:102178333|chx:102169621|chx:102184175|chx:102185423|chx:102168391|chx:102185084|chx:100862660|chx:102180223|chx:102180544|	102178804|102190980|102187530|102175660|102180926|100860904|102181888|102178333|102169621|102184175|102185423|102168391|102185084|100862660|102180223|102180544|	NTF3|PSEN2|MAP3K1|NFKB1|MAPK12|AKT1|SH2B3|IRAK3|TP53|TP73|JUN|PIK3CA|CAMK2A|NGF|NTRK2|IRAK2|	http://www.genome.jp/kegg-bin/show_pathway?chx04722/chx:102185423%09red/chx:102180223%09red/chx:102178333%09red/chx:100860904%09red/chx:102185084%09red/chx:102180926%09red/chx:102181888%09red/chx:102175660%09red/chx:102187530%09red/chx:102180544%09red/chx:102168391%09red/chx:102190980%09red/chx:100862660%09red/chx:102178804%09red/chx:102169621%09red/chx:102184175%09red
Transcriptional misregulation in cancer	KEGG PATHWAY	chx05202	22	169	0.307026	0.99999	goat_100860837|goat_100860838|goat_102172586|goat_102175277|goat_102189873|goat_102183670|goat_102190909|goat_102175660|goat_102171353|goat_102169621|goat_102177198|goat_102178438|goat_102179174|goat_102175557|goat_102176878|goat_102171834|goat_102183249|goat_102174376|goat_102190394|goat_102169266|goat_100861300|goat_100861303	chx:100860837|chx:100860838|chx:102172586|chx:102175277|chx:102189873|chx:102185022|chx:102190909|chx:102175660|chx:102171353|chx:102169621|chx:102177198|chx:102178438|chx:102179174|chx:102175557|chx:102176878|chx:102171834|chx:102183249|chx:102174376|chx:102190394|chx:102169266|chx:100861300|chx:100861303|	100860837|100860838|102172586|102175277|102189873|102185022|102190909|102175660|102171353|102169621|102177198|102178438|102179174|102175557|102176878|102171834|102183249|102174376|102190394|102169266|100861300|100861303|	|IGF-I, IGF1|PRCC|CDKN1B|ID2|EWSR1| |NFKB1| |TP53|ERG|IL8| |DDIT3| |FUS|CD40|TSPAN7|KLF3|GRIA3|TGF-BETARII| |	http://www.genome.jp/kegg-bin/show_pathway?chx05202/chx:102179174%09red/chx:102190909%09red/chx:102169266%09red/chx:102189873%09red/chx:102175277%09red/chx:102171834%09red/chx:102176878%09red/chx:102185022%09red/chx:102177198%09red/chx:102175557%09red/chx:102183249%09red/chx:102169621%09red/chx:102178438%09red/chx:102190394%09red/chx:100860838%09red/chx:100860837%09red/chx:102175660%09red/chx:102…
Spliceosome	KEGG PATHWAY	chx03040	18	136	0.307851	0.99999	goat_102174441|goat_102171935|goat_102171318|goat_102170169|goat_102190373|goat_102183242|goat_102177850|goat_100860849|goat_100861023|goat_102172047|goat_102184537|goat_102175614|goat_102188775|goat_102185205|goat_102171069|goat_102174754|goat_102172728|goat_102177883	chx:102174441|chx:102171935|chx:102171318|chx:102170169|chx:102190373|chx:102183242|chx:102177850|chx:100860849|chx:100861023|chx:102172047|chx:102184537|chx:102175614|chx:102188775|chx:102185205|chx:102171069|chx:102174754|chx:102172728|chx:102177883|	102174441|102171935|102171318|102170169|102190373|102183242|102177850|100860849|100861023|102172047|102184537|102175614|102188775|102185205|102171069|102174754|102172728|102177883|	CCDC12|SNRNP40| |SF3B3|PPIE|CDC40|HSPA1L|HSP70.1|RBM17|PQBP1|CTNNBL1|DHX8|PCBP1|PLRG1|PRPF4|PRPF18|SNW1|CHERP|	http://www.genome.jp/kegg-bin/show_pathway?chx03040/chx:102177850%09red/chx:102188775%09red/chx:102183242%09red/chx:102171069%09red/chx:102172728%09red/chx:102174441%09red/chx:102185205%09red/chx:102171935%09red/chx:100861023%09red/chx:102190373%09red/chx:102177883%09red/chx:100860849%09red/chx:102175614%09red/chx:102170169%09red/chx:102171318%09red/chx:102174754%09red/chx:102172047%09red/chx:102…
Notch signaling pathway	KEGG PATHWAY	chx04330	7	47	0.311395	0.99999	goat_102183281|goat_102190980|goat_102188327|goat_102186039|goat_102178708|goat_102180396|goat_102172728	chx:102183281|chx:102190980|chx:102188327|chx:102186039|chx:102178708|chx:102180396|chx:102172728|	102183281|102190980|102188327|102186039|102178708|102180396|102172728|	NCSTN|PSEN2|ADAM17|DTX1|MFNG|DLL4|SNW1|	http://www.genome.jp/kegg-bin/show_pathway?chx04330/chx:102183281%09red/chx:102172728%09red/chx:102178708%09red/chx:102188327%09red/chx:102190980%09red/chx:102186039%09red/chx:102180396%09red
Insulin signaling pathway	KEGG PATHWAY	chx04910	19	145	0.315003	0.99999	goat_102185139|goat_102187349|goat_102175001|goat_100860908|goat_102168391|goat_100860904|goat_102169434|goat_102183659|goat_102168742|goat_102179952|goat_102178200|goat_102180932|goat_102178979|goat_100861224|goat_102179643|goat_102183771|goat_100861286|goat_102185666|goat_102190893	chx:102185139|chx:102187349|chx:102175001|chx:100860908|chx:102168391|chx:100860904|chx:102169434|chx:102183659|chx:102168742|chx:102179952|chx:102178200|chx:102180932|chx:102178979|chx:100861224|chx:102179643|chx:102183771|chx:100861286|chx:102185666|chx:102190893|	102185139|102187349|102175001|100860908|102168391|100860904|102169434|102183659|102168742|102179952|102178200|102180932|102178979|100861224|102179643|102183771|100861286|102185666|102190893|	PHKG1|EXOC7| |SREBF1|PIK3CA|AKT1|FLOT1|PPP1R3A|PCK1|PCK2|ACACB|MKNK2|SOCS2|ACACA|IRS4|PYGM|FASN|PYGB|PDE3B|	http://www.genome.jp/kegg-bin/show_pathway?chx04910/chx:102190893%09red/chx:102187349%09red/chx:102169434%09red/chx:102185139%09red/chx:100860904%09red/chx:102179643%09red/chx:100861286%09red/chx:102180932%09red/chx:102168742%09red/chx:102178979%09red/chx:100861224%09red/chx:102179952%09red/chx:102183659%09red/chx:100860908%09red/chx:102168391%09red/chx:102185666%09red/chx:102175001%09red/chx:102…
Toxoplasmosis	KEGG PATHWAY	chx05145	17	129	0.320458	0.99999	goat_102185161|goat_102183372|goat_102182896|goat_102175660|goat_102180926|goat_100860904|goat_102172335|goat_102169516|goat_102180670|goat_102177850|goat_100860849|goat_102168391|goat_102178770|goat_100860746|goat_100860747|goat_102174883|goat_102183249	chx:102185161|chx:102183372|chx:102182896|chx:102175660|chx:102180926|chx:100860904|chx:102172335|chx:102169516|chx:102180670|chx:102177850|chx:100860849|chx:102168391|chx:102178770|chx:100860746|chx:100860747|chx:102174883|chx:102183249|	102185161|102183372|102182896|102175660|102180926|100860904|102172335|102169516|102180670|102177850|100860849|102168391|102178770|100860746|100860747|102174883|102183249|	TAB1|LAMB2| |NFKB1|MAPK12|AKT1|CD40LG|MAP2K6|JAK2|HSPA1L|HSP70.1|PIK3CA| |IL10|TLR2|MYD88|CD40|	http://www.genome.jp/kegg-bin/show_pathway?chx05145/chx:102177850%09red/chx:102172335%09red/chx:100860747%09red/chx:100860746%09red/chx:100860904%09red/chx:102169516%09red/chx:102174883%09red/chx:102180926%09red/chx:102168391%09red/chx:102175660%09red/chx:102178770%09red/chx:102183249%09red/chx:102183372%09red/chx:102185161%09red/chx:100860849%09red/chx:102180670%09red/chx:102182896%09red
Starch and sucrose metabolism	KEGG PATHWAY	chx00500	7	48	0.328394	0.99999	goat_102189150|goat_102183771|goat_102190787|goat_102178874|goat_102183563|goat_102185666|goat_102175798	chx:102189150|chx:102183771|chx:102190787|chx:102178874|chx:102183563|chx:102185666|chx:102175798|	102189150|102183771|102190787|102178874|102183563|102185666|102175798|	GPI|PYGM|ENPP1|AGL|PGM1|PYGB|GAA|	http://www.genome.jp/kegg-bin/show_pathway?chx00500/chx:102189150%09red/chx:102178874%09red/chx:102175798%09red/chx:102190787%09red/chx:102185666%09red/chx:102183563%09red/chx:102183771%09red
Apoptosis	KEGG PATHWAY	chx04210	12	89	0.334226	0.99999	goat_102182896|goat_102175660|goat_100860904|goat_102182992|goat_100862660|goat_102178333|goat_102169621|goat_102173335|goat_102168391|goat_102178770|goat_102174883|goat_102180544	chx:102182896|chx:102175660|chx:100860904|chx:102182992|chx:100862660|chx:102178333|chx:102169621|chx:102173335|chx:102168391|chx:102178770|chx:102174883|chx:102180544|	102182896|102175660|100860904|102182992|100862660|102178333|102169621|102173335|102168391|102178770|102174883|102180544|	|NFKB1|AKT1|DFFB|NGF|IRAK3|TP53|TNFSF10|PIK3CA| |MYD88|IRAK2|	http://www.genome.jp/kegg-bin/show_pathway?chx04210/chx:102178333%09red/chx:100860904%09red/chx:102174883%09red/chx:102175660%09red/chx:102178770%09red/chx:102180544%09red/chx:102168391%09red/chx:100862660%09red/chx:102169621%09red/chx:102173335%09red/chx:102182992%09red/chx:102182896%09red
MAPK signaling pathway	KEGG PATHWAY	chx04010	31	250	0.351282	0.99999	goat_102169516|goat_102170938|goat_102188850|goat_102180827|goat_102185438|goat_102178804|goat_102187530|goat_102175660|goat_102180926|goat_102190163|goat_102184366|goat_102169621|goat_100860849|goat_102185161|goat_100860820|goat_102170782|goat_100860904|goat_102178206|goat_102177850|goat_102185423|goat_102172538|goat_102179404|goat_102169384|goat_102180932|goat_102176151|goat_102190299|goat_1021…	chx:102169516|chx:102170938|chx:102188850|chx:102180827|chx:102185438|chx:102178804|chx:102187530|chx:102175660|chx:102180926|chx:102190163|chx:102184366|chx:102169621|chx:100860849|chx:102185161|chx:100860820|chx:102170782|chx:100860904|chx:102178206|chx:102177850|chx:102185423|chx:102172538|chx:102179404|chx:102169384|chx:102180932|chx:102176151|chx:102190299|chx:102180223|chx:102175557|chx:102…	102169516|102170938|102188850|102180827|102185438|102178804|102187530|102175660|102180926|102190163|102184366|102169621|100860849|102185161|100860820|102170782|100860904|102178206|102177850|102185423|102172538|102179404|102169384|102180932|102176151|102190299|102180223|102175557|102178937|100862660|100861300|	MAP2K6|FGFR2|FGF1| |NR4A1|NTF3|MAP3K1|NFKB1|MAPK12|NLK|RRAS|TP53|HSP70.1|TAB1|MAPT, PHF-tau, TAU|RASA1|AKT1|CACNB1|HSPA1L|JUN| |DUSP10|FGF17|MKNK2|CACNA1S|PTPRR|NTRK2|DDIT3|RASGRP4|NGF|TGF-BETARII|	http://www.genome.jp/kegg-bin/show_pathway?chx04010/chx:100860904%09red/chx:102187530%09red/chx:102169384%09red/chx:102190163%09red/chx:102178206%09red/chx:102185161%09red/chx:100862660%09red/chx:102178804%09red/chx:102177850%09red/chx:102175557%09red/chx:102170782%09red/chx:102172538%09red/chx:102188850%09red/chx:102180223%09red/chx:102169621%09red/chx:102184366%09red/chx:102169516%09red/chx:102…
Amino sugar and nucleotide sugar metabolism	KEGG PATHWAY	chx00520	7	50	0.362761	0.99999	goat_102189150|goat_102173084|goat_102170134|goat_102177552|goat_102180045|goat_102186611|goat_102183563	chx:102189150|chx:102173084|chx:102170134|chx:102177552|chx:102180045|chx:102186611|chx:102183563|	102189150|102173084|102170134|102177552|102180045|102186611|102183563|	GPI|RENBP|GFPT2| |HEXA| |PGM1|	http://www.genome.jp/kegg-bin/show_pathway?chx00520/chx:102189150%09red/chx:102173084%09red/chx:102186611%09red/chx:102170134%09red/chx:102177552%09red/chx:102183563%09red/chx:102180045%09red
Intestinal immune network for IgA production	KEGG PATHWAY	chx04672	7	50	0.362761	0.99999	goat_102189290|goat_102169916|goat_102171722|goat_102172335|goat_100860746|goat_100860886|goat_102183249	chx:102189290|chx:102169916|chx:102171722|chx:102172335|chx:100860746|chx:100860886|chx:102183249|	102189290|102169916|102171722|102172335|100860746|100860886|102183249|	TNFRSF13C|CXCR4|IL15RA|CD40LG|IL10|TNFSF13|CD40|	http://www.genome.jp/kegg-bin/show_pathway?chx04672/chx:102172335%09red/chx:102169916%09red/chx:100860746%09red/chx:102183249%09red/chx:102171722%09red/chx:100860886%09red/chx:102189290%09red
Pantothenate and CoA biosynthesis	KEGG PATHWAY	chx00770	3	18	0.364049	0.99999	goat_102174196|goat_102190787|goat_102181553	chx:102174196|chx:102190787|chx:102181553|	102174196|102190787|102181553|	BCAT1|ENPP1|DPYD|	http://www.genome.jp/kegg-bin/show_pathway?chx00770/chx:102190787%09red/chx:102181553%09red/chx:102174196%09red
Type II diabetes mellitus	KEGG PATHWAY	chx04930	6	42	0.365291	0.99999	goat_102173125|goat_102168391|goat_102178979|goat_102179643|goat_102185938|goat_102185675	chx:102173125|chx:102168391|chx:102178979|chx:102179643|chx:102185938|chx:102185675|	102173125|102168391|102178979|102179643|102185938|102185675|	ADIPOQ, GBP28, qpM1|PIK3CA|SOCS2|IRS4|KCNJ11|ABCC8|	http://www.genome.jp/kegg-bin/show_pathway?chx04930/chx:102179643%09red/chx:102178979%09red/chx:102185938%09red/chx:102173125%09red/chx:102168391%09red/chx:102185675%09red
Primary immunodeficiency	KEGG PATHWAY	chx05340	5	34	0.367061	0.99999	goat_102170826|goat_102183249|goat_102172335|goat_102181173|goat_102189290	chx:102170826|chx:102183249|chx:102172335|chx:102181173|chx:102189290|	102170826|102183249|102172335|102181173|102189290|	AIRE|CD40|CD40LG|TAP1|TNFRSF13C|	http://www.genome.jp/kegg-bin/show_pathway?chx05340/chx:102172335%09red/chx:102181173%09red/chx:102189290%09red/chx:102183249%09red/chx:102170826%09red
Insulin secretion	KEGG PATHWAY	chx04911	11	84	0.376882	0.99999	goat_102185084|goat_102176151|goat_102189140|goat_102186276|goat_102172538|goat_102183561|goat_102185938|goat_102183405|goat_102185675|goat_102178962|goat_102183893	chx:102185084|chx:102176151|chx:102189140|chx:102186276|chx:102172538|chx:102183561|chx:102185938|chx:102183405|chx:102185675|chx:102178962|chx:102183893|	102185084|102176151|102189140|102186276|102172538|102183561|102185938|102183405|102185675|102178962|102183893|	CAMK2A|CACNA1S| |KCNMA1| |ATP1A1|KCNJ11|ATP1B4|ABCC8|KCNN3|CREB3L1|	http://www.genome.jp/kegg-bin/show_pathway?chx04911/chx:102183405%09red/chx:102183893%09red/chx:102178962%09red/chx:102186276%09red/chx:102185084%09red/chx:102172538%09red/chx:102185938%09red/chx:102183561%09red/chx:102185675%09red/chx:102176151%09red/chx:102189140%09red
Biosynthesis of amino acids	KEGG PATHWAY	chx01230	10	76	0.381673	0.99999	goat_102172599|goat_102174196|goat_102188107|goat_102181480|goat_102184057|goat_102185546|goat_102190860|goat_102175221|goat_102174691|goat_102169807	chx:102172599|chx:102174196|chx:102188107|chx:102181480|chx:102184057|chx:102185546|chx:102190860|chx:102175221|chx:102174691|chx:102169807|	102172599|102174196|102188107|102181480|102184057|102185546|102190860|102175221|102174691|102169807|	MTR|BCAT1|ALDH18A1|IDH3G|ACO1|TKTL2|ENO2|GPT|ENO3|PGAM2|	http://www.genome.jp/kegg-bin/show_pathway?chx01230/chx:102169807%09red/chx:102175221%09red/chx:102188107%09red/chx:102181480%09red/chx:102185546%09red/chx:102184057%09red/chx:102172599%09red/chx:102190860%09red/chx:102174691%09red/chx:102174196%09red
Maturity onset diabetes of the young	KEGG PATHWAY	chx04950	3	19	0.392938	0.99999	goat_102172028|goat_102190812|goat_102169644	chx:102172028|chx:102190812|chx:102169644|	102172028|102190812|102169644|	|FOXA3|PAX4|	http://www.genome.jp/kegg-bin/show_pathway?chx04950/chx:102190812%09red/chx:102169644%09red/chx:102172028%09red
Fatty acid degradation	KEGG PATHWAY	chx00071	6	44	0.403122	0.99999	goat_102190777|goat_102174619|goat_102177866|goat_102181277|goat_102186197|goat_102187210	chx:102190777|chx:102174619|chx:102177866|chx:102181277|chx:102186197|chx:102187210|	102190777|102174619|102177866|102181277|102186197|102187210|	ACSL6| |ACSL1|ACSL4|ADH5|CPT1B|	http://www.genome.jp/kegg-bin/show_pathway?chx00071/chx:102186197%09red/chx:102174619%09red/chx:102181277%09red/chx:102187210%09red/chx:102190777%09red/chx:102177866%09red
Basal cell carcinoma	KEGG PATHWAY	chx05217	7	53	0.414691	0.99999	goat_102180281|goat_102184053|goat_102184122|goat_102183205|goat_102169621|goat_102171665|goat_102182009	chx:102180281|chx:102184053|chx:102184122|chx:102183205|chx:102169621|chx:102171665|chx:102182009|	102180281|102184053|102184122|102183205|102169621|102171665|102182009|	WNT2|WNT8A|FZD4|FZD1|TP53|WNT7A|WNT2B|	http://www.genome.jp/kegg-bin/show_pathway?chx05217/chx:102184122%09red/chx:102182009%09red/chx:102180281%09red/chx:102184053%09red/chx:102171665%09red/chx:102183205%09red/chx:102169621%09red
Wnt signaling pathway	KEGG PATHWAY	chx04310	17	138	0.415264	0.99999	goat_102180281|goat_102185084|goat_102173606|goat_102184053|goat_102190163|goat_102183205|goat_102169621|goat_102185423|goat_102178141|goat_102172040|goat_102184888|goat_102182103|goat_102171665|goat_102184122|goat_102174857|goat_102174518|goat_102182009	chx:102180281|chx:102185084|chx:102173606|chx:102184053|chx:102190163|chx:102183205|chx:102169621|chx:102185423|chx:102178141|chx:102172040|chx:102184888|chx:102182103|chx:102171665|chx:102184122|chx:102174857|chx:102174518|chx:102182009|	102180281|102185084|102173606|102184053|102190163|102183205|102169621|102185423|102178141|102172040|102184888|102182103|102171665|102184122|102174857|102174518|102182009|	WNT2|CAMK2A| |WNT8A|NLK|FZD1|TP53|JUN|SFRP4|FOSL1|GPC4|PRICKLE1|WNT7A|FZD4|NFATC2|PPARD|WNT2B|	http://www.genome.jp/kegg-bin/show_pathway?chx04310/chx:102184122%09red/chx:102185423%09red/chx:102178141%09red/chx:102184888%09red/chx:102174857%09red/chx:102185084%09red/chx:102180281%09red/chx:102172040%09red/chx:102190163%09red/chx:102182103%09red/chx:102182009%09red/chx:102184053%09red/chx:102171665%09red/chx:102183205%09red/chx:102173606%09red/chx:102169621%09red/chx:102174518%09red
RIG-I-like receptor signaling pathway	KEGG PATHWAY	chx04622	9	70	0.416782	0.99999	goat_102183188|goat_102187530|goat_102183788|goat_102175660|goat_102180926|goat_102170972|goat_102187179|goat_102186731|goat_102178438	chx:102183188|chx:102187530|chx:102183788|chx:102175660|chx:102180926|chx:102170972|chx:102187179|chx:102186731|chx:102178438|	102183188|102187530|102183788|102175660|102180926|102170972|102187179|102186731|102178438|	IFIH1|MAP3K1|DDX58|NFKB1|MAPK12| |RNF125|SIKE1|IL8|	http://www.genome.jp/kegg-bin/show_pathway?chx04622/chx:102186731%09red/chx:102187179%09red/chx:102180926%09red/chx:102175660%09red/chx:102170972%09red/chx:102183188%09red/chx:102178438%09red/chx:102187530%09red/chx:102183788%09red
Aldosterone-regulated sodium reabsorption	KEGG PATHWAY	chx04960	5	37	0.430042	0.99999	goat_100860838|goat_102168391|goat_102183405|goat_102183447|goat_102183561	chx:100860838|chx:102168391|chx:102183405|chx:102183447|chx:102183561|	100860838|102168391|102183405|102183447|102183561|	IGF-I, IGF1|PIK3CA|ATP1B4|HSD11B2|ATP1A1|	http://www.genome.jp/kegg-bin/show_pathway?chx04960/chx:102183405%09red/chx:102183561%09red/chx:102183447%09red/chx:100860838%09red/chx:102168391%09red
Viral myocarditis	KEGG PATHWAY	chx05416	9	71	0.431828	0.99999	goat_100861185|goat_102182896|goat_102181869|goat_102172335|goat_102184468|goat_102171703|goat_102178770|goat_102183249|goat_102169305	chx:100861185|chx:102182896|chx:102181869|chx:102172335|chx:102184468|chx:102171703|chx:102178770|chx:102183249|chx:102169305|	100861185|102182896|102181869|102172335|102184468|102171703|102178770|102183249|102169305|	CD18, ITGB2| | |CD40LG|SGCA| | |CD40|SGCG|	http://www.genome.jp/kegg-bin/show_pathway?chx05416/chx:102172335%09red/chx:102184468%09red/chx:102171703%09red/chx:102178770%09red/chx:102183249%09red/chx:100861185%09red/chx:102169305%09red/chx:102181869%09red/chx:102182896%09red
Pentose phosphate pathway	KEGG PATHWAY	chx00030	4	29	0.439087	0.99999	goat_102185546|goat_102189150|goat_102174863|goat_102183563	chx:102185546|chx:102189150|chx:102174863|chx:102183563|	102185546|102189150|102174863|102183563|	TKTL2|GPI|H6PD|PGM1|	http://www.genome.jp/kegg-bin/show_pathway?chx00030/chx:102183563%09red/chx:102174863%09red/chx:102185546%09red/chx:102189150%09red
TNF signaling pathway	KEGG PATHWAY	chx04668	13	106	0.441733	0.99999	goat_102179734|goat_102191447|goat_102169516|goat_102175660|goat_102180926|goat_100860904|goat_102182115|goat_102185423|goat_102168391|goat_102185051|goat_102185161|goat_102172181|goat_102183893	chx:102179734|chx:102191447|chx:102169516|chx:102175660|chx:102180926|chx:100860904|chx:102182115|chx:102185423|chx:102168391|chx:102185051|chx:102185161|chx:102172181|chx:102183893|	102179734|102191447|102169516|102175660|102180926|100860904|102182115|102185423|102168391|102185051|102185161|102172181|102183893|	BAG4|TNFRSF1B|MAP2K6|NFKB1|MAPK12|AKT1|CXCL1|JUN|PIK3CA|CSF1|TAB1|MLKL|CREB3L1|	http://www.genome.jp/kegg-bin/show_pathway?chx04668/chx:102183893%09red/chx:102185423%09red/chx:102191447%09red/chx:100860904%09red/chx:102172181%09red/chx:102185051%09red/chx:102168391%09red/chx:102175660%09red/chx:102179734%09red/chx:102169516%09red/chx:102185161%09red/chx:102182115%09red/chx:102180926%09red
Influenza A	KEGG PATHWAY	chx05164	21	176	0.451108	0.99999	goat_102185423|goat_102183188|goat_102183788|goat_102182896|goat_102175660|goat_102180926|goat_100860904|goat_102169516|goat_102180670|goat_102173335|goat_100860849|goat_102168391|goat_102190231|goat_102182757|goat_102191552|goat_102178770|goat_102174883|goat_102177850|goat_102178438|goat_102169026|goat_102183400	chx:102185423|chx:102183188|chx:102183788|chx:102182896|chx:102175660|chx:102180926|chx:100860904|chx:102169516|chx:102180670|chx:102173335|chx:100860849|chx:102168391|chx:102190231|chx:102182757|chx:102191552|chx:102178770|chx:102174883|chx:102177850|chx:102178438|chx:102169026|chx:102183400|	102185423|102183188|102183788|102182896|102175660|102180926|100860904|102169516|102180670|102173335|100860849|102168391|102190231|102182757|102191552|102178770|102174883|102177850|102178438|102169026|102183400|	JUN|IFIH1|DDX58| |NFKB1|MAPK12|AKT1|MAP2K6|JAK2|TNFSF10|HSP70.1|PIK3CA|IRF9|TLR3|IFNAR1| |MYD88|HSPA1L|IL8|RAE1|NXF2B|	http://www.genome.jp/kegg-bin/show_pathway?chx05164/chx:102177850%09red/chx:102185423%09red/chx:102183400%09red/chx:100860904%09red/chx:102191552%09red/chx:102174883%09red/chx:102180926%09red/chx:102168391%09red/chx:102175660%09red/chx:102178770%09red/chx:102182757%09red/chx:102169026%09red/chx:102169516%09red/chx:102178438%09red/chx:100860849%09red/chx:102180670%09red/chx:102190231%09red/chx:102…
Purine metabolism	KEGG PATHWAY	chx00230	21	176	0.451108	0.99999	goat_102188819|goat_102190787|goat_102186447|goat_102183821|goat_102175061|goat_102177094|goat_102188042|goat_102179436|goat_102183153|goat_102177102|goat_102187555|goat_102169601|goat_102191298|goat_102182275|goat_102183563|goat_102188762|goat_102187892|goat_102177346|goat_102182068|goat_102190998|goat_102190893	chx:102188819|chx:102190787|chx:102186447|chx:102183821|chx:102175061|chx:102177094|chx:102188042|chx:102179436|chx:102183153|chx:102177102|chx:102187555|chx:102169601|chx:102191298|chx:102182275|chx:102183563|chx:102188762|chx:102187892|chx:102177346|chx:102182068|chx:102190998|chx:102190893|	102188819|102190787|102186447|102183821|102175061|102177094|102188042|102179436|102183153|102177102|102187555|102169601|102191298|102182275|102183563|102188762|102187892|102177346|102182068|102190998|102190893|	AMPD1|ENPP1|NPR1|NT5M|PDE8A|CANT1|POLR1E|PRUNE|ENTPD2|AK7|PAPSS2|AK1|NT5C1A|AK4|PGM1|PDE4A|POLR2A|DGUOK|POLR2H|PDE1A|PDE3B|	http://www.genome.jp/kegg-bin/show_pathway?chx00230/chx:102190893%09red/chx:102179436%09red/chx:102182068%09red/chx:102188042%09red/chx:102183821%09red/chx:102188762%09red/chx:102182275%09red/chx:102177094%09red/chx:102177346%09red/chx:102188819%09red/chx:102191298%09red/chx:102190787%09red/chx:102183153%09red/chx:102186447%09red/chx:102187555%09red/chx:102190998%09red/chx:102183563%09red/chx:102…
Salmonella infection	KEGG PATHWAY	chx05132	11	90	0.457759	0.99999	goat_102183109|goat_102173138|goat_102175660|goat_102180926|goat_102182115|goat_102186029|goat_102185423|goat_102175103|goat_102183859|goat_102174883|goat_102178438	chx:102183109|chx:102173138|chx:102175660|chx:102180926|chx:102182115|chx:102186029|chx:102185423|chx:102175103|chx:102183859|chx:102174883|chx:102178438|	102183109|102173138|102175660|102180926|102182115|102186029|102185423|102175103|102183859|102174883|102178438|	PFN2|KLC4|NFKB1|MAPK12|CXCL1| |JUN| |WAS|MYD88|IL8|	http://www.genome.jp/kegg-bin/show_pathway?chx05132/chx:102185423%09red/chx:102186029%09red/chx:102175103%09red/chx:102174883%09red/chx:102182115%09red/chx:102175660%09red/chx:102183109%09red/chx:102178438%09red/chx:102180926%09red/chx:102173138%09red/chx:102183859%09red
Adherens junction	KEGG PATHWAY	chx04520	9	73	0.461797	0.99999	goat_102180012|goat_102179075|goat_102190939|goat_102190163|goat_102178978|goat_102175103|goat_102183859|goat_102172326|goat_100861300	chx:102180012|chx:102179075|chx:102190939|chx:102190163|chx:102178978|chx:102175103|chx:102183859|chx:102172326|chx:100861300|	102180012|102179075|102190939|102190163|102178978|102175103|102183859|102172326|100861300|	CTNNA3|ACTN3|PTPRB|NLK| | |WAS|ACTN2|TGF-BETARII|	http://www.genome.jp/kegg-bin/show_pathway?chx04520/chx:102190939%09red/chx:102175103%09red/chx:102172326%09red/chx:102179075%09red/chx:102190163%09red/chx:102178978%09red/chx:102180012%09red/chx:100861300%09red/chx:102183859%09red
Pancreatic secretion	KEGG PATHWAY	chx04972	11	91	0.471167	0.99999	goat_102185525|goat_102189140|goat_102187815|goat_102175283|goat_102187450|goat_102186276|goat_102174960|goat_102183561|goat_102179249|goat_102187671|goat_102183405	chx:102185525|chx:102189140|chx:102187815|chx:102175283|chx:102187450|chx:102186276|chx:102174960|chx:102183561|chx:102179249|chx:102187671|chx:102183405|	102185525|102189140|102187815|102175283|102187450|102186276|102174960|102183561|102179249|102187671|102183405|	| |ATP2B2|SLC4A4|ATP2A1|KCNMA1|ATP2A2|ATP1A1|SLC9A1|RAB3D|ATP1B4|	http://www.genome.jp/kegg-bin/show_pathway?chx04972/chx:102183405%09red/chx:102189140%09red/chx:102187815%09red/chx:102186276%09red/chx:102185525%09red/chx:102174960%09red/chx:102187671%09red/chx:102175283%09red/chx:102187450%09red/chx:102183561%09red/chx:102179249%09red
Cysteine and methionine metabolism	KEGG PATHWAY	chx00270	5	39	0.471337	0.99999	goat_102172599|goat_102179544|goat_102191350|goat_102182154|goat_102176794	chx:102172599|chx:102179544|chx:102191350|chx:102182154|chx:102176794|	102172599|102179544|102191350|102182154|102176794|	MTR|AHCYL2|AHCY|APIP|MTAP|	http://www.genome.jp/kegg-bin/show_pathway?chx00270/chx:102172599%09red/chx:102182154%09red/chx:102179544%09red/chx:102191350%09red/chx:102176794%09red
Steroid biosynthesis	KEGG PATHWAY	chx00100	3	22	0.477026	0.99999	goat_102175810|goat_102171848|goat_102172859	chx:102175810|chx:102171848|chx:102172859|	102175810|102171848|102172859|	LSS|DHCR7|DHCR24|	http://www.genome.jp/kegg-bin/show_pathway?chx00100/chx:102175810%09red/chx:102171848%09red/chx:102172859%09red
p53 signaling pathway	KEGG PATHWAY	chx04115	9	75	0.491469	0.99999	goat_102182896|goat_102182525|goat_100860838|goat_102169621|goat_102184175|goat_102177668|goat_102178770|goat_102191026|goat_102191635	chx:102182896|chx:102182525|chx:100860838|chx:102169621|chx:102184175|chx:102177668|chx:102178770|chx:102191026|chx:102191635|	102182896|102182525|100860838|102169621|102184175|102177668|102178770|102191026|102191635|	|RFWD2|IGF-I, IGF1|TP53|TP73|RPRM| |CCNG2|MDM4|	http://www.genome.jp/kegg-bin/show_pathway?chx04115/chx:102191635%09red/chx:100860838%09red/chx:102191026%09red/chx:102169621%09red/chx:102178770%09red/chx:102184175%09red/chx:102182525%09red/chx:102177668%09red/chx:102182896%09red
RNA degradation	KEGG PATHWAY	chx03018	9	75	0.491469	0.99999	goat_102174632|goat_102168232|goat_102171479|goat_102173086|goat_102172200|goat_102177827|goat_102190860|goat_102174691|goat_102189933	chx:102174632|chx:102168232|chx:102171479|chx:102173086|chx:102172200|chx:102177827|chx:102190860|chx:102174691|chx:102189933|	102174632|102168232|102171479|102173086|102172200|102177827|102190860|102174691|102189933|	BTG1|PABPC4|PARN|CNOT8|PAPD7|PAPD5|ENO2|ENO3|TOB2|	http://www.genome.jp/kegg-bin/show_pathway?chx03018/chx:102177827%09red/chx:102190860%09red/chx:102174632%09red/chx:102168232%09red/chx:102189933%09red/chx:102172200%09red/chx:102174691%09red/chx:102171479%09red/chx:102173086%09red
Arachidonic acid metabolism	KEGG PATHWAY	chx00590	10	84	0.494807	0.99999	goat_102191500|goat_102182861|goat_102173507|goat_102181874|goat_102174619|goat_102189109|goat_100860894|goat_102177638|goat_102179132|goat_102187932	chx:102191500|chx:102182861|chx:102173507|chx:102181874|chx:102174619|chx:102189109|chx:100860894|chx:102177638|chx:102179132|chx:102187932|	102191500|102182861|102173507|102181874|102174619|102189109|100860894|102177638|102179132|102187932|	PTGES3| |CBR3|PTGES| | |PTGIS| | | |	http://www.genome.jp/kegg-bin/show_pathway?chx00590/chx:102177638%09red/chx:102189109%09red/chx:100860894%09red/chx:102187932%09red/chx:102173507%09red/chx:102181874%09red/chx:102182861%09red/chx:102191500%09red/chx:102179132%09red/chx:102174619%09red
Glycosaminoglycan biosynthesis - heparan sulfate / heparin	KEGG PATHWAY	chx00534	3	23	0.503856	0.99999	goat_102169088|goat_102174373|goat_102180112	chx:102169088|chx:102174373|chx:102180112|	102169088|102174373|102180112|	HS3ST1|NDST4|HS6ST2|	http://www.genome.jp/kegg-bin/show_pathway?chx00534/chx:102180112%09red/chx:102169088%09red/chx:102174373%09red
Leukocyte transendothelial migration	KEGG PATHWAY	chx04670	14	120	0.505257	0.99999	goat_100861185|goat_102180012|goat_102179075|goat_102169916|goat_102179873|goat_100861163|goat_102180926|goat_102168391|goat_102174054|goat_102178978|goat_102179808|goat_102172326|goat_102181928|goat_102176772	chx:100861185|chx:102180012|chx:102179075|chx:102169916|chx:102179873|chx:100861163|chx:102180926|chx:102168391|chx:102174054|chx:102178978|chx:102179808|chx:102172326|chx:102181928|chx:102176772|	100861185|102180012|102179075|102169916|102179873|100861163|102180926|102168391|102174054|102178978|102179808|102172326|102181928|102176772|	CD18, ITGB2|CTNNA3|ACTN3|CXCR4|MYL2| |MAPK12|PIK3CA|CDH5| |PECAM1|ACTN2|ESAM|MSN|	http://www.genome.jp/kegg-bin/show_pathway?chx04670/chx:102169916%09red/chx:102172326%09red/chx:102180926%09red/chx:102179808%09red/chx:100861163%09red/chx:102174054%09red/chx:102178978%09red/chx:100861185%09red/chx:102179075%09red/chx:102180012%09red/chx:102179873%09red/chx:102168391%09red/chx:102176772%09red/chx:102181928%09red
Fc gamma R-mediated phagocytosis	KEGG PATHWAY	chx04666	10	85	0.508681	0.99999	goat_102180632|goat_102168391|goat_102182646|goat_100860904|goat_102179542|goat_102183859|goat_102175103|goat_102174079|goat_102180827|goat_102170442	chx:102180632|chx:102168391|chx:102182646|chx:100860904|chx:102179542|chx:102183859|chx:102175103|chx:102174079|chx:102180827|chx:102170442|	102180632|102168391|102182646|100860904|102179542|102183859|102175103|102174079|102180827|102170442|	CFL2|PIK3CA|ASAP3|AKT1|AMPH|WAS| |PIP5K1A| |ASAP1|	http://www.genome.jp/kegg-bin/show_pathway?chx04666/chx:102180632%09red/chx:102174079%09red/chx:102175103%09red/chx:100860904%09red/chx:102180827%09red/chx:102182646%09red/chx:102168391%09red/chx:102179542%09red/chx:102170442%09red/chx:102183859%09red
T cell receptor signaling pathway	KEGG PATHWAY	chx04660	12	103	0.51309	0.99999	goat_102180827|goat_102175660|goat_102188458|goat_100860904|goat_102180926|goat_102190375|goat_102185423|goat_102168391|goat_100860746|goat_102174857|goat_102185639|goat_102172335	chx:102180827|chx:102175660|chx:102188458|chx:100860904|chx:102180926|chx:102190375|chx:102185423|chx:102168391|chx:100860746|chx:102174857|chx:102185639|chx:102172335|	102180827|102175660|102188458|100860904|102180926|102190375|102185423|102168391|100860746|102174857|102185639|102172335|	|NFKB1|BCL10|AKT1|MAPK12|CARD11|JUN|PIK3CA|IL10|NFATC2|GRAP2|CD40LG|	http://www.genome.jp/kegg-bin/show_pathway?chx04660/chx:102185423%09red/chx:100860746%09red/chx:100860904%09red/chx:102174857%09red/chx:102180926%09red/chx:102175660%09red/chx:102172335%09red/chx:102185639%09red/chx:102180827%09red/chx:102190375%09red/chx:102168391%09red/chx:102188458%09red
Bile secretion	KEGG PATHWAY	chx04976	10	86	0.522442	0.99999	goat_102182310|goat_102189140|goat_102173859|goat_102175283|goat_102169762|goat_102183561|goat_102179249|goat_102190858|goat_102174202|goat_102183405	chx:102182310|chx:102189140|chx:102173859|chx:102175283|chx:102169762|chx:102183561|chx:102179249|chx:102190858|chx:102174202|chx:102183405|	102182310|102189140|102173859|102175283|102169762|102183561|102179249|102190858|102174202|102183405|	SLC51B| | |SLC4A4|HMGCR|ATP1A1|SLC9A1|SLCO1A2| |ATP1B4|	http://www.genome.jp/kegg-bin/show_pathway?chx04976/chx:102183405%09red/chx:102189140%09red/chx:102174202%09red/chx:102182310%09red/chx:102173859%09red/chx:102175283%09red/chx:102169762%09red/chx:102183561%09red/chx:102190858%09red/chx:102179249%09red
Biosynthesis of unsaturated fatty acids	KEGG PATHWAY	chx01040	3	24	0.529956	0.99999	goat_100860763|goat_102171133|goat_102183078	chx:100860763|chx:102171133|chx:102183078|	100860763|102171133|102183078|	SCD1| |PTPLA|	http://www.genome.jp/kegg-bin/show_pathway?chx01040/chx:100860763%09red/chx:102171133%09red/chx:102183078%09red
Tuberculosis	KEGG PATHWAY	chx05152	21	185	0.536647	0.99999	goat_102185084|goat_100861185|goat_102182108|goat_102175660|goat_102180926|goat_100860904|goat_102188033|goat_102172254|goat_102172556|goat_102180670|goat_102186029|goat_102182896|goat_102188458|goat_100860746|goat_102178770|goat_102184789|goat_100860826|goat_100860747|goat_102185698|goat_102174883|goat_102180544	chx:102185084|chx:100861185|chx:102182108|chx:102175660|chx:102180926|chx:100860904|chx:102188033|chx:102172254|chx:102172556|chx:102180670|chx:102186029|chx:102182896|chx:102188458|chx:100860746|chx:102178770|chx:102184789|chx:100860826|chx:100860747|chx:102185698|chx:102174883|chx:102180544|	102185084|100861185|102182108|102175660|102180926|100860904|102188033|102172254|102172556|102180670|102186029|102182896|102188458|100860746|102178770|102184789|100860826|100860747|102185698|102174883|102180544|	CAMK2A|CD18, ITGB2|NFYB|NFKB1|MAPK12|AKT1|C3| |ATP6V0D2|JAK2| | |BCL10|IL10| |TIRAP| |TLR2| |MYD88|IRAK2|	http://www.genome.jp/kegg-bin/show_pathway?chx05152/chx:102172556%09red/chx:102184789%09red/chx:102185084%09red/chx:102186029%09red/chx:100860904%09red/chx:100860747%09red/chx:102182896%09red/chx:102180926%09red/chx:102172254%09red/chx:100860826%09red/chx:102175660%09red/chx:102178770%09red/chx:100861185%09red/chx:102174883%09red/chx:102180544%09red/chx:102180670%09red/chx:100860746%09red/chx:102…
Melanogenesis	KEGG PATHWAY	chx04916	11	96	0.537046	0.99999	goat_102180281|goat_102189140|goat_102173423|goat_102184053|goat_102184122|goat_102183205|goat_100860915|goat_102185084|goat_102171665|goat_102182009|goat_102183893	chx:102180281|chx:102189140|chx:102173423|chx:102184053|chx:102184122|chx:102183205|chx:100860915|chx:102185084|chx:102171665|chx:102182009|chx:102183893|	102180281|102189140|102173423|102184053|102184122|102183205|100860915|102185084|102171665|102182009|102183893|	WNT2| |MITF|WNT8A|FZD4|FZD1|ASIP|CAMK2A|WNT7A|WNT2B|CREB3L1|	http://www.genome.jp/kegg-bin/show_pathway?chx04916/chx:102183893%09red/chx:102189140%09red/chx:102182009%09red/chx:100860915%09red/chx:102184122%09red/chx:102173423%09red/chx:102185084%09red/chx:102180281%09red/chx:102184053%09red/chx:102171665%09red/chx:102183205%09red
Retrograde endocannabinoid signaling	KEGG PATHWAY	chx04723	12	105	0.538002	0.99999	goat_102174574|goat_102189312|goat_102189544|goat_102180926|goat_102168378|goat_102180509|goat_102169266|goat_102172538|goat_102191178|goat_102184797|goat_102176151|goat_102185002	chx:102174574|chx:102189312|chx:102189544|chx:102180926|chx:102168378|chx:102180509|chx:102169266|chx:102172538|chx:102191178|chx:102184797|chx:102176151|chx:102185002|	102174574|102189312|102189544|102180926|102168378|102180509|102169266|102172538|102191178|102184797|102176151|102185002|	GNB5|GNG2|NAPEPLD|MAPK12|GRIA2|SLC32A1|GRIA3| |GNB4|GABRA4|CACNA1S|GRM1|	http://www.genome.jp/kegg-bin/show_pathway?chx04723/chx:102189312%09red/chx:102191178%09red/chx:102174574%09red/chx:102180926%09red/chx:102169266%09red/chx:102172538%09red/chx:102168378%09red/chx:102189544%09red/chx:102184797%09red/chx:102180509%09red/chx:102185002%09red/chx:102176151%09red
Long-term depression	KEGG PATHWAY	chx04730	7	61	0.549352	0.99999	goat_102179229|goat_102189140|goat_100860838|goat_102168378|goat_102178808|goat_102169266|goat_102185002	chx:102179229|chx:102189140|chx:100860838|chx:102168378|chx:102178808|chx:102169266|chx:102185002|	102179229|102189140|100860838|102168378|102178808|102169266|102185002|	RYR1| |IGF-I, IGF1|GRIA2| |GRIA3|GRM1|	http://www.genome.jp/kegg-bin/show_pathway?chx04730/chx:102189140%09red/chx:100860838%09red/chx:102179229%09red/chx:102169266%09red/chx:102168378%09red/chx:102178808%09red/chx:102185002%09red
Other glycan degradation	KEGG PATHWAY	chx00511	3	25	0.555267	0.99999	goat_102187164|goat_102180045|goat_102170132	chx:102187164|chx:102180045|chx:102170132|	102187164|102180045|102170132|	ENGASE|HEXA| |	http://www.genome.jp/kegg-bin/show_pathway?chx00511/chx:102180045%09red/chx:102187164%09red/chx:102170132%09red
Ras signaling pathway	KEGG PATHWAY	chx04014	25	223	0.557617	0.99999	goat_100860836|goat_102177991|goat_100860838|goat_102170938|goat_102191178|goat_102188850|goat_102180827|goat_102174574|goat_102175660|goat_102169100|goat_100860837|goat_102184366|goat_102180406|goat_102168391|goat_102185051|goat_102180480|goat_102184306|goat_102170782|goat_102189312|goat_100860904|goat_102169384|goat_102178937|goat_100862660|goat_100861303|goat_102178972	chx:100860836|chx:102177991|chx:100860838|chx:102170938|chx:102191178|chx:102188850|chx:102180827|chx:102174574|chx:102175660|chx:102169100|chx:100860837|chx:102184366|chx:102180406|chx:102168391|chx:102185051|chx:102180480|chx:102184306|chx:102170782|chx:102189312|chx:100860904|chx:102169384|chx:102178937|chx:100862660|chx:100861303|chx:102178972|	100860836|102177991|100860838|102170938|102191178|102188850|102180827|102174574|102175660|102169100|100860837|102184366|102180406|102168391|102185051|102180480|102184306|102170782|102189312|100860904|102169384|102178937|100862660|100861303|102178972|	KDR|RASA3|IGF-I, IGF1|FGFR2|GNB4|FGF1| |GNB5|NFKB1|TEK| |RRAS|ANGPT4|PIK3CA|CSF1|FLT4|RASA4|RASA1|GNG2|AKT1|FGF17|RASGRP4|NGF| |PLCE1|	http://www.genome.jp/kegg-bin/show_pathway?chx04014/chx:102169100%09red/chx:100860904%09red/chx:102169384%09red/chx:102180406%09red/chx:100861303%09red/chx:100862660%09red/chx:102189312%09red/chx:102170782%09red/chx:102184306%09red/chx:102188850%09red/chx:100860837%09red/chx:102184366%09red/chx:102178972%09red/chx:100860838%09red/chx:100860836%09red/chx:102185051%09red/chx:102175660%09red/chx:102…
Glycosphingolipid biosynthesis - globo series	KEGG PATHWAY	chx00603	2	16	0.561488	0.99999	goat_102172392|goat_102180045	chx:102172392|chx:102180045|	102172392|102180045|	B3GALNT1|HEXA|	http://www.genome.jp/kegg-bin/show_pathway?chx00603/chx:102180045%09red/chx:102172392%09red
Selenocompound metabolism	KEGG PATHWAY	chx00450	2	17	0.591573	0.99999	goat_102187555|goat_102172599	chx:102187555|chx:102172599|	102187555|102172599|	PAPSS2|MTR|	http://www.genome.jp/kegg-bin/show_pathway?chx00450/chx:102172599%09red/chx:102187555%09red
Chemokine signaling pathway	KEGG PATHWAY	chx04062	20	182	0.591872	0.99999	goat_102173628|goat_102174574|goat_102189312|goat_102175293|goat_102175660|goat_102169916|goat_100860904|goat_102191178|goat_102182115|goat_102180670|goat_102169855|goat_102178953|goat_102168391|goat_102170310|goat_102174844|goat_102183859|goat_102180827|goat_102178438|goat_102169576|goat_102188650	chx:102173628|chx:102174574|chx:102189312|chx:102175293|chx:102175660|chx:102169916|chx:100860904|chx:102191178|chx:102182115|chx:102180670|chx:102169855|chx:102178953|chx:102168391|chx:102170310|chx:102174844|chx:102183859|chx:102180827|chx:102178438|chx:102169576|chx:102188650|	102173628|102174574|102189312|102175293|102175660|102169916|100860904|102191178|102182115|102180670|102169855|102178953|102168391|102170310|102174844|102183859|102180827|102178438|102169576|102188650|	CCL24|GNB5|GNG2|CCL21|NFKB1|CXCR4|AKT1|GNB4|CXCL1|JAK2|CCL14|CCR2|PIK3CA|CCL23|CCL19|WAS| |IL8|CCL16|ELMO1|	http://www.genome.jp/kegg-bin/show_pathway?chx04062/chx:102183859%09red/chx:102188650%09red/chx:102191178%09red/chx:102174574%09red/chx:102169916%09red/chx:100860904%09red/chx:102189312%09red/chx:102182115%09red/chx:102178953%09red/chx:102168391%09red/chx:102175660%09red/chx:102173628%09red/chx:102169576%09red/chx:102180827%09red/chx:102175293%09red/chx:102180670%09red/chx:102174844%09red/chx:102…
Alanine, aspartate and glutamate metabolism	KEGG PATHWAY	chx00250	4	36	0.593961	0.99999	goat_102175221|goat_102170134|goat_102190665|goat_102182791	chx:102175221|chx:102170134|chx:102190665|chx:102182791|	102175221|102170134|102190665|102182791|	GPT|GFPT2|FOLH1B|DDO|	http://www.genome.jp/kegg-bin/show_pathway?chx00250/chx:102190665%09red/chx:102182791%09red/chx:102175221%09red/chx:102170134%09red
Herpes simplex infection	KEGG PATHWAY	chx05168	23	210	0.599708	0.99999	goat_102168687|goat_102173606|goat_102180670|goat_102191552|goat_102183400|goat_102183788|goat_102175660|goat_102169621|goat_102171703|goat_102185161|goat_100860747|goat_102171318|goat_102183188|goat_102190231|goat_102185423|goat_102178770|goat_102174883|goat_102182896|goat_102182757|goat_102181173|goat_100860826|goat_102188033|goat_102187892	chx:102168687|chx:102173606|chx:102180670|chx:102191552|chx:102183400|chx:102183788|chx:102175660|chx:102169621|chx:102171703|chx:102185161|chx:100860747|chx:102171318|chx:102183188|chx:102190231|chx:102185423|chx:102178770|chx:102174883|chx:102182896|chx:102182757|chx:102181173|chx:100860826|chx:102188033|chx:102187892|	102168687|102173606|102180670|102191552|102183400|102183788|102175660|102169621|102171703|102185161|100860747|102171318|102183188|102190231|102185423|102178770|102174883|102182896|102182757|102181173|100860826|102188033|102187892|	IFIT1| |JAK2|IFNAR1|NXF2B|DDX58|NFKB1|TP53| |TAB1|TLR2| |IFIH1|IRF9|JUN| |MYD88| |TLR3|TAP1| |C3|POLR2A|	http://www.genome.jp/kegg-bin/show_pathway?chx05168/chx:102183400%09red/chx:102171703%09red/chx:100860826%09red/chx:102185161%09red/chx:102173606%09red/chx:102188033%09red/chx:102174883%09red/chx:102180670%09red/chx:102169621%09red/chx:102183788%09red/chx:102168687%09red/chx:102190231%09red/chx:102175660%09red/chx:102178770%09red/chx:102187892%09red/chx:102185423%09red/chx:100860747%09red/chx:102…
Salivary secretion	KEGG PATHWAY	chx04970	9	83	0.604434	0.99999	goat_102189140|goat_102187815|goat_102185900|goat_102169770|goat_102186276|goat_102186462|goat_102183561|goat_102179249|goat_102183405	chx:102189140|chx:102187815|chx:102185900|chx:102169770|chx:102186276|chx:102186462|chx:102183561|chx:102179249|chx:102183405|	102189140|102187815|102185900|102169770|102186276|102186462|102183561|102179249|102183405|	|ATP2B2| |ADRA1D|KCNMA1| |ATP1A1|SLC9A1|ATP1B4|	http://www.genome.jp/kegg-bin/show_pathway?chx04970/chx:102183405%09red/chx:102189140%09red/chx:102183561%09red/chx:102186276%09red/chx:102185900%09red/chx:102187815%09red/chx:102186462%09red/chx:102169770%09red/chx:102179249%09red
Glycine, serine and threonine metabolism	KEGG PATHWAY	chx00260	5	46	0.606036	0.99999	goat_102168295|goat_102169807|goat_100861387|goat_102174841|goat_102168762	chx:102168295|chx:102169807|chx:100861387|chx:102174841|chx:102168762|	102168295|102169807|100861387|102174841|102168762|	AOC3|PGAM2|ALAS1| |AOC2|	http://www.genome.jp/kegg-bin/show_pathway?chx00260/chx:100861387%09red/chx:102168762%09red/chx:102169807%09red/chx:102174841%09red/chx:102168295%09red
Morphine addiction	KEGG PATHWAY	chx05032	10	93	0.61454	0.99999	goat_102174574|goat_102189312|goat_102189140|goat_102175061|goat_102180509|goat_102191178|goat_102184797|goat_102190998|goat_102188762|goat_102190893	chx:102174574|chx:102189312|chx:102189140|chx:102175061|chx:102180509|chx:102191178|chx:102184797|chx:102190998|chx:102188762|chx:102190893|	102174574|102189312|102189140|102175061|102180509|102191178|102184797|102190998|102188762|102190893|	GNB5|GNG2| |PDE8A|SLC32A1|GNB4|GABRA4|PDE1A|PDE4A|PDE3B|	http://www.genome.jp/kegg-bin/show_pathway?chx05032/chx:102189312%09red/chx:102189140%09red/chx:102174574%09red/chx:102190893%09red/chx:102188762%09red/chx:102191178%09red/chx:102184797%09red/chx:102180509%09red/chx:102190998%09red/chx:102175061%09red
TGF-beta signaling pathway	KEGG PATHWAY	chx04350	9	84	0.617677	0.99999	goat_102183277|goat_100860918|goat_102173606|goat_102180665|goat_102178808|goat_102186186|goat_102189873|goat_100861300|goat_102177903	chx:102183277|chx:100860918|chx:102173606|chx:102180665|chx:102178808|chx:102186186|chx:102189873|chx:100861300|chx:102177903|	102183277|100860918|102173606|102180665|102178808|102186186|102189873|100861300|102177903|	BMP5|ACTR2| |AMH| |ACVR1B|ID2|TGF-BETARII|BMP7|	http://www.genome.jp/kegg-bin/show_pathway?chx04350/chx:102186186%09red/chx:100860918%09red/chx:102183277%09red/chx:102189873%09red/chx:102177903%09red/chx:102180665%09red/chx:102178808%09red/chx:102173606%09red/chx:100861300%09red
Prostate cancer	KEGG PATHWAY	chx05215	9	84	0.617677	0.99999	goat_102170938|goat_102181392|goat_102175660|goat_102168391|goat_100860838|goat_102175277|goat_100860904|goat_102169621|goat_102183893	chx:102170938|chx:102181392|chx:102175660|chx:102168391|chx:100860838|chx:102175277|chx:100860904|chx:102169621|chx:102183893|	102170938|102181392|102175660|102168391|100860838|102175277|100860904|102169621|102183893|	FGFR2|NKX3-1|NFKB1|PIK3CA|IGF-I, IGF1|CDKN1B|AKT1|TP53|CREB3L1|	http://www.genome.jp/kegg-bin/show_pathway?chx05215/chx:102181392%09red/chx:100860838%09red/chx:100860904%09red/chx:102183893%09red/chx:102175660%09red/chx:102170938%09red/chx:102168391%09red/chx:102175277%09red/chx:102169621%09red
Renin-angiotensin system	KEGG PATHWAY	chx04614	2	18	0.620088	0.99999	goat_102169420|goat_102171917	chx:102169420|chx:102171917|	102169420|102171917|	NLN|ACE|	http://www.genome.jp/kegg-bin/show_pathway?chx04614/chx:102171917%09red/chx:102169420%09red
Cholinergic synapse	KEGG PATHWAY	chx04725	12	112	0.621242	0.99999	goat_102174574|goat_102189312|goat_102176151|goat_102183979|goat_102185084|goat_100860904|goat_102186824|goat_102180670|goat_102168391|goat_102172538|goat_102191178|goat_102183893	chx:102174574|chx:102189312|chx:102176151|chx:102183979|chx:102185084|chx:100860904|chx:102186824|chx:102180670|chx:102168391|chx:102172538|chx:102191178|chx:102183893|	102174574|102189312|102176151|102183979|102185084|100860904|102186824|102180670|102168391|102172538|102191178|102183893|	GNB5|GNG2|CACNA1S|KCNQ5|CAMK2A|AKT1|ACHE|JAK2|PIK3CA| |GNB4|CREB3L1|	http://www.genome.jp/kegg-bin/show_pathway?chx04725/chx:102186824%09red/chx:102189312%09red/chx:102191178%09red/chx:102174574%09red/chx:100860904%09red/chx:102183893%09red/chx:102185084%09red/chx:102168391%09red/chx:102172538%09red/chx:102180670%09red/chx:102183979%09red/chx:102176151%09red
Metabolic pathways	KEGG PATHWAY	chx01100	141	1270	0.621515	0.99999	goat_102181480|goat_102169772|goat_102177866|goat_102174898|goat_102177638|goat_102177868|goat_102187555|goat_102175810|goat_102179952|goat_102181316|goat_102173533|goat_102181127|goat_102169567|goat_102188107|goat_102189563|goat_102191500|goat_102171179|goat_102171870|goat_102182552|goat_102175100|goat_102189688|goat_102174196|goat_102182154|goat_102185338|goat_102169343|goat_102184694|goat_1021…	chx:102181480|chx:102169772|chx:102177866|chx:102174898|chx:102177638|chx:102177868|chx:102187555|chx:102175810|chx:102179952|chx:102181316|chx:102173533|chx:102181127|chx:102169567|chx:102188107|chx:102189563|chx:102191500|chx:102171179|chx:102171870|chx:102182552|chx:102175100|chx:102189688|chx:102174196|chx:102182154|chx:102185338|chx:102169343|chx:102184694|chx:102168762|chx:102187892|chx:102…	102181480|102169772|102177866|102174898|102177638|102177868|102187555|102175810|102179952|102181316|102173533|102181127|102169567|102188107|102189563|102191500|102171179|102171870|102182552|102175100|102189688|102174196|102182154|102185338|102169343|102184694|102168762|102187892|102188501|102175275|102181874|102182068|102168827|102181181|102190777|102172392|102170807|102184057|102186630|102168295…	IDH3G|ACSS2|ACSL1|WBSCR17| |ALG8|PAPSS2|LSS|PCK2|RPN2|ACSS3|LIPC|PNPLA3|ALDH18A1|IDS|PTGES3|PET112|CKMT2|MAN1C1|CHPT1|CMPK2|BCAT1|APIP|NOS3|PLCD4|ME3|AOC2|POLR2A|HSD17B3|DGKA|PTGES|POLR2H|AUH| |ACSL6|B3GALNT1|NMNAT2|ACO1|ENPP7|AOC3|ATP5J|HEXA|FOLH1B|IDO1|AKR1B10|MTR|CKM|DDC|ACACB|AHCY| |MTAP|PIP5K1A|FLAD1|B3GNT1|ALAS1|NDST4|PTPLA|FAH|IMPAD1|PCK1|OLAH|NT5C1A|PIGY|ALDH3B1|AMPD1| | |ARSB|PTGIS|PGAM2…	http://www.genome.jp/kegg-bin/show_pathway?chx01100/chx:102185338%09red/chx:102189688%09red/chx:100861286%09red/chx:102191350%09red/chx:102169244%09red/chx:102179952%09red/chx:102171179%09red/chx:102187983%09red/chx:102180745%09red/chx:102174196%09red/chx:102169807%09red/chx:102182154%09red/chx:102175100%09red/chx:102174619%09red/chx:102172599%09red/chx:102168762%09red/chx:102169762%09red/chx:102…
Melanoma	KEGG PATHWAY	chx05218	7	66	0.626361	0.99999	goat_102173423|goat_102169384|goat_102168391|goat_100860838|goat_102169621|goat_100860904|goat_102188850	chx:102173423|chx:102169384|chx:102168391|chx:100860838|chx:102169621|chx:100860904|chx:102188850|	102173423|102169384|102168391|100860838|102169621|100860904|102188850|	MITF|FGF17|PIK3CA|IGF-I, IGF1|TP53|AKT1|FGF1|	http://www.genome.jp/kegg-bin/show_pathway?chx05218/chx:100860838%09red/chx:100860904%09red/chx:102173423%09red/chx:102169384%09red/chx:102188850%09red/chx:102168391%09red/chx:102169621%09red
Small cell lung cancer	KEGG PATHWAY	chx05222	10	94	0.62696	0.99999	goat_102190083|goat_102183372|goat_102182896|goat_102175660|goat_100860904|goat_102182645|goat_102169621|goat_102168391|goat_102178770|goat_102176947	chx:102190083|chx:102183372|chx:102182896|chx:102175660|chx:100860904|chx:102182645|chx:102169621|chx:102168391|chx:102178770|chx:102176947|	102190083|102183372|102182896|102175660|100860904|102182645|102169621|102168391|102178770|102176947|	COL4A4|LAMB2| |NFKB1|AKT1|FN1|TP53|PIK3CA| |COL4A5|	http://www.genome.jp/kegg-bin/show_pathway?chx05222/chx:100860904%09red/chx:102190083%09red/chx:102176947%09red/chx:102175660%09red/chx:102178770%09red/chx:102183372%09red/chx:102182645%09red/chx:102168391%09red/chx:102169621%09red/chx:102182896%09red
VEGF signaling pathway	KEGG PATHWAY	chx04370	6	57	0.632543	0.99999	goat_100860836|goat_102180926|goat_100860904|goat_102185338|goat_102168391|goat_102174857	chx:100860836|chx:102180926|chx:100860904|chx:102185338|chx:102168391|chx:102174857|	100860836|102180926|100860904|102185338|102168391|102174857|	KDR|MAPK12|AKT1|NOS3|PIK3CA|NFATC2|	http://www.genome.jp/kegg-bin/show_pathway?chx04370/chx:102185338%09red/chx:100860904%09red/chx:102174857%09red/chx:100860836%09red/chx:102180926%09red/chx:102168391%09red
Dopaminergic synapse	KEGG PATHWAY	chx04728	14	132	0.638035	0.99999	goat_102174574|goat_102189312|goat_102169726|goat_102180696|goat_102180926|goat_100860904|goat_102168378|goat_102178808|goat_102188298|goat_102169266|goat_102185084|goat_102191178|goat_102189140|goat_102183893	chx:102174574|chx:102189312|chx:102169726|chx:102180696|chx:102180926|chx:100860904|chx:102168378|chx:102178808|chx:102188298|chx:102169266|chx:102185084|chx:102191178|chx:102189140|chx:102183893|	102174574|102189312|102169726|102180696|102180926|100860904|102168378|102178808|102188298|102169266|102185084|102191178|102189140|102183893|	GNB5|GNG2|DDC|PPP1R1B|MAPK12|AKT1|GRIA2| |PPP2R2C|GRIA3|CAMK2A|GNB4| |CREB3L1|	http://www.genome.jp/kegg-bin/show_pathway?chx04728/chx:102183893%09red/chx:102189140%09red/chx:102174574%09red/chx:102178808%09red/chx:100860904%09red/chx:102189312%09red/chx:102185084%09red/chx:102188298%09red/chx:102169266%09red/chx:102191178%09red/chx:102169726%09red/chx:102168378%09red/chx:102180926%09red/chx:102180696%09red
Hepatitis C	KEGG PATHWAY	chx05160	14	132	0.638035	0.99999	goat_102183788|goat_102168687|goat_102175660|goat_102180926|goat_100860904|goat_102178808|goat_102169621|goat_102188298|goat_102168391|goat_102188583|goat_102191552|goat_102182757|goat_102178438|goat_102190231	chx:102183788|chx:102168687|chx:102175660|chx:102180926|chx:100860904|chx:102178808|chx:102169621|chx:102188298|chx:102168391|chx:102188583|chx:102191552|chx:102182757|chx:102178438|chx:102190231|	102183788|102168687|102175660|102180926|100860904|102178808|102169621|102188298|102168391|102188583|102191552|102182757|102178438|102190231|	DDX58|IFIT1|NFKB1|MAPK12|AKT1| |TP53|PPP2R2C|PIK3CA|IRF1|IFNAR1|TLR3|IL8|IRF9|	http://www.genome.jp/kegg-bin/show_pathway?chx05160/chx:102188583%09red/chx:102178808%09red/chx:100860904%09red/chx:102191552%09red/chx:102188298%09red/chx:102190231%09red/chx:102175660%09red/chx:102180926%09red/chx:102178438%09red/chx:102168391%09red/chx:102169621%09red/chx:102182757%09red/chx:102183788%09red/chx:102168687%09red
Rheumatoid arthritis	KEGG PATHWAY	chx05323	10	95	0.639168	0.99999	goat_102185423|goat_100861185|goat_100860837|goat_102169100|goat_102172556|goat_102182930|goat_102185051|goat_100860747|goat_100860886|goat_102178438	chx:102185423|chx:100861185|chx:100860837|chx:102169100|chx:102172556|chx:102182930|chx:102185051|chx:100860747|chx:100860886|chx:102178438|	102185423|100861185|100860837|102169100|102172556|102182930|102185051|100860747|100860886|102178438|	JUN|CD18, ITGB2| |TEK|ATP6V0D2| |CSF1|TLR2|TNFSF13|IL8|	http://www.genome.jp/kegg-bin/show_pathway?chx05323/chx:102185423%09red/chx:102169100%09red/chx:100860747%09red/chx:102185051%09red/chx:100861185%09red/chx:102172556%09red/chx:102178438%09red/chx:100860837%09red/chx:102182930%09red/chx:100860886%09red
RNA polymerase	KEGG PATHWAY	chx03020	3	29	0.647853	0.99999	goat_102187892|goat_102188042|goat_102182068	chx:102187892|chx:102188042|chx:102182068|	102187892|102188042|102182068|	POLR2A|POLR1E|POLR2H|	http://www.genome.jp/kegg-bin/show_pathway?chx03020/chx:102182068%09red/chx:102187892%09red/chx:102188042%09red
Carbohydrate digestion and absorption	KEGG PATHWAY	chx04973	4	39	0.652019	0.99999	goat_100860904|goat_102168391|goat_102183405|goat_102183561	chx:100860904|chx:102168391|chx:102183405|chx:102183561|	100860904|102168391|102183405|102183561|	AKT1|PIK3CA|ATP1B4|ATP1A1|	http://www.genome.jp/kegg-bin/show_pathway?chx04973/chx:102183405%09red/chx:102183561%09red/chx:100860904%09red/chx:102168391%09red
Colorectal cancer	KEGG PATHWAY	chx05210	7	68	0.655009	0.99999	goat_102182896|goat_100860904|goat_102169621|goat_102185423|goat_102168391|goat_102178770|goat_100861300	chx:102182896|chx:100860904|chx:102169621|chx:102185423|chx:102168391|chx:102178770|chx:100861300|	102182896|100860904|102169621|102185423|102168391|102178770|100861300|	|AKT1|TP53|JUN|PIK3CA| |TGF-BETARII|	http://www.genome.jp/kegg-bin/show_pathway?chx05210/chx:102185423%09red/chx:100860904%09red/chx:102178770%09red/chx:102168391%09red/chx:102182896%09red/chx:102169621%09red/chx:100861300%09red
Phagosome	KEGG PATHWAY	chx04145	18	171	0.657636	0.99999	goat_102170149|goat_100861185|goat_102173608|goat_102190117|goat_102168953|goat_102179675|goat_102184956|goat_102172556|goat_102172254|goat_102181173|goat_102169417|goat_102176587|goat_102171703|goat_102188835|goat_100860747|goat_102188033|goat_100860826|goat_102185698	chx:102170149|chx:100861185|chx:102173608|chx:102190117|chx:102168953|chx:102179675|chx:102184956|chx:102172556|chx:102172254|chx:102181173|chx:102169417|chx:102176587|chx:102171703|chx:102188835|chx:100860747|chx:102188033|chx:100860826|chx:102185698|	102170149|100861185|102173608|102190117|102168953|102179675|102184956|102172556|102172254|102181173|102169417|102176587|102171703|102188835|100860747|102188033|100860826|102185698|	STX7|CD18, ITGB2|ITGB5|COMP| |THBS4|STX12|ATP6V0D2| |TAP1|ITGB3|ITGA5| |C1R|TLR2|C3| | |	http://www.genome.jp/kegg-bin/show_pathway?chx04145/chx:102188033%09red/chx:102184956%09red/chx:100860747%09red/chx:102188835%09red/chx:102172254%09red/chx:100860826%09red/chx:102171703%09red/chx:102169417%09red/chx:100861185%09red/chx:102172556%09red/chx:102170149%09red/chx:102181173%09red/chx:102190117%09red/chx:102173608%09red/chx:102179675%09red/chx:102176587%09red/chx:102185698%09red/chx:102…
Arginine and proline metabolism	KEGG PATHWAY	chx00330	6	59	0.66303	0.99999	goat_102177774|goat_102170262|goat_102185338|goat_102171086|goat_102171870|goat_102188107	chx:102177774|chx:102170262|chx:102185338|chx:102171086|chx:102171870|chx:102188107|	102177774|102170262|102185338|102171086|102171870|102188107|	AOC1|CKM|NOS3|AGMAT|CKMT2|ALDH18A1|	http://www.genome.jp/kegg-bin/show_pathway?chx00330/chx:102185338%09red/chx:102188107%09red/chx:102177774%09red/chx:102170262%09red/chx:102171086%09red/chx:102171870%09red
Viral carcinogenesis	KEGG PATHWAY	chx05203	22	209	0.666751	0.99999	goat_102172556|goat_102172954|goat_102175277|goat_102172728|goat_102175660|goat_102184233|goat_102169621|goat_102168391|goat_102171703|goat_102184131|goat_100860826|goat_102183893|goat_102190231|goat_102179075|goat_102185423|goat_102172326|goat_102180811|goat_102172214|goat_102188889|goat_102185866|goat_102188033|goat_102179924	chx:102172556|chx:102180307|chx:102175277|chx:102172728|chx:102175660|chx:102184233|chx:102169621|chx:102168391|chx:102171703|chx:102184131|chx:100860826|chx:102183893|chx:102190231|chx:102179075|chx:102185423|chx:102172326|chx:102180307|chx:102172214|chx:102188889|chx:102185866|chx:102188033|chx:102179924|	102172556|102180307|102175277|102172728|102175660|102184233|102169621|102168391|102171703|102184131|100860826|102183893|102190231|102179075|102185423|102172326|102180307|102172214|102188889|102185866|102188033|102179924|	ATP6V0D2| |CDKN1B|SNW1|NFKB1|HDAC10|TP53|PIK3CA| |HDAC8| |CREB3L1|IRF9|ACTN3|JUN|ACTN2| |HDAC11|HPN|STAT5A|C3| |	http://www.genome.jp/kegg-bin/show_pathway?chx05203/chx:102183893%09red/chx:102185423%09red/chx:102179924%09red/chx:102184233%09red/chx:102190231%09red/chx:102172326%09red/chx:102172556%09red/chx:102172214%09red/chx:102180307%09red/chx:100860826%09red/chx:102175660%09red/chx:102188033%09red/chx:102185866%09red/chx:102188889%09red/chx:102179075%09red/chx:102168391%09red/chx:102175277%09red/chx:102…
Thyroid cancer	KEGG PATHWAY	chx05216	3	30	0.668729	0.99999	goat_102181812|goat_102179435|goat_102169621	chx:102181812|chx:102179435|chx:102169621|	102181812|102179435|102169621|	TFG|TPM3|TP53|	http://www.genome.jp/kegg-bin/show_pathway?chx05216/chx:102179435%09red/chx:102181812%09red/chx:102169621%09red
B cell receptor signaling pathway	KEGG PATHWAY	chx04662	7	69	0.668828	0.99999	goat_102175660|goat_102168391|goat_100860904|goat_102190375|goat_102185423|goat_102188458|goat_102174857	chx:102175660|chx:102168391|chx:100860904|chx:102190375|chx:102185423|chx:102188458|chx:102174857|	102175660|102168391|100860904|102190375|102185423|102188458|102174857|	NFKB1|PIK3CA|AKT1|CARD11|JUN|BCL10|NFATC2|	http://www.genome.jp/kegg-bin/show_pathway?chx04662/chx:102185423%09red/chx:100860904%09red/chx:102174857%09red/chx:102175660%09red/chx:102190375%09red/chx:102168391%09red/chx:102188458%09red
Allograft rejection	KEGG PATHWAY	chx05330	5	50	0.673432	0.99999	goat_100860746|goat_102183249|goat_102171703|goat_102172335|goat_102176878	chx:100860746|chx:102183249|chx:102171703|chx:102172335|chx:102176878|	100860746|102183249|102171703|102172335|102176878|	IL10|CD40| |CD40LG| |	http://www.genome.jp/kegg-bin/show_pathway?chx05330/chx:102176878%09red/chx:102172335%09red/chx:102171703%09red/chx:100860746%09red/chx:102183249%09red
Estrogen signaling pathway	KEGG PATHWAY	chx04915	10	98	0.674455	0.99999	goat_102185423|goat_102189140|goat_102185338|goat_100860904|goat_102189484|goat_102177850|goat_100860849|goat_102168391|goat_102183893|goat_102185002	chx:102185423|chx:102189140|chx:102185338|chx:100860904|chx:102189484|chx:102177850|chx:100860849|chx:102168391|chx:102183893|chx:102185002|	102185423|102189140|102185338|100860904|102189484|102177850|100860849|102168391|102183893|102185002|	JUN| |NOS3|AKT1|ESR1|HSPA1L|HSP70.1|PIK3CA|CREB3L1|GRM1|	http://www.genome.jp/kegg-bin/show_pathway?chx04915/chx:102183893%09red/chx:102185423%09red/chx:102177850%09red/chx:100860904%09red/chx:102185338%09red/chx:102189140%09red/chx:102189484%09red/chx:100860849%09red/chx:102168391%09red/chx:102185002%09red
Pathways in cancer	KEGG PATHWAY	chx05200	35	331	0.684448	0.99999	goat_102190083|goat_102173423|goat_100860838|goat_102183372|goat_102175277|goat_102191264|goat_102170938|goat_102188850|goat_102176947|goat_102174518|goat_102181812|goat_102175660|goat_102184053|goat_102182645|goat_102169621|goat_102169967|goat_102168391|goat_102171665|goat_102178438|goat_102185866|goat_102181392|goat_100860904|goat_102183205|goat_102185423|goat_102179435|goat_102178770|goat_1021…	chx:102190083|chx:102173423|chx:100860838|chx:102183372|chx:102175277|chx:102191264|chx:102170938|chx:102188850|chx:102176947|chx:102174518|chx:102181812|chx:102175660|chx:102184053|chx:102182645|chx:102169621|chx:102169967|chx:102168391|chx:102171665|chx:102178438|chx:102185866|chx:102181392|chx:100860904|chx:102183205|chx:102185423|chx:102179435|chx:102178770|chx:102182009|chx:102180281|chx:102…	102190083|102173423|100860838|102183372|102175277|102191264|102170938|102188850|102176947|102174518|102181812|102175660|102184053|102182645|102169621|102169967|102168391|102171665|102178438|102185866|102181392|100860904|102183205|102185423|102179435|102178770|102182009|102180281|102169384|102182896|102180012|102178978|102184122|100861300|100861303|	COL4A4|MITF|IGF-I, IGF1|LAMB2|CDKN1B|EGLN2|FGFR2|FGF1|COL4A5|PPARD|TFG|NFKB1|WNT8A|FN1|TP53|DAPK2|PIK3CA|WNT7A|IL8|STAT5A|NKX3-1|AKT1|FZD1|JUN|TPM3| |WNT2B|WNT2|FGF17| |CTNNA3| |FZD4|TGF-BETARII| |	http://www.genome.jp/kegg-bin/show_pathway?chx05200/chx:102181392%09red/chx:100860904%09red/chx:102169384%09red/chx:102175277%09red/chx:102169967%09red/chx:102181812%09red/chx:102180281%09red/chx:102185866%09red/chx:102188850%09red/chx:102182645%09red/chx:102183205%09red/chx:102169621%09red/chx:102178438%09red/chx:102180012%09red/chx:102179435%09red/chx:102184122%09red/chx:100860838%09red/chx:102…
Phosphatidylinositol signaling system	KEGG PATHWAY	chx04070	8	80	0.687108	0.99999	goat_102177282|goat_102187243|goat_102175275|goat_102169343|goat_102168391|goat_102174079|goat_102176295|goat_102178972	chx:102177282|chx:102187243|chx:102175275|chx:102169343|chx:102168391|chx:102174079|chx:102176295|chx:102178972|	102177282|102187243|102175275|102169343|102168391|102174079|102176295|102178972|	DGKG|IMPAD1|DGKA|PLCD4|PIK3CA|PIP5K1A|DGKB|PLCE1|	http://www.genome.jp/kegg-bin/show_pathway?chx04070/chx:102176295%09red/chx:102187243%09red/chx:102169343%09red/chx:102177282%09red/chx:102168391%09red/chx:102175275%09red/chx:102174079%09red/chx:102178972%09red
Asthma	KEGG PATHWAY	chx05310	3	31	0.688684	0.99999	goat_100860746|goat_102183249|goat_102172335	chx:100860746|chx:102183249|chx:102172335|	100860746|102183249|102172335|	IL10|CD40|CD40LG|	http://www.genome.jp/kegg-bin/show_pathway?chx05310/chx:102172335%09red/chx:100860746%09red/chx:102183249%09red
Fructose and mannose metabolism	KEGG PATHWAY	chx00051	3	31	0.688684	0.99999	goat_102188810|goat_102187646|goat_102173930	chx:102188810|chx:102187646|chx:102170613|	102188810|102187646|102170613|	PFKFB4|AKR1B10|PFKFB3|	http://www.genome.jp/kegg-bin/show_pathway?chx00051/chx:102187646%09red/chx:102170613%09red/chx:102188810%09red
Fanconi anemia pathway	KEGG PATHWAY	chx03460	5	51	0.689027	0.99999	goat_102187818|goat_100861267|goat_102176180|goat_102170426|goat_102184786	chx:102187818|chx:100861267|chx:102176180|chx:102170426|chx:102184786|	102187818|100861267|102176180|102170426|102184786|	FANCE|PMS2|POLH|POLK|FANCF|	http://www.genome.jp/kegg-bin/show_pathway?chx03460/chx:102170426%09red/chx:102176180%09red/chx:102184786%09red/chx:102187818%09red/chx:100861267%09red
Endometrial cancer	KEGG PATHWAY	chx05213	5	51	0.689027	0.99999	goat_100860904|goat_102168391|goat_102180012|goat_102178978|goat_102169621	chx:100860904|chx:102168391|chx:102180012|chx:102178978|chx:102169621|	100860904|102168391|102180012|102178978|102169621|	AKT1|PIK3CA|CTNNA3| |TP53|	http://www.genome.jp/kegg-bin/show_pathway?chx05213/chx:102178978%09red/chx:102169621%09red/chx:102180012%09red/chx:100860904%09red/chx:102168391%09red
Ubiquinone and other terpenoid-quinone biosynthesis	KEGG PATHWAY	chx00130	1	10	0.694145	0.99999	goat_102187933	chx:102187933|	102187933|	COQ2|	http://www.genome.jp/kegg-bin/show_pathway?chx00130/chx:102187933%09red
Thyroid hormone synthesis	KEGG PATHWAY	chx04918	7	71	0.695416	0.99999	goat_102177348|goat_102189140|goat_102181334|goat_102183561|goat_102180361|goat_102183405|goat_102183893	chx:102177348|chx:102189140|chx:102181334|chx:102183561|chx:102180361|chx:102183405|chx:102183893|	102177348|102189140|102181334|102183561|102180361|102183405|102183893|	TTF1| |ASGR1|ATP1A1|TTF2|ATP1B4|CREB3L1|	http://www.genome.jp/kegg-bin/show_pathway?chx04918/chx:102183405%09red/chx:102180361%09red/chx:102189140%09red/chx:102183893%09red/chx:102177348%09red/chx:102181334%09red/chx:102183561%09red
Alzheimer's disease	KEGG PATHWAY	chx05010	20	195	0.702804	0.99999	goat_102183281|goat_102181181|goat_102189083|goat_102176151|goat_102182896|goat_102187496|goat_102189010|goat_102190980|goat_102179638|goat_102187450|goat_102178040|goat_102177253|goat_102172538|goat_102183240|goat_102178770|goat_102188327|goat_102177187|goat_100860750|goat_102174960|goat_100860820	chx:102183281|chx:102181181|chx:102189083|chx:102176151|chx:102182896|chx:102187496|chx:102189010|chx:102190980|chx:102179638|chx:102187450|chx:102178040|chx:102187983|chx:102172538|chx:102183240|chx:102178770|chx:102188327|chx:102177187|chx:100860750|chx:102174960|chx:100860820|	102183281|102181181|102189083|102176151|102182896|102187496|102189010|102190980|102179638|102187450|102178040|102187983|102172538|102183240|102178770|102188327|102177187|100860750|102174960|100860820|	NCSTN| | |CACNA1S| | |LRP1|PSEN2|NDUFA4L2|ATP2A1|CDK5|ATP5J| | | |ADAM17|GRIN2D|LPL|ATP2A2|MAPT, PHF-tau, TAU|	http://www.genome.jp/kegg-bin/show_pathway?chx05010/chx:102177187%09red/chx:102178040%09red/chx:102187496%09red/chx:102183240%09red/chx:102174960%09red/chx:102183281%09red/chx:100860750%09red/chx:102189083%09red/chx:102178770%09red/chx:100860820%09red/chx:102172538%09red/chx:102189010%09red/chx:102188327%09red/chx:102179638%09red/chx:102187450%09red/chx:102187983%09red/chx:102190980%09red/chx:102…
N-Glycan biosynthesis	KEGG PATHWAY	chx00510	5	52	0.704108	0.99999	goat_102181772|goat_102182552|goat_102189620|goat_102177868|goat_102181316	chx:102181772|chx:102182552|chx:102189620|chx:102177868|chx:102181316|	102181772|102182552|102189620|102177868|102181316|	MGAT1|MAN1C1|MGAT5B|ALG8|RPN2|	http://www.genome.jp/kegg-bin/show_pathway?chx00510/chx:102177868%09red/chx:102189620%09red/chx:102181316%09red/chx:102182552%09red/chx:102181772%09red
Galactose metabolism	KEGG PATHWAY	chx00052	3	32	0.707721	0.99999	goat_102187646|goat_102175798|goat_102183563	chx:102187646|chx:102175798|chx:102183563|	102187646|102175798|102183563|	AKR1B10|GAA|PGM1|	http://www.genome.jp/kegg-bin/show_pathway?chx00052/chx:102183563%09red/chx:102175798%09red/chx:102187646%09red
Epstein-Barr virus infection	KEGG PATHWAY	chx05169	20	196	0.710568	0.99999	goat_102185423|goat_102183788|goat_102175660|goat_102180926|goat_100860904|goat_102182068|goat_102169516|goat_102175277|goat_102177850|goat_100860849|goat_102168391|goat_102171703|goat_102169621|goat_102175970|goat_102185161|goat_100860746|goat_102187892|goat_102185190|goat_102183249|goat_102172728	chx:102185423|chx:102183788|chx:102175660|chx:102180926|chx:100860904|chx:102182068|chx:102169516|chx:102175277|chx:102177850|chx:100860849|chx:102168391|chx:102171703|chx:102169621|chx:102175970|chx:102185161|chx:100860746|chx:102187892|chx:102185190|chx:102183249|chx:102172728|	102185423|102183788|102175660|102180926|100860904|102182068|102169516|102175277|102177850|100860849|102168391|102171703|102169621|102175970|102185161|100860746|102187892|102185190|102183249|102172728|	JUN|DDX58|NFKB1|MAPK12|AKT1|POLR2H|MAP2K6|CDKN1B|HSPA1L|HSP70.1|PIK3CA| |TP53|HSPB2|TAB1|IL10|POLR2A|NUP214|CD40|SNW1|	http://www.genome.jp/kegg-bin/show_pathway?chx05169/chx:102177850%09red/chx:102185423%09red/chx:102172728%09red/chx:102182068%09red/chx:100860746%09red/chx:100860904%09red/chx:102169516%09red/chx:102171703%09red/chx:102175660%09red/chx:102183249%09red/chx:102180926%09red/chx:102175970%09red/chx:102169621%09red/chx:102185161%09red/chx:100860849%09red/chx:102168391%09red/chx:102175277%09red/chx:102…
Chronic myeloid leukemia	KEGG PATHWAY	chx05220	7	73	0.720574	0.99999	goat_102175660|goat_100860904|goat_102169621|goat_102168391|goat_102185866|goat_102175277|goat_100861300	chx:102175660|chx:100860904|chx:102169621|chx:102168391|chx:102185866|chx:102175277|chx:100861300|	102175660|100860904|102169621|102168391|102185866|102175277|100861300|	NFKB1|AKT1|TP53|PIK3CA|STAT5A|CDKN1B|TGF-BETARII|	http://www.genome.jp/kegg-bin/show_pathway?chx05220/chx:100860904%09red/chx:102175660%09red/chx:102185866%09red/chx:102168391%09red/chx:102175277%09red/chx:102169621%09red/chx:100861300%09red
Thyroid hormone signaling pathway	KEGG PATHWAY	chx04919	11	112	0.721858	0.99999	goat_102189484|goat_100860904|goat_102169621|goat_102169343|goat_102183019|goat_102168391|goat_102183561|goat_102179249|goat_102183405|goat_102169417|goat_102178972	chx:102189484|chx:100860904|chx:102169621|chx:102169343|chx:102183019|chx:102168391|chx:102183561|chx:102179249|chx:102183405|chx:102169417|chx:102178972|	102189484|100860904|102169621|102169343|102183019|102168391|102183561|102179249|102183405|102169417|102178972|	ESR1|AKT1|TP53|PLCD4|RCAN2|PIK3CA|ATP1A1|SLC9A1|ATP1B4|ITGB3|PLCE1|	http://www.genome.jp/kegg-bin/show_pathway?chx04919/chx:102183405%09red/chx:102178972%09red/chx:100860904%09red/chx:102169343%09red/chx:102183019%09red/chx:102169417%09red/chx:102189484%09red/chx:102168391%09red/chx:102183561%09red/chx:102169621%09red/chx:102179249%09red
Gastric acid secretion	KEGG PATHWAY	chx04971	7	74	0.732609	0.99999	goat_102185084|goat_102189140|goat_102182147|goat_102181454|goat_102183561|goat_102179249|goat_102183405	chx:102185084|chx:102189140|chx:102182147|chx:102181454|chx:102183561|chx:102179249|chx:102183405|	102185084|102189140|102182147|102181454|102183561|102179249|102183405|	CAMK2A| |MYLK2|MYLK4|ATP1A1|SLC9A1|ATP1B4|	http://www.genome.jp/kegg-bin/show_pathway?chx04971/chx:102182147%09red/chx:102183405%09red/chx:102189140%09red/chx:102185084%09red/chx:102183561%09red/chx:102181454%09red/chx:102179249%09red
HTLV-I infection	KEGG PATHWAY	chx05166	27	265	0.734901	0.99999	goat_102187530|goat_102189290|goat_102182108|goat_102175660|goat_102171722|goat_102184053|goat_102184366|goat_102169621|goat_102168391|goat_102171703|goat_100861351|goat_102171665|goat_102174857|goat_100861185|goat_100860904|goat_102183205|goat_102179174|goat_102185423|goat_102172040|goat_102183249|goat_102182009|goat_102180281|goat_100861366|goat_102185866|goat_102184122|goat_102169457|goat_1008…	chx:102187530|chx:102189290|chx:102182108|chx:102175660|chx:102171722|chx:102184053|chx:102184366|chx:102169621|chx:102168391|chx:102171703|chx:100861351|chx:102171665|chx:102174857|chx:100861185|chx:100860904|chx:102183205|chx:102179174|chx:102185423|chx:102172040|chx:102183249|chx:102182009|chx:102180281|chx:100861366|chx:102185866|chx:102184122|chx:102169457|chx:100861300|	102187530|102189290|102182108|102175660|102171722|102184053|102184366|102169621|102168391|102171703|100861351|102171665|102174857|100861185|100860904|102183205|102179174|102185423|102172040|102183249|102182009|102180281|100861366|102185866|102184122|102169457|100861300|	MAP3K1|TNFRSF13C|NFYB|NFKB1|IL15RA|WNT8A|RRAS|TP53|PIK3CA| |SLC25A4|WNT7A|NFATC2|CD18, ITGB2|AKT1|FZD1| |JUN|FOSL1|CD40|WNT2B|WNT2|KAT5|STAT5A|FZD4|VDAC2|TGF-BETARII|	http://www.genome.jp/kegg-bin/show_pathway?chx05166/chx:102179174%09red/chx:100860904%09red/chx:102187530%09red/chx:100861366%09red/chx:102180281%09red/chx:102172040%09red/chx:102183249%09red/chx:102185866%09red/chx:102169457%09red/chx:102183205%09red/chx:102169621%09red/chx:102189290%09red/chx:102184122%09red/chx:102184366%09red/chx:100861351%09red/chx:102174857%09red/chx:102175660%09red/chx:102…
Vitamin digestion and absorption	KEGG PATHWAY	chx04977	2	23	0.739813	0.99999	goat_102182413|goat_102190665	chx:102182413|chx:102190665|	102182413|102190665|	SLC5A6|FOLH1B|	http://www.genome.jp/kegg-bin/show_pathway?chx04977/chx:102190665%09red/chx:102182413%09red
ErbB signaling pathway	KEGG PATHWAY	chx04012	8	85	0.745055	0.99999	goat_102185084|goat_102183226|goat_100860904|goat_102185423|goat_102168391|goat_102180167|goat_102185866|goat_102180827	chx:102185084|chx:102183226|chx:100860904|chx:102185423|chx:102168391|chx:102180167|chx:102185866|chx:102180827|	102185084|102183226|100860904|102185423|102168391|102180167|102185866|102180827|	CAMK2A|EREG|AKT1|JUN|PIK3CA|ERBB4|STAT5A| |	http://www.genome.jp/kegg-bin/show_pathway?chx04012/chx:102185423%09red/chx:102180167%09red/chx:100860904%09red/chx:102185084%09red/chx:102185866%09red/chx:102183226%09red/chx:102180827%09red/chx:102168391%09red
Huntington's disease	KEGG PATHWAY	chx05016	21	211	0.75116	0.99999	goat_102181181|goat_102189083|goat_102182223|goat_102183227|goat_102182896|goat_102185477|goat_102170421|goat_102172093|goat_102179638|goat_102169621|goat_102181107|goat_102174801|goat_102177253|goat_100861351|goat_102183240|goat_102178770|goat_102187892|goat_102169457|goat_102187496|goat_102182068|goat_102183893	chx:102181181|chx:102189083|chx:102182223|chx:102183227|chx:102182896|chx:102185477|chx:102170421|chx:102172093|chx:102179638|chx:102169621|chx:102181107|chx:102174801|chx:102187983|chx:100861351|chx:102183240|chx:102178770|chx:102187892|chx:102169457|chx:102187496|chx:102182068|chx:102183893|	102181181|102189083|102182223|102183227|102182896|102185477|102170421|102172093|102179638|102169621|102181107|102174801|102187983|100861351|102183240|102178770|102187892|102169457|102187496|102182068|102183893|	| |CLTA|HTT| |TGM2|DNAI1|AP2B1|NDUFA4L2|TP53|REST|DNALI1|ATP5J|SLC25A4| | |POLR2A|VDAC2| |POLR2H|CREB3L1|	http://www.genome.jp/kegg-bin/show_pathway?chx05016/chx:102182223%09red/chx:102179638%09red/chx:102187496%09red/chx:100861351%09red/chx:102181107%09red/chx:102183240%09red/chx:102185477%09red/chx:102172093%09red/chx:102189083%09red/chx:102178770%09red/chx:102169457%09red/chx:102183227%09red/chx:102169621%09red/chx:102183893%09red/chx:102187983%09red/chx:102174801%09red/chx:102182068%09red/chx:102…
Lysosome	KEGG PATHWAY	chx04142	12	125	0.752957	0.99999	goat_102189402|goat_102182223|goat_102189563|goat_102168679|goat_102189033|goat_102172556|goat_102191560|goat_102180301|goat_102180045|goat_100860744|goat_102176981|goat_102175798	chx:102189402|chx:102182223|chx:102189563|chx:102168679|chx:102189033|chx:102172556|chx:102191560|chx:102180301|chx:102180045|chx:100860744|chx:102176981|chx:102175798|	102189402|102182223|102189563|102168679|102189033|102172556|102191560|102180301|102180045|100860744|102176981|102175798|	ARSB|CLTA|IDS|AP4B1| |ATP6V0D2|AP3S2| |HEXA|IGF2R|TPP1|GAA|	http://www.genome.jp/kegg-bin/show_pathway?chx04142/chx:102182223%09red/chx:100860744%09red/chx:102191560%09red/chx:102172556%09red/chx:102180301%09red/chx:102175798%09red/chx:102189563%09red/chx:102189402%09red/chx:102176981%09red/chx:102180045%09red/chx:102189033%09red/chx:102168679%09red
Synthesis and degradation of ketone bodies	KEGG PATHWAY	chx00072	1	12	0.753425	0.99999	goat_102188355	chx:102188355|	102188355|	OXCT1|	http://www.genome.jp/kegg-bin/show_pathway?chx00072/chx:102188355%09red
Jak-STAT signaling pathway	KEGG PATHWAY	chx04630	16	164	0.756074	0.99999	goat_102182821|goat_102190231|goat_102170972|goat_100860904|goat_100861230|goat_102180670|goat_102179174|goat_102168391|goat_102191006|goat_102171162|goat_102191552|goat_102185866|goat_102171722|goat_100860746|goat_102178979|goat_102179872	chx:102182821|chx:102190231|chx:102170972|chx:100860904|chx:100861230|chx:102180670|chx:102179174|chx:102168391|chx:102191006|chx:102171162|chx:102191552|chx:102185866|chx:102171722|chx:100860746|chx:102178979|chx:102179872|	102182821|102190231|102170972|100860904|100861230|102180670|102179174|102168391|102191006|102171162|102191552|102185866|102171722|100860746|102178979|102179872|	IFNL3|IRF9| |AKT1|GH1, GH|JAK2| |PIK3CA| |SOCS5|IFNAR1|STAT5A|IL15RA|IL10|SOCS2|SPRY1|	http://www.genome.jp/kegg-bin/show_pathway?chx04630/chx:102179174%09red/chx:102171162%09red/chx:100860746%09red/chx:100861230%09red/chx:100860904%09red/chx:102182821%09red/chx:102168391%09red/chx:102179872%09red/chx:102170972%09red/chx:102178979%09red/chx:102185866%09red/chx:102171722%09red/chx:102180670%09red/chx:102191006%09red/chx:102191552%09red/chx:102190231%09red
Glycerophospholipid metabolism	KEGG PATHWAY	chx00564	9	96	0.756548	0.99999	goat_102177282|goat_102180745|goat_102186824|goat_102175275|goat_102171407|goat_102176295|goat_102176386|goat_102190731|goat_102175100	chx:102177282|chx:102180745|chx:102186824|chx:102175275|chx:102171407|chx:102176295|chx:102176386|chx:102190731|chx:102175100|	102177282|102180745|102186824|102175275|102171407|102176295|102176386|102190731|102175100|	DGKG|AGPAT9|ACHE|DGKA|GPD1|DGKB|GPAM|PHOSPHO1|CHPT1|	http://www.genome.jp/kegg-bin/show_pathway?chx00564/chx:102186824%09red/chx:102175100%09red/chx:102176386%09red/chx:102190731%09red/chx:102177282%09red/chx:102171407%09red/chx:102175275%09red/chx:102180745%09red/chx:102176295%09red
mTOR signaling pathway	KEGG PATHWAY	chx04150	6	66	0.756574	0.99999	goat_102175001|goat_102168391|goat_100860838|goat_102181269|goat_100860904|goat_102187490	chx:102175001|chx:102168391|chx:100860838|chx:102181269|chx:100860904|chx:102187490|	102175001|102168391|100860838|102181269|100860904|102187490|	|PIK3CA|IGF-I, IGF1|EIF4B|AKT1|RRAGD|	http://www.genome.jp/kegg-bin/show_pathway?chx04150/chx:100860838%09red/chx:102187490%09red/chx:100860904%09red/chx:102181269%09red/chx:102168391%09red/chx:102175001%09red
Synaptic vesicle cycle	KEGG PATHWAY	chx04721	6	66	0.756574	0.99999	goat_102182223|goat_102191147|goat_102172556|goat_102180509|goat_102189492|goat_102172093	chx:102182223|chx:102191147|chx:102172556|chx:102180509|chx:102189492|chx:102172093|	102182223|102191147|102172556|102180509|102189492|102172093|	CLTA|STXBP1|ATP6V0D2|SLC32A1|DNM1|AP2B1|	http://www.genome.jp/kegg-bin/show_pathway?chx04721/chx:102191147%09red/chx:102182223%09red/chx:102189492%09red/chx:102172093%09red/chx:102172556%09red/chx:102180509%09red
Mineral absorption	KEGG PATHWAY	chx04978	5	56	0.759254	0.99999	goat_102178423|goat_102176902|goat_102183405|goat_102183561|goat_100860951	chx:102178423|chx:102176902|chx:102183405|chx:102183561|chx:100860951|	102178423|102176902|102183405|102183561|100860951|	STEAP2|SLC39A4|ATP1B4|ATP1A1|HMOX1|	http://www.genome.jp/kegg-bin/show_pathway?chx04978/chx:102183405%09red/chx:102183561%09red/chx:100860951%09red/chx:102176902%09red/chx:102178423%09red
Bladder cancer	KEGG PATHWAY	chx05219	3	35	0.759446	0.99999	goat_102178438|goat_102169621|goat_102169967	chx:102178438|chx:102169621|chx:102169967|	102178438|102169621|102169967|	IL8|TP53|DAPK2|	http://www.genome.jp/kegg-bin/show_pathway?chx05219/chx:102169621%09red/chx:102169967%09red/chx:102178438%09red
Mismatch repair	KEGG PATHWAY	chx03430	2	24	0.759476	0.99999	goat_100861267|goat_102174340	chx:100861267|chx:102174340|	100861267|102174340|	PMS2|RFC4|	http://www.genome.jp/kegg-bin/show_pathway?chx03430/chx:102174340%09red/chx:100861267%09red
Fatty acid elongation	KEGG PATHWAY	chx00062	2	24	0.759476	0.99999	goat_102172444|goat_102183078	chx:102172444|chx:102183078|	102172444|102183078|	ELOVL4|PTPLA|	http://www.genome.jp/kegg-bin/show_pathway?chx00062/chx:102183078%09red/chx:102172444%09red
Oxytocin signaling pathway	KEGG PATHWAY	chx04921	15	155	0.760893	0.99999	goat_102185084|goat_102179229|goat_102176151|goat_102189140|goat_102182147|goat_102185338|goat_102178206|goat_102172538|goat_102185124|goat_102185423|goat_102168391|goat_102171409|goat_102181454|goat_102186447|goat_102174857	chx:102185084|chx:102179229|chx:102176151|chx:102189140|chx:102182147|chx:102185338|chx:102178206|chx:102172538|chx:102185124|chx:102185423|chx:102168391|chx:102171409|chx:102181454|chx:102186447|chx:102174857|	102185084|102179229|102176151|102189140|102182147|102185338|102178206|102172538|102185124|102185423|102168391|102171409|102181454|102186447|102174857|	CAMK2A|RYR1|CACNA1S| |MYLK2|NOS3|CACNB1| |OXTR|JUN|PIK3CA|MYL6B|MYLK4|NPR1|NFATC2|	http://www.genome.jp/kegg-bin/show_pathway?chx04921/chx:102182147%09red/chx:102185338%09red/chx:102185423%09red/chx:102178206%09red/chx:102174857%09red/chx:102179229%09red/chx:102185084%09red/chx:102185124%09red/chx:102172538%09red/chx:102168391%09red/chx:102186447%09red/chx:102181454%09red/chx:102171409%09red/chx:102176151%09red/chx:102189140%09red
Natural killer cell mediated cytotoxicity	KEGG PATHWAY	chx04650	11	117	0.76853	0.99999	goat_100861185|goat_102178567|goat_102173335|goat_102168391|goat_102191552|goat_102176878|goat_102174857|goat_102180827|goat_102185698|goat_100860893|goat_102178011	chx:100861185|chx:102178567|chx:102173335|chx:102168391|chx:102191552|chx:102176878|chx:102174857|chx:102180827|chx:102185698|chx:100860893|chx:102178011|	100861185|102178567|102173335|102168391|102191552|102176878|102174857|102180827|102185698|100860893|102178011|	CD18, ITGB2| |TNFSF10|PIK3CA|IFNAR1| |NFATC2| | | | |	http://www.genome.jp/kegg-bin/show_pathway?chx04650/chx:102174857%09red/chx:102178567%09red/chx:100860893%09red/chx:100861185%09red/chx:102178011%09red/chx:102191552%09red/chx:102168391%09red/chx:102176878%09red/chx:102173335%09red/chx:102185698%09red/chx:102180827%09red
Acute myeloid leukemia	KEGG PATHWAY	chx05221	5	57	0.771758	0.99999	goat_100860904|goat_102168391|goat_102174518|goat_102185866|goat_102175660	chx:100860904|chx:102168391|chx:102174518|chx:102185866|chx:102175660|	100860904|102168391|102174518|102185866|102175660|	AKT1|PIK3CA|PPARD|STAT5A|NFKB1|	http://www.genome.jp/kegg-bin/show_pathway?chx05221/chx:102168391%09red/chx:102175660%09red/chx:102174518%09red/chx:100860904%09red/chx:102185866%09red
Circadian rhythm	KEGG PATHWAY	chx04710	3	36	0.774952	0.99999	goat_102173606|goat_100860876|goat_102184351	chx:102173606|chx:100860876|chx:102184351|	102173606|100860876|102184351|	|RORC|FBXL3|	http://www.genome.jp/kegg-bin/show_pathway?chx04710/chx:102173606%09red/chx:100860876%09red/chx:102184351%09red
Circadian entrainment	KEGG PATHWAY	chx04713	9	98	0.775823	0.99999	goat_102174574|goat_102189312|goat_102189140|goat_102185084|goat_102168378|goat_102169266|goat_102179229|goat_102191178|goat_102177187	chx:102174574|chx:102189312|chx:102189140|chx:102185084|chx:102168378|chx:102169266|chx:102179229|chx:102191178|chx:102177187|	102174574|102189312|102189140|102185084|102168378|102169266|102179229|102191178|102177187|	GNB5|GNG2| |CAMK2A|GRIA2|GRIA3|RYR1|GNB4|GRIN2D|	http://www.genome.jp/kegg-bin/show_pathway?chx04713/chx:102177187%09red/chx:102189312%09red/chx:102189140%09red/chx:102174574%09red/chx:102185084%09red/chx:102179229%09red/chx:102169266%09red/chx:102191178%09red/chx:102168378%09red
GnRH signaling pathway	KEGG PATHWAY	chx04912	8	88	0.776019	0.99999	goat_102185084|goat_102187530|goat_102189140|goat_102180926|goat_102169516|goat_102185423|goat_102172538|goat_102176151	chx:102185084|chx:102187530|chx:102189140|chx:102180926|chx:102169516|chx:102185423|chx:102172538|chx:102176151|	102185084|102187530|102189140|102180926|102169516|102185423|102172538|102176151|	CAMK2A|MAP3K1| |MAPK12|MAP2K6|JUN| |CACNA1S|	http://www.genome.jp/kegg-bin/show_pathway?chx04912/chx:102169516%09red/chx:102185423%09red/chx:102185084%09red/chx:102180926%09red/chx:102172538%09red/chx:102187530%09red/chx:102176151%09red/chx:102189140%09red
Platelet activation	KEGG PATHWAY	chx04611	12	128	0.778425	0.99999	goat_102181735|goat_102189140|goat_102182147|goat_102185338|goat_100860904|goat_102191119|goat_102181454|goat_102169417|goat_102168391|goat_102180926|goat_102187872|goat_102186297	chx:102181735|chx:102189140|chx:102182147|chx:102185338|chx:100860904|chx:102191119|chx:102181454|chx:102169417|chx:102168391|chx:102180926|chx:102187872|chx:102186297|	102181735|102189140|102182147|102185338|100860904|102191119|102181454|102169417|102168391|102180926|102187872|102186297|	COL11A2| |MYLK2|NOS3|AKT1|VWF|MYLK4|ITGB3|PIK3CA|MAPK12|COL5A1|COL5A3|	http://www.genome.jp/kegg-bin/show_pathway?chx04611/chx:102182147%09red/chx:102185338%09red/chx:102189140%09red/chx:102191119%09red/chx:100860904%09red/chx:102180926%09red/chx:102181454%09red/chx:102169417%09red/chx:102187872%09red/chx:102186297%09red/chx:102168391%09red/chx:102181735%09red
Non-homologous end-joining	KEGG PATHWAY	chx03450	1	13	0.778607	0.99999	goat_102191684	chx:102191684|	102191684|	XRCC6|	http://www.genome.jp/kegg-bin/show_pathway?chx03450/chx:102191684%09red
GABAergic synapse	KEGG PATHWAY	chx04727	8	89	0.785707	0.99999	goat_102174574|goat_102189312|goat_102176151|goat_102180509|goat_102172538|goat_102191178|goat_102184797|goat_102191403	chx:102174574|chx:102189312|chx:102176151|chx:102180509|chx:102172538|chx:102191178|chx:102184797|chx:102191403|	102174574|102189312|102176151|102180509|102172538|102191178|102184797|102191403|	GNB5|GNG2|CACNA1S|SLC32A1| |GNB4|GABRA4|SLC38A1|	http://www.genome.jp/kegg-bin/show_pathway?chx04727/chx:102189312%09red/chx:102191178%09red/chx:102184797%09red/chx:102172538%09red/chx:102191403%09red/chx:102174574%09red/chx:102180509%09red/chx:102176151%09red
African trypanosomiasis	KEGG PATHWAY	chx05143	3	37	0.789627	0.99999	goat_100860746|goat_102184119|goat_102174883	chx:100860746|chx:102184119|chx:102174883|	100860746|102184119|102174883|	IL10|IDO1|MYD88|	http://www.genome.jp/kegg-bin/show_pathway?chx05143/chx:102174883%09red/chx:100860746%09red/chx:102184119%09red
Steroid hormone biosynthesis	KEGG PATHWAY	chx00140	6	69	0.790297	0.99999	goat_102180581|goat_102183447|goat_102189109|goat_102177638|goat_102187932|goat_102188501	chx:102180581|chx:102183447|chx:102189109|chx:102177638|chx:102187932|chx:102188501|	102180581|102183447|102189109|102177638|102187932|102188501|	SRD5A3|HSD11B2| | | |HSD17B3|	http://www.genome.jp/kegg-bin/show_pathway?chx00140/chx:102177638%09red/chx:102188501%09red/chx:102187932%09red/chx:102189109%09red/chx:102180581%09red/chx:102183447%09red
Glycosphingolipid biosynthesis - lacto and neolacto series	KEGG PATHWAY	chx00601	2	26	0.794958	0.99999	goat_102175929|goat_102190625	chx:102175929|chx:102190625|	102175929|102190625|	B3GNT1|B3GALT2|	http://www.genome.jp/kegg-bin/show_pathway?chx00601/chx:102175929%09red/chx:102190625%09red
Peroxisome	KEGG PATHWAY	chx04146	7	80	0.797191	0.99999	goat_102190777|goat_102182791|goat_102169877|goat_102188922|goat_102177866|goat_102181277|goat_102178561	chx:102190777|chx:102182791|chx:102169877|chx:102188922|chx:102177866|chx:102181277|chx:102178561|	102190777|102182791|102169877|102188922|102177866|102181277|102178561|	ACSL6|DDO|PEX13|ABCD2|ACSL1|ACSL4|NUDT7|	http://www.genome.jp/kegg-bin/show_pathway?chx04146/chx:102188922%09red/chx:102178561%09red/chx:102181277%09red/chx:102169877%09red/chx:102190777%09red/chx:102177866%09red/chx:102182791%09red
Hedgehog signaling pathway	KEGG PATHWAY	chx04340	4	49	0.803336	0.99999	goat_102180281|goat_102184053|goat_102182009|goat_102171665	chx:102180281|chx:102184053|chx:102182009|chx:102171665|	102180281|102184053|102182009|102171665|	WNT2|WNT8A|WNT2B|WNT7A|	http://www.genome.jp/kegg-bin/show_pathway?chx04340/chx:102182009%09red/chx:102180281%09red/chx:102184053%09red/chx:102171665%09red
Autoimmune thyroid disease	KEGG PATHWAY	chx05320	5	60	0.806285	0.99999	goat_100860746|goat_102183249|goat_102171703|goat_102172335|goat_102176878	chx:100860746|chx:102183249|chx:102171703|chx:102172335|chx:102176878|	100860746|102183249|102171703|102172335|102176878|	IL10|CD40| |CD40LG| |	http://www.genome.jp/kegg-bin/show_pathway?chx05320/chx:102176878%09red/chx:102172335%09red/chx:102171703%09red/chx:100860746%09red/chx:102183249%09red
Glioma	KEGG PATHWAY	chx05214	5	61	0.816828	0.99999	goat_100860838|goat_100860904|goat_102185084|goat_102169621|goat_102168391	chx:100860838|chx:100860904|chx:102185084|chx:102169621|chx:102168391|	100860838|100860904|102185084|102169621|102168391|	IGF-I, IGF1|AKT1|CAMK2A|TP53|PIK3CA|	http://www.genome.jp/kegg-bin/show_pathway?chx05214/chx:102185084%09red/chx:102169621%09red/chx:100860904%09red/chx:100860838%09red/chx:102168391%09red
Non-alcoholic fatty liver disease (NAFLD)	KEGG PATHWAY	chx04932	16	173	0.818624	0.99999	goat_102181181|goat_102189083|goat_100860908|goat_102182896|goat_102175660|goat_100860904|goat_102179624|goat_102173125|goat_102179638|goat_102185423|goat_102168391|goat_102175557|goat_102171716|goat_102178770|goat_102187496|goat_102178438	chx:102181181|chx:102189083|chx:100860908|chx:102182896|chx:102175660|chx:100860904|chx:102179624|chx:102173125|chx:102179638|chx:102185423|chx:102168391|chx:102175557|chx:102171716|chx:102178770|chx:102187496|chx:102178438|	102181181|102189083|100860908|102182896|102175660|100860904|102179624|102173125|102179638|102185423|102168391|102175557|102171716|102178770|102187496|102178438|	| |SREBF1| |NFKB1|AKT1|MLXIPL|ADIPOQ, GBP28, qpM1|NDUFA4L2|JUN|PIK3CA|DDIT3|BCL2L11| | |IL8|	http://www.genome.jp/kegg-bin/show_pathway?chx04932/chx:102179624%09red/chx:102185423%09red/chx:102179638%09red/chx:102187496%09red/chx:100860904%09red/chx:102189083%09red/chx:100860908%09red/chx:102175660%09red/chx:102178770%09red/chx:102171716%09red/chx:102173125%09red/chx:102168391%09red/chx:102175557%09red/chx:102181181%09red/chx:102178438%09red/chx:102182896%09red
Glycosaminoglycan biosynthesis - keratan sulfate	KEGG PATHWAY	chx00533	1	15	0.821521	0.99999	goat_102175929	chx:102175929|	102175929|	B3GNT1|	http://www.genome.jp/kegg-bin/show_pathway?chx00533/chx:102175929%09red
Glutamatergic synapse	KEGG PATHWAY	chx04724	10	114	0.825269	0.99999	goat_102174574|goat_102189312|goat_102189140|goat_102191614|goat_102168378|goat_102169266|goat_102191403|goat_102191178|goat_102177187|goat_102185002	chx:102174574|chx:102189312|chx:102189140|chx:102191614|chx:102168378|chx:102169266|chx:102191403|chx:102191178|chx:102177187|chx:102185002|	102174574|102189312|102189140|102191614|102168378|102169266|102191403|102191178|102177187|102185002|	GNB5|GNG2| |GRIN3A|GRIA2|GRIA3|SLC38A1|GNB4|GRIN2D|GRM1|	http://www.genome.jp/kegg-bin/show_pathway?chx04724/chx:102177187%09red/chx:102189312%09red/chx:102189140%09red/chx:102174574%09red/chx:102191614%09red/chx:102169266%09red/chx:102191178%09red/chx:102191403%09red/chx:102168378%09red/chx:102185002%09red
Glyoxylate and dicarboxylate metabolism	KEGG PATHWAY	chx00630	2	28	0.825725	0.99999	goat_102169957|goat_102184057	chx:102169957|chx:102184057|	102169957|102184057|	|ACO1|	http://www.genome.jp/kegg-bin/show_pathway?chx00630/chx:102184057%09red/chx:102169957%09red
Valine, leucine and isoleucine degradation	KEGG PATHWAY	chx00280	4	51	0.826121	0.99999	goat_102174196|goat_102188355|goat_102168827|goat_102177103	chx:102174196|chx:102188355|chx:102168827|chx:102177103|	102174196|102188355|102168827|102177103|	BCAT1|OXCT1|AUH|HIBCH|	http://www.genome.jp/kegg-bin/show_pathway?chx00280/chx:102168827%09red/chx:102177103%09red/chx:102188355%09red/chx:102174196%09red
Inositol phosphate metabolism	KEGG PATHWAY	chx00562	5	62	0.826904	0.99999	goat_102174079|goat_102187243|goat_102178972|goat_102168391|goat_102169343	chx:102174079|chx:102187243|chx:102178972|chx:102168391|chx:102169343|	102174079|102187243|102178972|102168391|102169343|	PIP5K1A|IMPAD1|PLCE1|PIK3CA|PLCD4|	http://www.genome.jp/kegg-bin/show_pathway?chx00562/chx:102187243%09red/chx:102169343%09red/chx:102174079%09red/chx:102178972%09red/chx:102168391%09red
Inflammatory mediator regulation of TRP channels	KEGG PATHWAY	chx04750	9	104	0.826971	0.99999	goat_102185084|goat_102189140|goat_102170065|goat_102180926|goat_100860838|goat_102169516|goat_102168391|goat_102176831|goat_100862660	chx:102185084|chx:102189140|chx:102170065|chx:102180926|chx:100860838|chx:102169516|chx:102168391|chx:102176831|chx:100862660|	102185084|102189140|102170065|102180926|100860838|102169516|102168391|102176831|100862660|	CAMK2A| |TRPA1|MAPK12|IGF-I, IGF1|MAP2K6|PIK3CA|BDKRB2|NGF|	http://www.genome.jp/kegg-bin/show_pathway?chx04750/chx:102169516%09red/chx:102189140%09red/chx:100860838%09red/chx:102185084%09red/chx:102180926%09red/chx:102168391%09red/chx:102170065%09red/chx:100862660%09red/chx:102176831%09red
Pancreatic cancer	KEGG PATHWAY	chx05212	5	63	0.836526	0.99999	goat_100860904|goat_102168391|goat_100861300|goat_102175660|goat_102169621	chx:100860904|chx:102168391|chx:100861300|chx:102175660|chx:102169621|	100860904|102168391|100861300|102175660|102169621|	AKT1|PIK3CA|TGF-BETARII|NFKB1|TP53|	http://www.genome.jp/kegg-bin/show_pathway?chx05212/chx:102169621%09red/chx:102168391%09red/chx:102175660%09red/chx:100860904%09red/chx:100861300%09red
NOD-like receptor signaling pathway	KEGG PATHWAY	chx04621	4	52	0.836667	0.99999	goat_102185161|goat_102178438|goat_102175660|goat_102180926	chx:102185161|chx:102178438|chx:102175660|chx:102180926|	102185161|102178438|102175660|102180926|	TAB1|IL8|NFKB1|MAPK12|	http://www.genome.jp/kegg-bin/show_pathway?chx04621/chx:102180926%09red/chx:102175660%09red/chx:102185161%09red/chx:102178438%09red
Primary bile acid biosynthesis	KEGG PATHWAY	chx00120	1	16	0.839751	0.99999	goat_102177672	chx:102177672|	102177672|	|	http://www.genome.jp/kegg-bin/show_pathway?chx00120/chx:102177672%09red
Nitrogen metabolism	KEGG PATHWAY	chx00910	1	16	0.839751	0.99999	goat_102190368	chx:102190368|	102190368|	CA14|	http://www.genome.jp/kegg-bin/show_pathway?chx00910/chx:102190368%09red
MicroRNAs in cancer	KEGG PATHWAY	chx05206	12	138	0.849738	0.99999	goat_102175335|goat_102181951|goat_102175660|goat_102176587|goat_102174446|goat_102169621|goat_102169417|goat_102171716|goat_102175277|goat_102180824|goat_102174202|goat_102191635	chx:102175335|chx:102181951|chx:102175660|chx:102176587|chx:102174446|chx:102169621|chx:102169417|chx:102171716|chx:102175277|chx:102180824|chx:102174202|chx:102191635|	102175335|102181951|102175660|102176587|102174446|102169621|102169417|102171716|102175277|102180824|102174202|102191635|	DICER1|RECK|NFKB1|ITGA5|TNXB|TP53|ITGB3|BCL2L11|CDKN1B|SIRT1| |MDM4|	http://www.genome.jp/kegg-bin/show_pathway?chx05206/chx:102191635%09red/chx:102174202%09red/chx:102175660%09red/chx:102174446%09red/chx:102171716%09red/chx:102169417%09red/chx:102181951%09red/chx:102180824%09red/chx:102175277%09red/chx:102175335%09red/chx:102169621%09red/chx:102176587%09red
Other types of O-glycan biosynthesis	KEGG PATHWAY	chx00514	2	30	0.852272	0.99999	goat_102178708|goat_102189620	chx:102178708|chx:102189620|	102178708|102189620|	MFNG|MGAT5B|	http://www.genome.jp/kegg-bin/show_pathway?chx00514/chx:102178708%09red/chx:102189620%09red
Ovarian steroidogenesis	KEGG PATHWAY	chx04913	5	65	0.854453	0.99999	goat_100860838|goat_102189109|goat_102177638|goat_102189140|goat_102187932	chx:100860838|chx:102189109|chx:102177638|chx:102189140|chx:102187932|	100860838|102189109|102177638|102189140|102187932|	IGF-I, IGF1| | | | |	http://www.genome.jp/kegg-bin/show_pathway?chx04913/chx:102177638%09red/chx:102189140%09red/chx:102187932%09red/chx:100860838%09red/chx:102189109%09red
Antigen processing and presentation	KEGG PATHWAY	chx04612	6	76	0.854935	0.99999	goat_102182108|goat_102171703|goat_102176791|goat_102177850|goat_100860849|goat_102181173	chx:102182108|chx:102171703|chx:102176791|chx:102177850|chx:100860849|chx:102181173|	102182108|102171703|102176791|102177850|100860849|102181173|	NFYB| | |HSPA1L|HSP70.1|TAP1|	http://www.genome.jp/kegg-bin/show_pathway?chx04612/chx:102177850%09red/chx:102171703%09red/chx:102181173%09red/chx:100860849%09red/chx:102176791%09red/chx:102182108%09red
Glycosphingolipid biosynthesis - ganglio series	KEGG PATHWAY	chx00604	1	17	0.856119	0.99999	goat_102180045	chx:102180045|	102180045|	HEXA|	http://www.genome.jp/kegg-bin/show_pathway?chx00604/chx:102180045%09red
Folate biosynthesis	KEGG PATHWAY	chx00790	1	17	0.856119	0.99999	goat_102190876	chx:102190876|	102190876|	|	http://www.genome.jp/kegg-bin/show_pathway?chx00790/chx:102190876%09red
Pyrimidine metabolism	KEGG PATHWAY	chx00240	8	98	0.859261	0.99999	goat_102181553|goat_102183821|goat_102188042|goat_102182068|goat_102191298|goat_102177094|goat_102187892|goat_102189688	chx:102181553|chx:102183821|chx:102188042|chx:102182068|chx:102191298|chx:102177094|chx:102187892|chx:102189688|	102181553|102183821|102188042|102182068|102191298|102177094|102187892|102189688|	DPYD|NT5M|POLR1E|POLR2H|NT5C1A|CANT1|POLR2A|CMPK2|	http://www.genome.jp/kegg-bin/show_pathway?chx00240/chx:102189688%09red/chx:102182068%09red/chx:102183821%09red/chx:102188042%09red/chx:102177094%09red/chx:102181553%09red/chx:102191298%09red/chx:102187892%09red
Inflammatory bowel disease (IBD)	KEGG PATHWAY	chx05321	5	66	0.862784	0.99999	goat_102185423|goat_100860747|goat_100860876|goat_100860746|goat_102175660	chx:102185423|chx:100860747|chx:100860876|chx:100860746|chx:102175660|	102185423|100860747|100860876|100860746|102175660|	JUN|TLR2|RORC|IL10|NFKB1|	http://www.genome.jp/kegg-bin/show_pathway?chx05321/chx:100860876%09red/chx:102185423%09red/chx:102175660%09red/chx:100860746%09red/chx:100860747%09red
Aminoacyl-tRNA biosynthesis	KEGG PATHWAY	chx00970	5	66	0.862784	0.99999	goat_102169829|goat_102175915|goat_102171179|goat_102169537|goat_102190826	chx:102169829|chx:102175915|chx:102171179|chx:102169537|chx:102190826|	102169829|102175915|102171179|102169537|102190826|	GARS|WARS2|PET112|FARS2|WARS|	http://www.genome.jp/kegg-bin/show_pathway?chx00970/chx:102190826%09red/chx:102169829%09red/chx:102175915%09red/chx:102171179%09red/chx:102169537%09red
Mucin type O-Glycan biosynthesis	KEGG PATHWAY	chx00512	2	31	0.864113	0.99999	goat_102174898|goat_102172790	chx:102174898|chx:102172790|	102174898|102172790|	WBSCR17|GALNT4|	http://www.genome.jp/kegg-bin/show_pathway?chx00512/chx:102174898%09red/chx:102172790%09red
Pentose and glucuronate interconversions	KEGG PATHWAY	chx00040	2	31	0.864113	0.99999	goat_102178305|goat_102187646	chx:102178305|chx:102187646|	102178305|102187646|	|AKR1B10|	http://www.genome.jp/kegg-bin/show_pathway?chx00040/chx:102178305%09red/chx:102187646%09red
Drug metabolism - cytochrome P450	KEGG PATHWAY	chx00982	4	55	0.86513	0.99999	goat_102179701|goat_102173111|goat_102185988|goat_102186197	chx:102179701|chx:102173111|chx:102185988|chx:102186197|	102179701|102173111|102185988|102186197|	ALDH3A1|FMO3|ALDH3B1|ADH5|	http://www.genome.jp/kegg-bin/show_pathway?chx00982/chx:102185988%09red/chx:102173111%09red/chx:102179701%09red/chx:102186197%09red
Renal cell carcinoma	KEGG PATHWAY	chx05211	5	67	0.87071	0.99999	goat_100860904|goat_102185423|goat_102180827|goat_102191264|goat_102168391	chx:100860904|chx:102185423|chx:102180827|chx:102191264|chx:102168391|	100860904|102185423|102180827|102191264|102168391|	AKT1|JUN| |EGLN2|PIK3CA|	http://www.genome.jp/kegg-bin/show_pathway?chx05211/chx:102185423%09red/chx:102180827%09red/chx:102191264%09red/chx:100860904%09red/chx:102168391%09red
Axon guidance	KEGG PATHWAY	chx04360	10	122	0.877294	0.99999	goat_102170782|goat_102180632|goat_102169916|goat_102180827|goat_102180124|goat_102178040|goat_102183759|goat_102174857|goat_102186490|goat_102183467	chx:102170782|chx:102180632|chx:102169916|chx:102180827|chx:102180124|chx:102178040|chx:102183759|chx:102174857|chx:102186490|chx:102183467|	102170782|102180632|102169916|102180827|102180124|102178040|102183759|102174857|102186490|102183467|	RASA1|CFL2|CXCR4| |ABLIM3|CDK5|SEMA3C|NFATC2|DPYSL5|EPHA4|	http://www.genome.jp/kegg-bin/show_pathway?chx04360/chx:102180632%09red/chx:102178040%09red/chx:102169916%09red/chx:102174857%09red/chx:102183759%09red/chx:102170782%09red/chx:102183467%09red/chx:102180124%09red/chx:102180827%09red/chx:102186490%09red
Vasopressin-regulated water reabsorption	KEGG PATHWAY	chx04962	3	45	0.880444	0.99999	goat_102189834|goat_102189140|goat_102183893	chx:102189834|chx:102189140|chx:102183893|	102189834|102189140|102183893|	AQP2| |CREB3L1|	http://www.genome.jp/kegg-bin/show_pathway?chx04962/chx:102183893%09red/chx:102189140%09red/chx:102189834%09red
Metabolism of xenobiotics by cytochrome P450	KEGG PATHWAY	chx00980	4	57	0.881648	0.99999	goat_102179701|goat_102173507|goat_102185988|goat_102186197	chx:102179701|chx:102173507|chx:102185988|chx:102186197|	102179701|102173507|102185988|102186197|	ALDH3A1|CBR3|ALDH3B1|ADH5|	http://www.genome.jp/kegg-bin/show_pathway?chx00980/chx:102173507%09red/chx:102185988%09red/chx:102179701%09red/chx:102186197%09red
One carbon pool by folate	KEGG PATHWAY	chx00670	1	19	0.884013	0.99999	goat_102172599	chx:102172599|	102172599|	MTR|	http://www.genome.jp/kegg-bin/show_pathway?chx00670/chx:102172599%09red
Glycosaminoglycan biosynthesis - chondroitin sulfate / dermatan sulfate	KEGG PATHWAY	chx00532	1	19	0.884013	0.99999	goat_102172247	chx:102172247|	102172247|	CHST7|	http://www.genome.jp/kegg-bin/show_pathway?chx00532/chx:102172247%09red
RNA transport	KEGG PATHWAY	chx03013	14	165	0.884656	0.99999	goat_102188880|goat_102168232|goat_102188127|goat_102171645|goat_102182558|goat_102169026|goat_102168598|goat_102180304|goat_102170440|goat_102185190|goat_102181269|goat_102176855|goat_102187733|goat_102183400	chx:102188880|chx:102168232|chx:102188127|chx:102171645|chx:102182558|chx:102169026|chx:102168598|chx:102180304|chx:102170440|chx:102185190|chx:102181269|chx:102176855|chx:102187733|chx:102183400|	102188880|102168232|102188127|102171645|102182558|102169026|102168598|102180304|102170440|102185190|102181269|102176855|102187733|102183400|	NUP160|PABPC4|NUP54|NUP88|DDX20|RAE1|EIF3B|EIF3G|EEF1A2|NUP214|EIF4B|AAAS|EIF2B3|NXF2B|	http://www.genome.jp/kegg-bin/show_pathway?chx03013/chx:102170440%09red/chx:102183400%09red/chx:102181269%09red/chx:102187733%09red/chx:102169026%09red/chx:102180304%09red/chx:102168232%09red/chx:102188880%09red/chx:102168598%09red/chx:102185190%09red/chx:102188127%09red/chx:102182558%09red/chx:102176855%09red/chx:102171645%09red
Prion diseases	KEGG PATHWAY	chx05020	2	33	0.88522	0.99999	goat_102180259|goat_102186813	chx:102180259|chx:102186813|	102180259|102186813|	C7|C1QB|	http://www.genome.jp/kegg-bin/show_pathway?chx05020/chx:102180259%09red/chx:102186813%09red
Serotonergic synapse	KEGG PATHWAY	chx04726	9	113	0.886178	0.99999	goat_102174574|goat_102189312|goat_102169726|goat_102189140|goat_102191178|goat_102172538|goat_102179132|goat_102176151|goat_102178536	chx:102174574|chx:102189312|chx:102169726|chx:102189140|chx:102191178|chx:102172538|chx:102179132|chx:102176151|chx:102178536|	102174574|102189312|102169726|102189140|102191178|102172538|102179132|102176151|102178536|	GNB5|GNG2|DDC| |GNB4| | |CACNA1S|HTR4|	http://www.genome.jp/kegg-bin/show_pathway?chx04726/chx:102189312%09red/chx:102189140%09red/chx:102174574%09red/chx:102178536%09red/chx:102172538%09red/chx:102169726%09red/chx:102191178%09red/chx:102179132%09red/chx:102176151%09red
Vascular smooth muscle contraction	KEGG PATHWAY	chx04270	10	124	0.888123	0.99999	goat_102171409|goat_102176151|goat_102182147|goat_102174619|goat_102169770|goat_102181454|goat_102186276|goat_102172538|goat_102186447|goat_102189140	chx:102171409|chx:102176151|chx:102182147|chx:102174619|chx:102169770|chx:102181454|chx:102186276|chx:102172538|chx:102186447|chx:102189140|	102171409|102176151|102182147|102174619|102169770|102181454|102186276|102172538|102186447|102189140|	MYL6B|CACNA1S|MYLK2| |ADRA1D|MYLK4|KCNMA1| |NPR1| |	http://www.genome.jp/kegg-bin/show_pathway?chx04270/chx:102182147%09red/chx:102189140%09red/chx:102186276%09red/chx:102174619%09red/chx:102172538%09red/chx:102186447%09red/chx:102169770%09red/chx:102181454%09red/chx:102171409%09red/chx:102176151%09red
Sphingolipid metabolism	KEGG PATHWAY	chx00600	3	46	0.888916	0.99999	goat_102170388|goat_102179093|goat_102186630	chx:102170388|chx:102179093|chx:102186630|	102170388|102179093|102186630|	CERS5|ACER1|ENPP7|	http://www.genome.jp/kegg-bin/show_pathway?chx00600/chx:102186630%09red/chx:102170388%09red/chx:102179093%09red
Tryptophan metabolism	KEGG PATHWAY	chx00380	3	46	0.888916	0.99999	goat_102184119|goat_102177774|goat_102169726	chx:102184119|chx:102177774|chx:102169726|	102184119|102177774|102169726|	IDO1|AOC1|DDC|	http://www.genome.jp/kegg-bin/show_pathway?chx00380/chx:102177774%09red/chx:102169726%09red/chx:102184119%09red
Ribosome biogenesis in eukaryotes	KEGG PATHWAY	chx03008	6	81	0.89029	0.99999	goat_102175279|goat_102169767|goat_102172390|goat_102184112|goat_102185595|goat_102183400	chx:102175279|chx:102169767|chx:102172390|chx:102184112|chx:102185595|chx:102183400|	102175279|102169767|102172390|102184112|102185595|102183400|	UTP14A|WDR43|UTP15| |FBL|NXF2B|	http://www.genome.jp/kegg-bin/show_pathway?chx03008/chx:102172390%09red/chx:102184112%09red/chx:102183400%09red/chx:102185595%09red/chx:102169767%09red/chx:102175279%09red
SNARE interactions in vesicular transport	KEGG PATHWAY	chx04130	2	34	0.894595	0.99999	goat_102184547|goat_102170149	chx:102184547|chx:102170149|	102184547|102170149|	STX6|STX7|	http://www.genome.jp/kegg-bin/show_pathway?chx04130/chx:102184547%09red/chx:102170149%09red
Terpenoid backbone biosynthesis	KEGG PATHWAY	chx00900	1	20	0.895861	0.99999	goat_102169762	chx:102169762|	102169762|	HMGCR|	http://www.genome.jp/kegg-bin/show_pathway?chx00900/chx:102169762%09red
Fat digestion and absorption	KEGG PATHWAY	chx04975	3	48	0.904262	0.99999	goat_102173866|goat_102174409|goat_102179197	chx:102173866|chx:102174409|chx:102179197|	102173866|102174409|102179197|	MOGAT2|DGAT2|ABCA1|	http://www.genome.jp/kegg-bin/show_pathway?chx04975/chx:102173866%09red/chx:102179197%09red/chx:102174409%09red
DNA replication	KEGG PATHWAY	chx03030	2	36	0.911242	0.99999	goat_102186264|goat_102174340	chx:102186264|chx:102174340|	102186264|102174340|	MCM7|RFC4|	http://www.genome.jp/kegg-bin/show_pathway?chx03030/chx:102174340%09red/chx:102186264%09red
Porphyrin and chlorophyll metabolism	KEGG PATHWAY	chx00860	2	36	0.911242	0.99999	goat_100861387|goat_100860951	chx:100861387|chx:100860951|	100861387|100860951|	ALAS1|HMOX1|	http://www.genome.jp/kegg-bin/show_pathway?chx00860/chx:100861387%09red/chx:100860951%09red
Dorso-ventral axis formation	KEGG PATHWAY	chx04320	1	23	0.924629	0.99999	goat_102173845	chx:102173845|	102173845|	PIWIL2|	http://www.genome.jp/kegg-bin/show_pathway?chx04320/chx:102173845%09red
Taste transduction	KEGG PATHWAY	chx04742	2	38	0.925398	0.99999	goat_102171802|goat_102189140	chx:102171802|chx:102189140|	102171802|102189140|	KCNB1| |	http://www.genome.jp/kegg-bin/show_pathway?chx04742/chx:102189140%09red/chx:102171802%09red
Neuroactive ligand-receptor interaction	KEGG PATHWAY	chx04080	24	279	0.926084	0.99999	goat_102181818|goat_102169770|goat_102191006|goat_102186994|goat_102184585|goat_102179457|goat_102191614|goat_102168674|goat_102185124|goat_102168399|goat_102176899|goat_102184981|goat_102178536|goat_102168378|goat_102176831|goat_102187262|goat_102180244|goat_100861230|goat_102187919|goat_102172368|goat_102169266|goat_102184797|goat_102177187|goat_102185002	chx:102181818|chx:102169770|chx:102191006|chx:102186994|chx:102184585|chx:102179457|chx:102191614|chx:102168674|chx:102185124|chx:102168399|chx:102176899|chx:102184981|chx:102178536|chx:102168378|chx:102176831|chx:102187262|chx:102180244|chx:100861230|chx:102187919|chx:102172368|chx:102169266|chx:102184797|chx:102177187|chx:102185002|	102181818|102169770|102191006|102186994|102184585|102179457|102191614|102168674|102185124|102168399|102176899|102184981|102178536|102168378|102176831|102187262|102180244|100861230|102187919|102172368|102169266|102184797|102177187|102185002|	CHRNA1|ADRA1D| |CHRNB1|CALCR|SSTR3|GRIN3A|CHRNG|OXTR|CHRND|NPBWR2|CYSLTR1|HTR4|GRIA2|BDKRB2|UTS2R|P2RX3|GH1, GH|GRID1|HRH3|GRIA3|GABRA4|GRIN2D|GRM1|	http://www.genome.jp/kegg-bin/show_pathway?chx04080/chx:102172368%09red/chx:102169266%09red/chx:102185124%09red/chx:102184981%09red/chx:102185002%09red/chx:102176831%09red/chx:102178536%09red/chx:102181818%09red/chx:102191006%09red/chx:102179457%09red/chx:100861230%09red/chx:102176899%09red/chx:102187919%09red/chx:102184797%09red/chx:102191614%09red/chx:102186994%09red/chx:102180244%09red/chx:102…
Fc epsilon RI signaling pathway	KEGG PATHWAY	chx04664	4	64	0.92635	0.99999	goat_100860904|goat_102168391|goat_102169516|goat_102180926	chx:100860904|chx:102168391|chx:102169516|chx:102180926|	100860904|102168391|102169516|102180926|	AKT1|PIK3CA|MAP2K6|MAPK12|	http://www.genome.jp/kegg-bin/show_pathway?chx04664/chx:102180926%09red/chx:102169516%09red/chx:100860904%09red/chx:102168391%09red
Cell adhesion molecules (CAMs)	KEGG PATHWAY	chx04514	12	155	0.92857	0.99999	goat_100861185|goat_102172335|goat_102174054|goat_102171703|goat_102181063|goat_102191301|goat_102179808|goat_102191361|goat_102183249|goat_102178567|goat_102181928|goat_102178011	chx:100861185|chx:102172335|chx:102174054|chx:102171703|chx:102181063|chx:102191301|chx:102179808|chx:102191361|chx:102183249|chx:102178567|chx:102181928|chx:102178011|	100861185|102172335|102174054|102171703|102181063|102191301|102179808|102191361|102183249|102178567|102181928|102178011|	CD18, ITGB2|CD40LG|CDH5| |NFASC|ITGB8|PECAM1|CDH15|CD40| |ESAM| |	http://www.genome.jp/kegg-bin/show_pathway?chx04514/chx:102191301%09red/chx:102172335%09red/chx:102179808%09red/chx:102174054%09red/chx:102191361%09red/chx:102178567%09red/chx:102171703%09red/chx:102183249%09red/chx:100861185%09red/chx:102178011%09red/chx:102181928%09red/chx:102181063%09red
Non-small cell lung cancer	KEGG PATHWAY	chx05223	3	52	0.929332	0.99999	goat_100860904|goat_102168391|goat_102169621	chx:100860904|chx:102168391|chx:102169621|	100860904|102168391|102169621|	AKT1|PIK3CA|TP53|	http://www.genome.jp/kegg-bin/show_pathway?chx05223/chx:102169621%09red/chx:100860904%09red/chx:102168391%09red
Lysine degradation	KEGG PATHWAY	chx00310	3	53	0.934577	0.99999	goat_102170478|goat_102168698|goat_102179971	chx:102170478|chx:102168698|chx:102179971|	102170478|102168698|102179971|	SETD1A| |SETD1B|	http://www.genome.jp/kegg-bin/show_pathway?chx00310/chx:102170478%09red/chx:102179971%09red/chx:102168698%09red
Long-term potentiation	KEGG PATHWAY	chx04720	4	66	0.935971	0.99999	goat_102185084|goat_102168378|goat_102177187|goat_102185002	chx:102185084|chx:102168378|chx:102177187|chx:102185002|	102185084|102168378|102177187|102185002|	CAMK2A|GRIA2|GRIN2D|GRM1|	http://www.genome.jp/kegg-bin/show_pathway?chx04720/chx:102168378%09red/chx:102185002%09red/chx:102177187%09red/chx:102185084%09red
mRNA surveillance pathway	KEGG PATHWAY	chx03015	7	102	0.937057	0.99999	goat_102168232|goat_102177341|goat_102178808|goat_102188298|goat_102168640|goat_102171773|goat_102183400	chx:102168232|chx:102177341|chx:102178808|chx:102188298|chx:102168640|chx:102171773|chx:102183400|	102168232|102177341|102178808|102188298|102168640|102171773|102183400|	PABPC4|RNGTT| |PPP2R2C|PAPOLG|FIP1L1|NXF2B|	http://www.genome.jp/kegg-bin/show_pathway?chx03015/chx:102177341%09red/chx:102183400%09red/chx:102188298%09red/chx:102168640%09red/chx:102168232%09red/chx:102178808%09red/chx:102171773%09red
Protein export	KEGG PATHWAY	chx03060	1	25	0.939243	0.99999	goat_102189193	chx:102189193|	102189193|	SRPR|	http://www.genome.jp/kegg-bin/show_pathway?chx03060/chx:102189193%09red
Glycosylphosphatidylinositol(GPI)-anchor biosynthesis	KEGG PATHWAY	chx00563	1	25	0.939243	0.99999	goat_102173077	chx:102173077|	102173077|	PIGY|	http://www.genome.jp/kegg-bin/show_pathway?chx00563/chx:102173077%09red
Hematopoietic cell lineage	KEGG PATHWAY	chx04640	6	91	0.939439	0.99999	goat_102176587|goat_102172761|goat_102169417|goat_102185051|goat_102175634|goat_100861303	chx:102176587|chx:102172761|chx:102169417|chx:102185051|chx:102175634|chx:100861303|	102176587|102172761|102169417|102185051|102175634|100861303|	ITGA5|ITGA1|ITGB3|CSF1| | |	http://www.genome.jp/kegg-bin/show_pathway?chx04640/chx:102175634%09red/chx:102185051%09red/chx:102169417%09red/chx:102172761%09red/chx:100861303%09red/chx:102176587%09red
Cytosolic DNA-sensing pathway	KEGG PATHWAY	chx04623	3	54	0.939461	0.99999	goat_102183788|goat_102182068|goat_102175660	chx:102183788|chx:102182068|chx:102175660|	102183788|102182068|102175660|	DDX58|POLR2H|NFKB1|	http://www.genome.jp/kegg-bin/show_pathway?chx04623/chx:102182068%09red/chx:102175660%09red/chx:102183788%09red
Type I diabetes mellitus	KEGG PATHWAY	chx04940	3	55	0.944005	0.99999	goat_102171703|goat_102176878|goat_102191726	chx:102171703|chx:102176878|chx:102191726|	102171703|102176878|102191726|	| |CPE|	http://www.genome.jp/kegg-bin/show_pathway?chx04940/chx:102176878%09red/chx:102171703%09red/chx:102191726%09red
Retinol metabolism	KEGG PATHWAY	chx00830	3	57	0.952157	0.99999	goat_102174619|goat_102186197|goat_102181689	chx:102174619|chx:102186197|chx:102181689|	102174619|102186197|102181689|	|ADH5|ALDH1A2|	http://www.genome.jp/kegg-bin/show_pathway?chx00830/chx:102181689%09red/chx:102186197%09red/chx:102174619%09red
Progesterone-mediated oocyte maturation	KEGG PATHWAY	chx04914	5	84	0.956399	0.99999	goat_100860838|goat_100860904|goat_102168391|goat_102180926|goat_102190893	chx:100860838|chx:100860904|chx:102168391|chx:102180926|chx:102190893|	100860838|100860904|102168391|102180926|102190893|	IGF-I, IGF1|AKT1|PIK3CA|MAPK12|PDE3B|	http://www.genome.jp/kegg-bin/show_pathway?chx04914/chx:102180926%09red/chx:102190893%09red/chx:100860904%09red/chx:100860838%09red/chx:102168391%09red
Butanoate metabolism	KEGG PATHWAY	chx00650	1	29	0.960523	0.99999	goat_102188355	chx:102188355|	102188355|	OXCT1|	http://www.genome.jp/kegg-bin/show_pathway?chx00650/chx:102188355%09red
Graft-versus-host disease	KEGG PATHWAY	chx05332	2	46	0.963348	0.99999	goat_102171703|goat_102176878	chx:102171703|chx:102176878|	102171703|102176878|	| |	http://www.genome.jp/kegg-bin/show_pathway?chx05332/chx:102176878%09red/chx:102171703%09red
alpha-Linolenic acid metabolism	KEGG PATHWAY	chx00592	1	30	0.964557	0.99999	goat_102171133	chx:102171133|	102171133|	|	http://www.genome.jp/kegg-bin/show_pathway?chx00592/chx:102171133%09red
Collecting duct acid secretion	KEGG PATHWAY	chx04966	1	30	0.964557	0.99999	goat_102172556	chx:102172556|	102172556|	ATP6V0D2|	http://www.genome.jp/kegg-bin/show_pathway?chx04966/chx:102172556%09red
Chemical carcinogenesis	KEGG PATHWAY	chx05204	3	64	0.972755	0.99999	goat_102179701|goat_102185988|goat_102186197	chx:102179701|chx:102185988|chx:102186197|	102179701|102185988|102186197|	ALDH3A1|ALDH3B1|ADH5|	http://www.genome.jp/kegg-bin/show_pathway?chx05204/chx:102185988%09red/chx:102179701%09red/chx:102186197%09red
Regulation of autophagy	KEGG PATHWAY	chx04140	1	33	0.974351	0.99999	goat_102173093	chx:102173093|	102173093|	ATG14|	http://www.genome.jp/kegg-bin/show_pathway?chx04140/chx:102173093%09red
Basal transcription factors	KEGG PATHWAY	chx03022	2	50	0.974513	0.99999	goat_102187576|goat_102183061	chx:102187576|chx:102183061|	102187576|102183061|	TAF1|TAF7|	http://www.genome.jp/kegg-bin/show_pathway?chx03022/chx:102183061%09red/chx:102187576%09red
Ribosome	KEGG PATHWAY	chx03010	22	289	0.9778	0.99999	goat_102185962|goat_102168952|goat_102168677|goat_102186163|goat_102191754|goat_102182096|goat_102190439|goat_100861004|goat_102184465|goat_102170193|goat_102171233|goat_102181499|goat_102191507|goat_100860903|goat_102189964|goat_102183122|goat_102189283|goat_102175001|goat_102186409|goat_100860995|goat_102189108|goat_100861018	chx:102185962|chx:102168952|chx:102168677|chx:102186163|chx:102191754|chx:102182096|chx:102190439|chx:100861004|chx:102184465|chx:102170193|chx:102171233|chx:102181499|chx:102191507|chx:100860903|chx:102189964|chx:102183122|chx:102189283|chx:102175001|chx:100861018|chx:100860995|chx:102189108|chx:100861018|	102185962|102168952|102168677|102186163|102191754|102182096|102190439|100861004|102184465|102170193|102171233|102181499|102191507|100860903|102189964|102183122|102189283|102175001|100861018|100860995|102189108|100861018|	| | |MRPL3|RPL3L| | |MRPL14|RPL18| |RPL18A| | | |MRPS9| |FAU| |RPL17|RPL10A| |RPL17|	http://www.genome.jp/kegg-bin/show_pathway?chx03010/chx:100861004%09red/chx:102183122%09red/chx:100861018%09red/chx:102189964%09red/chx:102181499%09red/chx:102189108%09red/chx:102182096%09red/chx:100860903%09red/chx:102184465%09red/chx:100860995%09red/chx:102170193%09red/chx:102186163%09red/chx:102168952%09red/chx:102191507%09red/chx:102168677%09red/chx:102185962%09red/chx:102190439%09red/chx:102…
Parkinson's disease	KEGG PATHWAY	chx05012	11	169	0.980356	0.99999	goat_102181181|goat_102189083|goat_102182896|goat_102172812|goat_102179638|goat_102177253|goat_100861351|goat_102183240|goat_102178770|goat_102187496|goat_102169457	chx:102181181|chx:102189083|chx:102182896|chx:102172812|chx:102179638|chx:102187983|chx:100861351|chx:102183240|chx:102178770|chx:102187496|chx:102169457|	102181181|102189083|102182896|102172812|102179638|102187983|100861351|102183240|102178770|102187496|102169457|	| | |PARK2|NDUFA4L2|ATP5J|SLC25A4| | | |VDAC2|	http://www.genome.jp/kegg-bin/show_pathway?chx05012/chx:102179638%09red/chx:102187496%09red/chx:100861351%09red/chx:102183240%09red/chx:102172812%09red/chx:102189083%09red/chx:102178770%09red/chx:102169457%09red/chx:102187983%09red/chx:102181181%09red/chx:102182896%09red
Linoleic acid metabolism	KEGG PATHWAY	chx00591	1	37	0.983337	0.99999	goat_102179132	chx:102179132|	102179132|	|	http://www.genome.jp/kegg-bin/show_pathway?chx00591/chx:102179132%09red
Drug metabolism - other enzymes	KEGG PATHWAY	chx00983	1	38	0.98504	0.99999	goat_102181553	chx:102181553|	102181553|	DPYD|	http://www.genome.jp/kegg-bin/show_pathway?chx00983/chx:102181553%09red
Ubiquitin mediated proteolysis	KEGG PATHWAY	chx04120	8	139	0.986297	0.99999	goat_102170826|goat_102187530|goat_102173985|goat_102182525|goat_102173606|goat_102184362|goat_102172812|goat_102179100	chx:102170826|chx:102187530|chx:102173985|chx:102182525|chx:102173606|chx:102184362|chx:102172812|chx:102179100|	102170826|102187530|102173985|102182525|102173606|102184362|102172812|102179100|	AIRE|MAP3K1|UBE2Q1|RFWD2| |FBXW8|PARK2| |	http://www.genome.jp/kegg-bin/show_pathway?chx04120/chx:102179100%09red/chx:102173985%09red/chx:102184362%09red/chx:102172812%09red/chx:102187530%09red/chx:102170826%09red/chx:102173606%09red/chx:102182525%09red
Protein processing in endoplasmic reticulum	KEGG PATHWAY	chx04141	11	176	0.986773	0.99999	goat_102181606|goat_102190218|goat_102176523|goat_102173606|goat_102172812|goat_102177850|goat_102181316|goat_100860849|goat_102175557|goat_102182552|goat_102188805	chx:102181606|chx:102190218|chx:102176523|chx:102173606|chx:102172812|chx:102177850|chx:102181316|chx:100860849|chx:102175557|chx:102182552|chx:102188805|	102181606|102190218|102176523|102173606|102172812|102177850|102181316|100860849|102175557|102182552|102188805|	DNAJC5G|SIL1|SEC24A| |PARK2|HSPA1L|RPN2|HSP70.1|DDIT3|MAN1C1|ATXN3|	http://www.genome.jp/kegg-bin/show_pathway?chx04141/chx:102177850%09red/chx:102190218%09red/chx:102188805%09red/chx:102172812%09red/chx:102175557%09red/chx:100860849%09red/chx:102176523%09red/chx:102173606%09red/chx:102181316%09red/chx:102182552%09red/chx:102181606%09red
Nucleotide excision repair	KEGG PATHWAY	chx03420	1	44	0.992167	0.99999	goat_102174340	chx:102174340|	102174340|	RFC4|	http://www.genome.jp/kegg-bin/show_pathway?chx03420/chx:102174340%09red
Ether lipid metabolism	KEGG PATHWAY	chx00565	1	47	0.994333	0.99999	goat_102175100	chx:102175100|	102175100|	CHPT1|	http://www.genome.jp/kegg-bin/show_pathway?chx00565/chx:102175100%09red
Proteasome	KEGG PATHWAY	chx03050	1	49	0.995433	0.99999	goat_102174744	chx:102174744|	102174744|	PSMB11|	http://www.genome.jp/kegg-bin/show_pathway?chx03050/chx:102174744%09red
Gap junction	KEGG PATHWAY	chx04540	3	89	0.996766	0.99999	goat_102168953|goat_102189140|goat_102185002	chx:102168953|chx:102189140|chx:102185002|	102168953|102189140|102185002|	| |GRM1|	http://www.genome.jp/kegg-bin/show_pathway?chx04540/chx:102185002%09red/chx:102189140%09red/chx:102168953%09red
Oxidative phosphorylation	KEGG PATHWAY	chx00190	8	161	0.996815	0.99999	goat_102181181|goat_102189083|goat_102172556|goat_102179638|goat_102172639|goat_102177253|goat_102183240|goat_102187496	chx:102181181|chx:102189083|chx:102172556|chx:102179638|chx:102172639|chx:102187983|chx:102183240|chx:102187496|	102181181|102189083|102172556|102179638|102172639|102187983|102183240|102187496|	| |ATP6V0D2|NDUFA4L2|ATP12A|ATP5J| | |	http://www.genome.jp/kegg-bin/show_pathway?chx00190/chx:102179638%09red/chx:102187496%09red/chx:102183240%09red/chx:102189083%09red/chx:102172556%09red/chx:102172639%09red/chx:102187983%09red/chx:102181181%09red
Oocyte meiosis	KEGG PATHWAY	chx04114	4	117	0.998853	0.99999	goat_100860838|goat_102185084|goat_102178808|goat_102173606	chx:100860838|chx:102185084|chx:102178808|chx:102173606|	100860838|102185084|102178808|102173606|	IGF-I, IGF1|CAMK2A| | |	http://www.genome.jp/kegg-bin/show_pathway?chx04114/chx:102173606%09red/chx:102178808%09red/chx:100860838%09red/chx:102185084%09red
Cell cycle	KEGG PATHWAY	chx04110	4	128	0.999554	0.99999	goat_102173606|goat_102186264|goat_102169621|goat_102175277	chx:102173606|chx:102186264|chx:102169621|chx:102175277|	102173606|102186264|102169621|102175277|	|MCM7|TP53|CDKN1B|	http://www.genome.jp/kegg-bin/show_pathway?chx04110/chx:102175277%09red/chx:102173606%09red/chx:102169621%09red/chx:102186264%09red
Olfactory transduction	KEGG PATHWAY	chx04740	57	849	0.99999	0.99999	goat_102188133|goat_102175357|goat_102177801|goat_102179202|goat_102172936|goat_102178603|goat_102178606|goat_102184973|goat_102188585|goat_102173162|goat_102177262|goat_102190683|goat_102183691|goat_102168685|goat_102185941|goat_102190534|goat_102190120|goat_102170865|goat_102179269|goat_102184368|goat_102169667|goat_102171511|goat_102184153|goat_102176788|goat_102172545|goat_102180142|goat_1021…	chx:102188133|chx:102175357|chx:102177801|chx:102179202|chx:102172936|chx:102178603|chx:102178606|chx:102184973|chx:102188585|chx:102173162|chx:102177262|chx:102190683|chx:102183691|chx:102168685|chx:102185941|chx:102190534|chx:102190120|chx:102170865|chx:102179269|chx:102184368|chx:102169667|chx:102171511|chx:102184153|chx:102176788|chx:102172545|chx:102180142|chx:102174954|chx:102191387|chx:102…	102188133|102175357|102177801|102179202|102172936|102178603|102178606|102184973|102188585|102173162|102177262|102190683|102183691|102168685|102185941|102190534|102190120|102170865|102179269|102184368|102169667|102171511|102184153|102176788|102172545|102180142|102174954|102191387|102184135|102181272|102179556|102184528|102182300|102180049|102188140|102182867|102174112|102183312|102177871|102179115…	| | | | | | | | | | | | | | | | | | | | | | | | | | | | | | | | |CNGA3| | | | | | | | | |CAMK2A| | | | | | | | | | | | | |	http://www.genome.jp/kegg-bin/show_pathway?chx04740/chx:102177262%09red/chx:102182300%09red/chx:102190120%09red/chx:102175633%09red/chx:102182616%09red/chx:102180142%09red/chx:102181272%09red/chx:102182595%09red/chx:102188133%09red/chx:102177871%09red/chx:102174112%09red/chx:102175357%09red/chx:102179269%09red/chx:102179202%09red/chx:102178606%09red/chx:102179115%09red/chx:102191387%09red/chx:102…
--------------------
#Term	Database	ID	Input number	Background number	P-Value	Corrected P-Value	Input	KO	Entrez_ID	KO_name	Hyperlink
