# Supplementary material for: Genome-wide analysis of long non-coding RNAs at early stage of skin pigmentation in goats (Capra hircus)
Source: BMC Genomics. 2016 Jan 19;17:67. doi: 10.1186/s12864-016-2365-3 (PMC4719336; doi:10.1186/s12864-016-2365-3)
Supplement: Additional file 6: — Pearson correlations between protein-coding genes and lncRNAs. (LIST 1829 kb) [file 12864_2016_2365_MOESM6_ESM.list]

lncRNA_geneID mRNA_geneID
XLOC_023388	goat_102171586,goat_102186660,goat_102189672,goat_102173536,goat_100861191,goat_102169821,goat_102175016,goat_102168217,goat_102187274,goat_102184500,goat_102170808,goat_102170940,goat_102184764,goat_102179869,goat_102173827,goat_102186916,goat_102177752,goat_102183092,goat_102175156,goat_102171314,goat_102188153,goat_102184230,goat_102170617,goat_102173271,goat_102174437,goat_102182174,goat_1021…
XLOC_004251	goat_102185114,goat_102183592,goat_102170236,goat_102189486,goat_102182918,goat_102183989,goat_102189723,goat_102186030,goat_102170297,goat_102191475,goat_102188519,goat_102168981,goat_102172183,goat_102190765,goat_102187418,goat_102177661,goat_102177973,goat_102188155,goat_102187015,goat_102184269,goat_102173502,goat_102189761,goat_102179831,goat_102186728,goat_102183479,goat_102176220,goat_1021…
XLOC_004094	goat_102179758,goat_102188923,goat_102190715,goat_102185644,goat_102188557,goat_102176115,goat_102188484,goat_102186883,goat_102169799,goat_102184500,goat_102182519,goat_102191742,goat_102187498,goat_102184764,goat_100861337,goat_102189904,goat_102184020,goat_102190487,goat_102190485,goat_102188170,goat_102173017,goat_102186119,goat_102173464,goat_102188153,goat_102172657,goat_102171106,goat_1021…
XLOC_008023	goat_102171764,goat_102168496,goat_102170965,goat_102183298,goat_102188013,goat_102180555,goat_102180499,goat_102176139,goat_102179714,goat_102170233,goat_102191004,goat_102186840,goat_102176277,goat_102170198,goat_102168700,goat_102179509,goat_102191649,goat_102182284,goat_102172526,goat_102189791,goat_102181039,goat_102189743,goat_102172902,goat_102173425,goat_102176534,goat_102171351,goat_1021…
XLOC_006140	goat_102190712,goat_102180200,goat_102171025,goat_100860905,goat_102180869,goat_102181751,goat_102180848,goat_102173574,goat_102175522,goat_102173033,goat_102175955,goat_102186701,goat_102170842,goat_102170276,goat_102191214,goat_102176613,goat_102188364,goat_102188605,goat_102184987,goat_102176785,goat_102185911,goat_102177428,goat_102183491,goat_102191663,goat_102189174,goat_102182421,goat_1021…
XLOC_000037	goat_102189523,goat_102189839,goat_102175240,goat_102174262,goat_102191317,goat_102175383,goat_102171061,goat_102170213,goat_102172505,goat_102170905,goat_102183646,goat_102170589,goat_102184047,goat_102190911,goat_102186037,goat_102170173,goat_102186191,goat_102178579,goat_102191815,goat_102173376,goat_102172212,goat_102186035,goat_100860865,goat_102177483,goat_102174764,goat_102177159,goat_1021…
XLOC_024604	goat_102189672,goat_100861191,goat_102175871,goat_102174269,goat_102190157,goat_102170808,goat_102168238,goat_102176879,goat_102169615,goat_102177197,goat_102169440,goat_102178210,goat_102172678,goat_102175705,goat_102180907,goat_102184816,goat_102183904,goat_102173378,goat_102172377,goat_102180529,goat_102168390,goat_102179664,goat_102187199,goat_100861213,goat_102176498,goat_102175922,goat_1021…
XLOC_004763	goat_102170182,goat_102168799,goat_102170619,goat_102179822,goat_102188371,goat_102186450,goat_102181196,goat_102181195,goat_102178407,goat_102190952,goat_102185250,goat_102175347,goat_102170102,goat_102175746,goat_102183191,goat_102170247,goat_102188136,goat_102181175,goat_102174555,goat_102177766,goat_102176933,goat_102181630,goat_102185192,goat_102176644,goat_102180958,goat_102190014,goat_1021…
XLOC_004408	goat_102169846,goat_102182996,goat_102170610,goat_102187631,goat_102176721,goat_102170900,goat_102184047,goat_102187625,goat_102172901,goat_102168929,goat_102174535,goat_102186924,goat_102189031,goat_102171496,goat_102183421,goat_102171822,goat_102190201,goat_102173376,goat_102172219,goat_102172212,goat_100860865,goat_102182265,goat_102169879,goat_102190538,goat_102175022,goat_102187707,goat_1021…
XLOC_015132	goat_102179205,goat_102178333,goat_102191299,goat_102182553,goat_102187229,goat_102183019,goat_102184786,goat_102181881,goat_102189994,goat_100861055,goat_102183788,goat_102180671,goat_102190812,goat_102184916,goat_102178202,goat_102171665,goat_102191003,goat_102178438,goat_102187691,goat_102190483,goat_102185706,goat_102178567,goat_102169633,goat_102169638,goat_102178270,goat_102180361,goat_1021…
XLOC_003414	goat_102174844,goat_102189520,goat_102168865,goat_102170370,goat_102181312,goat_102172545,goat_102174863,goat_102184057,goat_102172735,goat_102181099,goat_102172097,goat_102173763,goat_102187733,goat_102168230,goat_102191376,goat_102190719,goat_102189249,goat_102187699,goat_102173032,goat_102183621,goat_102185957,goat_102187780,goat_102189484,goat_102174619,goat_100860747,goat_100861372,goat_1021…
XLOC_006549	goat_102175469,goat_102190677,goat_102170379,goat_102177667,goat_102182040,goat_102176479,goat_102171560,goat_102180269,goat_102189993,goat_102187298,goat_102184055,goat_102182350,goat_102175815,goat_102189345,goat_102183591,goat_102187978,goat_102180196,goat_102180197,goat_102168231,goat_102179528,goat_102168537,goat_102180002,goat_102171290,goat_102179194,goat_102175994,goat_102181442,goat_1021…
XLOC_006252	goat_102180201,goat_102174849,goat_102179568,goat_102171026,goat_102181313,goat_102176286,goat_102189053,goat_102184053,goat_102187597,goat_102173576,goat_102181303,goat_102179523,goat_102177207,goat_102170211,goat_102189398,goat_102187717,goat_102177595,goat_102185705,goat_102170844,goat_102186430,goat_102179730,goat_102175151,goat_102184139,goat_102173782,goat_102171780,goat_102174419,goat_1021…
XLOC_018431	goat_102188610,goat_102176051,goat_102174034,goat_102184227,goat_102169152,goat_102189827,goat_102178727,goat_102169114,goat_102169935,goat_102180168,goat_102180737,goat_102189354,goat_102189275,goat_102172863,goat_102184934,goat_102170623,goat_102168781,goat_102179032,goat_102174814,goat_102188270,goat_102178614,goat_102179897,goat_102171308,goat_102173876,goat_102172478,goat_102190869,goat_1021…
XLOC_019215	goat_102190575,goat_102184072,goat_102191291,goat_102185257,goat_102171394,goat_102174610,goat_102188618,goat_102188387,goat_102168573,goat_102186509,goat_102179140,goat_102179144,goat_102190897,goat_102176281,goat_102189054,goat_102188675,goat_102188012,goat_102188015,goat_102188016,goat_102185298,goat_102181335,goat_102186525,goat_102179385,goat_102169801,goat_102186041,goat_102170232,goat_1021…
XLOC_018556	goat_102190575,goat_102184073,goat_102184072,goat_102191291,goat_102189651,goat_100860921,goat_102172116,goat_102185257,goat_102174610,goat_102188618,goat_102188387,goat_102168573,goat_102186907,goat_102179140,goat_102189054,goat_102188675,goat_102188012,goat_102188015,goat_102189972,goat_102176136,goat_102185298,goat_102181335,goat_102186525,goat_102179385,goat_102174076,goat_102183746,goat_1021…
XLOC_014866	goat_102174846,goat_102190714,goat_102173535,goat_102181944,goat_102190454,goat_100861379,goat_102178288,goat_102182680,goat_102185766,goat_102172038,goat_102175018,goat_102185570,goat_102174863,goat_102191292,goat_102168216,goat_102168210,goat_102170398,goat_102172285,goat_102182354,goat_102189492,goat_102186522,goat_102173763,goat_102173765,goat_102187044,goat_102184172,goat_102172157,goat_1021…
XLOC_018483	goat_102190575,goat_102184073,goat_102184072,goat_102189651,goat_102172116,goat_102185257,goat_102179565,goat_102169043,goat_102188387,goat_102168573,goat_102186907,goat_102173629,goat_102172133,goat_102189054,goat_102188012,goat_102188015,goat_102188018,goat_102176136,goat_102186525,goat_102179385,goat_102174076,goat_102176090,goat_102188654,goat_102180651,goat_102174247,goat_102181806,goat_1021…
XLOC_021783	goat_102174057,goat_102181059,goat_102184465,goat_102185790,goat_102182708,goat_102176999,goat_102181251,goat_102185045,goat_102181154,goat_102187570,goat_102181230,goat_102175541,goat_102168590,goat_102181821,goat_102175938,goat_102183147,goat_102173151,goat_102179587,goat_102179398,goat_102184590,goat_102180425,goat_102178161,goat_102169974,goat_102176397,goat_102175937,goat_102182652,goat_1021…
XLOC_019130	goat_102191297,goat_102191104,goat_102183221,goat_102173559,goat_102189590,goat_102176130,goat_102188039,goat_102176923,goat_102170783,goat_102186247,goat_102179351,goat_102168599,goat_102173409,goat_102176250,goat_102169972,goat_102174081,goat_102189765,goat_102182548,goat_102169039,goat_102177797,goat_102185697,goat_102189382,goat_102183300,goat_102188869,goat_102176653,goat_102181513,goat_1021…
XLOC_016497	goat_102174844,goat_102168637,goat_102189528,goat_102189520,goat_102180041,goat_102172038,goat_102177883,goat_102172545,goat_100860908,goat_102174863,goat_102169567,goat_102168210,goat_102186630,goat_102171952,goat_102184057,goat_102181099,goat_102189492,goat_102181334,goat_102172097,goat_102173763,goat_102171544,goat_102168549,goat_102168230,goat_102189215,goat_102191085,goat_102191376,goat_1021…
XLOC_003314	goat_102186876,goat_102181719,goat_102178024,goat_102182289,goat_102178699,goat_102172465,goat_102184322,goat_102170295,goat_102173150,goat_102186220,goat_102181658,goat_102169119,goat_102179647,goat_102182732,goat_102185208,goat_102169598,goat_102179753,goat_102176447,goat_102190556,goat_102179915,goat_102176422,goat_102170758,goat_102170147,goat_102172608,goat_102171600,goat_102181233,goat_1021…
XLOC_018615	goat_102171580,goat_102174613,goat_102171708,goat_102189051,goat_102177074,goat_102174671,goat_102187041,goat_102182657,goat_102190325,goat_102178522,goat_102186895,goat_102170900,goat_102169636,goat_102177115,goat_102176559,goat_102174410,goat_102176312,goat_102187327,goat_102177195,goat_102188749,goat_102173643,goat_102186924,goat_102181634,goat_102180792,goat_102180698,goat_102182228,goat_1021…
XLOC_012548	goat_102184402,goat_102191279,goat_102171566,goat_102179147,goat_102171700,goat_102189767,goat_102184051,goat_102185621,goat_102178982,goat_102181054,goat_102169794,goat_102175898,goat_102180807,goat_102185979,goat_102186543,goat_102170922,goat_102190881,goat_102185954,goat_102175170,goat_102173015,goat_102170271,goat_102177117,goat_102189203,goat_102183144,goat_102181587,goat_102171164,goat_1021…
XLOC_009480	goat_102182102,goat_102185640,goat_102185132,goat_102174263,goat_102169798,goat_102186887,goat_102172896,goat_102171725,goat_102190475,goat_102191142,goat_102176872,goat_102178788,goat_102188653,goat_102171295,goat_102185262,goat_102187362,goat_102175176,goat_102182118,goat_102185939,goat_102189969,goat_102180349,goat_102184188,goat_102178069,goat_102188497,goat_102170061,goat_102180186,goat_1021…
XLOC_012079	goat_102168636,goat_102182106,goat_102187258,goat_102179489,goat_102174074,goat_102170239,goat_102170237,goat_102183602,goat_102185956,goat_102177036,goat_102171082,goat_102181481,goat_102169409,goat_102191335,goat_102182138,goat_102187912,goat_102177783,goat_102178644,goat_102187518,goat_102181778,goat_102191473,goat_102183317,goat_102182295,goat_102185554,goat_102183925,goat_102181122,goat_1021…
XLOC_022815	goat_100861033,goat_102170619,goat_102182571,goat_102179486,goat_102181880,goat_102169563,goat_102190114,goat_102185432,goat_102175034,goat_102168750,goat_102168532,goat_102174016,goat_102170929,goat_102175992,goat_102188533,goat_102187366,goat_102186756,goat_102189830,goat_102185250,goat_102170279,goat_102186760,goat_102176550,goat_102169650,goat_102182663,goat_102179921,goat_102182032,goat_1021…
XLOC_019381	goat_102183782,goat_102182019,goat_102191105,goat_102188726,goat_102185412,goat_102170613,goat_102182684,goat_102185007,goat_102171958,goat_102190993,goat_102184461,goat_102190097,goat_102185291,goat_102174078,goat_102172890,goat_102182514,goat_102182653,goat_102172151,goat_102184224,goat_102173290,goat_102171297,goat_102176079,goat_102182131,goat_102185951,goat_100861135,goat_102186560,goat_1021…
XLOC_000091	goat_102170182,goat_102189526,goat_102182280,goat_102175150,goat_102175543,goat_102185270,goat_102180444,goat_102174993,goat_102170155,goat_102168983,goat_102175604,goat_102181387,goat_102178527,goat_102184345,goat_102173338,goat_102173486,goat_102189036,goat_102180752,goat_102190178,goat_102186866,goat_102172867,goat_102177677,goat_102177943,goat_102172141,goat_102186465,goat_102184502,goat_1021…
XLOC_005115	goat_102180204,goat_102191680,goat_102168790,goat_102186508,goat_102170612,goat_102181051,goat_102182744,goat_102170806,goat_102176558,goat_102191008,goat_102180633,goat_102187369,goat_102182152,goat_102170781,goat_102186228,goat_102173050,goat_102168821,goat_100861155,goat_102169313,goat_102187336,goat_102184363,goat_102186110,goat_102184161,goat_102173637,goat_102182612,goat_102191565,goat_1021…
XLOC_010571	goat_102186950,goat_102190083,goat_102168570,goat_102182683,goat_102190690,goat_102174670,goat_102181334,goat_102184968,goat_102168230,goat_102181070,goat_102175221,goat_102168531,goat_102180009,goat_102179734,goat_102174446,goat_102190026,goat_102182093,goat_102181275,goat_102174978,goat_102187780,goat_102174226,goat_102179883,goat_102187884,goat_102177823,goat_102177824,goat_102176516,goat_1021…
XLOC_017643	goat_100861192,goat_102183834,goat_102174821,goat_102168738,goat_102181731,goat_102182111,goat_102181035,goat_102175110,goat_102182017,goat_102188566,goat_102188909,goat_102188258,goat_102191106,goat_102185415,goat_102177319,goat_102182841,goat_102172253,goat_102174855,goat_102189550,goat_102190098,goat_102184228,goat_102179765,goat_102188577,goat_102183631,goat_102175538,goat_102179855,goat_1021…
XLOC_025055	goat_102168633,goat_102186137,goat_102182376,goat_102188550,goat_100861071,goat_102188419,goat_102174918,goat_102182127,goat_102189658,goat_102185094,goat_102182172,goat_102177741,goat_102189617,goat_102189039,goat_102187137,goat_102169177,goat_102182967,goat_102185206,goat_102176216,goat_102186002,goat_102174766,goat_102176491,goat_102179677,goat_102175068,goat_102179499,goat_102174646,goat_1021…
XLOC_005292	goat_102175879,goat_102183936,goat_102182870,goat_102189630,goat_102177407,goat_102177746,goat_102171808,goat_102191567,goat_102168409,goat_102175198,goat_102185293,goat_100861310,goat_102168669,goat_102181105,goat_102179239,goat_102191017,goat_102188833,goat_102187497,goat_102174560,goat_102187974,goat_102178099,goat_102173456,goat_102181435,goat_102190586,goat_102191589
XLOC_008271	goat_102171769,goat_102168630,goat_102174848,goat_102174610,goat_102188488,goat_102184729,goat_102176281,goat_102172134,goat_102177079,goat_102188638,goat_102177059,goat_102178872,goat_102175999,goat_102176070,goat_102187796,goat_102179887,goat_102177332,goat_102170521,goat_102176036,goat_102176037,goat_102172650,goat_102172659,goat_102187246,goat_102183142,goat_102180441,goat_102186923,goat_1021…
XLOC_000744	goat_102168635,goat_102169545,goat_102172113,goat_102184323,goat_102182995,goat_102178426,goat_102177886,goat_102170391,goat_102189972,goat_102186887,goat_102190475,goat_100861078,goat_102174800,goat_102177209,goat_102174822,goat_102191040,goat_102182700,goat_102175172,goat_102174035,goat_102170273,goat_102185939,goat_102189969,goat_102189177,goat_102176032,goat_102170061,goat_102179685,goat_1021…
XLOC_020019	goat_102171972,goat_102169631,goat_102181348,goat_102181887,goat_102188209,goat_102174265,goat_102191521,goat_102169790,goat_102186453,goat_102190800,goat_102175038,goat_102175034,goat_102171064,goat_102179743,goat_102186396,goat_102180825,goat_102173256,goat_102182671,goat_102188115,goat_102179687,goat_102182014,goat_102188559,goat_102178769,goat_102180216,goat_102190267,goat_102178950,goat_1021…
XLOC_000259	goat_102170963,goat_102187069,goat_102176709,goat_102186099,goat_102172909,goat_102182782,goat_102179589,goat_102179019,goat_102172968,goat_102187635,goat_102185136,goat_102177532,goat_102180754,goat_102190629,goat_102175907,goat_102175822,goat_102172841,goat_102179376,goat_102190511,goat_102179493,goat_102174001,goat_102183388,goat_102183810,goat_102189302,goat_102181562,goat_102181028,goat_1021…
XLOC_016924	goat_102173720,goat_102178628,goat_102172114,goat_102190713,goat_102184755,goat_102169227,goat_102182378,goat_102186859,goat_102177881,goat_100860900,goat_102175243,goat_102185437,goat_102181331,goat_102179710,goat_102180656,goat_102191006,goat_102186391,goat_102189663,goat_102184028,goat_102180639,goat_102175175,goat_102175500,goat_102174032,goat_102178550,goat_102176053,goat_102189764,goat_1021…
XLOC_024598	goat_102170184,goat_102169849,goat_102191298,goat_102190030,goat_100860925,goat_102184074,goat_102190670,goat_102173533,goat_102184405,goat_102190083,goat_102190087,goat_102184216,goat_102190445,goat_102181319,goat_102178287,goat_102181884,goat_102185585,goat_102174670,goat_102175812,goat_102176138,goat_102178617,goat_102184968,goat_102171549,goat_100861079,goat_102191250,goat_102185973,goat_1021…
XLOC_019787	goat_102173723,goat_102180845,goat_102185512,goat_102178424,goat_102168217,goat_102182742,goat_102180060,goat_102180450,goat_102168704,goat_102183981,goat_102176339,goat_100860762,goat_102176031,goat_102185916,goat_102184230,goat_102182458,goat_102172908,goat_102187516,goat_102174880,goat_102180307,goat_102172928,goat_102168947,goat_102187801,goat_102172612,goat_102177531,goat_102169767,goat_1021…
XLOC_024589	goat_102173725,goat_102190787,goat_102189958,goat_102168491,goat_102174614,goat_102185771,goat_102184786,goat_102184217,goat_102174058,goat_102172032,goat_100861055,goat_102171951,goat_102191026,goat_102172736,goat_102176557,goat_102186952,goat_102173576,goat_102176878,goat_102175524,goat_102179740,goat_102190545,goat_102177842,goat_102176078,goat_102184703,goat_102173883,goat_102170106,goat_1021…
XLOC_004405	goat_102187003,goat_102189519,goat_102183011,goat_102181885,goat_102183762,goat_102171048,goat_102189736,goat_102175148,goat_102178873,goat_102169639,goat_102175152,goat_102181632,goat_102186005,goat_102171986,goat_102178742,goat_102179278,goat_102181974,goat_102176109,goat_102191650,goat_102188651,goat_102176732,goat_102187249,goat_102170387,goat_102183947,goat_102171056,goat_102178500,goat_1021…
XLOC_021205	goat_102179301,goat_102187004,goat_102182991,goat_102177292,goat_102175811,goat_102180062,goat_102187043,goat_102189176,goat_102170847,goat_102176614,goat_102187624,goat_102173783,goat_102189417,goat_102184906,goat_102185711,goat_102175325,goat_102173984,goat_100860800,goat_102169766,goat_102187770,goat_102177708,goat_102180107,goat_102186008,goat_102183948,goat_102191445,goat_102188399,goat_1021…
XLOC_007421	goat_102190617,goat_102169542,goat_102178548,goat_100860905,goat_102180848,goat_102180849,goat_102181526,goat_102186701,goat_102184705,goat_102170276,goat_102181864,goat_102176613,goat_102184987,goat_102182052,goat_102185911,goat_102181207,goat_102173980,goat_102173987,goat_102191663,goat_102189174,goat_102170681,goat_102178302,goat_102173315,goat_102181163,goat_102176162,goat_102184912,goat_1021…
XLOC_020021	goat_102188927,goat_102180867,goat_102188673,goat_102186665,goat_102170802,goat_102179521,goat_102182729,goat_102186392,goat_102188630,goat_102175920,goat_102176460,goat_102175349,goat_102189691,goat_102170451,goat_102178842,goat_102172033,goat_102187321,goat_102179776,goat_102176452,goat_102172921,goat_102186397,goat_102191374,goat_102182203,goat_102177098,goat_102173397,goat_102177334,goat_1021…
XLOC_014973	goat_102188511,goat_102178330,goat_102171585,goat_102191290,goat_102168865,goat_102170370,goat_102181887,goat_102169563,goat_102191023,goat_102186453,goat_102172097,goat_102169806,goat_102180060,goat_102187733,goat_102172717,goat_102190719,goat_102187699,goat_102184476,goat_102179993,goat_102189660,goat_102188533,goat_102189484,goat_102171504,goat_102177820,goat_102174596,goat_102184834,goat_1021…
XLOC_012350	goat_102186744,goat_102183410,goat_102185014,goat_102178022,goat_102172587,goat_102189373,goat_102171477,goat_102174082,goat_102175217,goat_102179572,goat_102188573,goat_102185266,goat_102178532,goat_102173282,goat_102190494,goat_102169435,goat_102186845,goat_102178054,goat_102190476,goat_102191781,goat_102177233,goat_102186040,goat_102191801,goat_102173380,goat_102172627,goat_102171193,goat_1021…
XLOC_015831	goat_102183832,goat_102168713,goat_102188486,goat_102188482,goat_102190997,goat_102183594,goat_102187718,goat_102174447,goat_102177847,goat_102188353,goat_102191685,goat_102188092,goat_102169654,goat_102190136,goat_102174433,goat_102174554,goat_102169466,goat_102182956,goat_102172926,goat_102189457,goat_102173406,goat_102179399,goat_102173394,goat_102176432,goat_102177221,goat_102178934,goat_1021…
XLOC_000129	goat_102171585,goat_102171972,goat_102174861,goat_102178980,goat_102191521,goat_102169790,goat_102190800,goat_102168519,goat_102185564,goat_102179190,goat_102179624,goat_100860886,goat_100861137,goat_102172522,goat_102177018,goat_102170043,goat_102187349,goat_100861118,goat_102173256,goat_102190342,goat_102182671,goat_102169467,goat_102183807,goat_102183806,goat_102177392,goat_102188115,goat_1021…
XLOC_014216	goat_102171564,goat_102188453,goat_102173299,goat_102190481,goat_102190783,goat_102179950,goat_102179335,goat_102188408,goat_102168847,goat_102190852,goat_102173112,goat_102173902,goat_102178374,goat_102185113,goat_102174804,goat_102172723,goat_102169783,goat_102185948,goat_102183475,goat_102186167,goat_100861120,goat_102180431,goat_102179557,goat_102168831,goat_102179055,goat_102168369,goat_1021…
XLOC_021587	goat_102191290,goat_100860922,goat_102174845,goat_102188690,goat_102185314,goat_102169825,goat_102169826,goat_102190934,goat_102182680,goat_102177882,goat_102191292,goat_102180865,goat_102168216,goat_102173554,goat_102174266,goat_102170398,goat_102188632,goat_102171661,goat_102184960,goat_102188322,goat_102181079,goat_102188972,goat_102172713,goat_102190754,goat_102189240,goat_102184767,goat_1021…
XLOC_024207	goat_102191291,goat_102174610,goat_102188387,goat_102168573,goat_102186509,goat_102179144,goat_102189054,goat_102188012,goat_102188016,goat_102185298,goat_102181335,goat_102186525,goat_102186041,goat_102170232,goat_102175630,goat_102183746,goat_102182650,goat_102188654,goat_102191148,goat_102173292,goat_102178930,goat_102186973,goat_102180282,goat_102189949,goat_102172690,goat_102176331,goat_1021…
XLOC_013164	goat_102176939,goat_102175246,goat_102184748,goat_102179196,goat_102175005,goat_102173751,goat_102174575,goat_102180790,goat_102186261,goat_102188582,goat_102172966,goat_102176373,goat_102178935,goat_102174109,goat_102188377,goat_102186347,goat_102179789,goat_102173695,goat_102187242,goat_102191771,goat_102175025,goat_102187811,goat_102177583,goat_102184526,goat_100860753,goat_102189995,goat_1021…
XLOC_013727	goat_102182570,goat_102187048,goat_102188161,goat_102188118,goat_102177386,goat_102184903,goat_100861235,goat_102172824,goat_102189706,goat_102188793,goat_102178616,goat_102177856,goat_102171939,goat_102184954,goat_102190933,goat_102169664,goat_102178758,goat_102174507,goat_102171156,goat_102187603,goat_102182236,goat_102181667,goat_102182835,goat_102190162
XLOC_020028	goat_102189519,goat_102181885,goat_102183762,goat_102190697,goat_102185296,goat_102174243,goat_102175148,goat_102178873,goat_102189488,goat_100860884,goat_102169639,goat_102176330,goat_100860742,goat_102178357,goat_102177408,goat_102181632,goat_102175492,goat_102188273,goat_102188276,goat_102189289,goat_102186005,goat_102178128,goat_102178742,goat_102186018,goat_102178785,goat_102186215,goat_1021…
XLOC_013660	goat_102180208,goat_102171763,goat_102185773,goat_102172897,goat_102189079,goat_102169612,goat_102172776,goat_102168889,goat_102179500,goat_102190080,goat_102176116,goat_102188368,goat_102185689,goat_102177765,goat_100861291,goat_102176431,goat_102182429,goat_102188519,goat_102187726,goat_102175337,goat_102190593,goat_102177661,goat_102185486,goat_102169099,goat_102168600,goat_102183866,goat_1021…
XLOC_005982	goat_102183453,goat_102171762,goat_102175464,goat_102191372,goat_102175262,goat_102191105,goat_102184409,goat_102190097,goat_102170801,goat_102172890,goat_102176273,goat_102168533,goat_102191233,goat_102168732,goat_102179703,goat_102176056,goat_102175563,goat_102184063,goat_102178358,goat_100861254,goat_102183928,goat_102178749,goat_102179234,goat_102175665,goat_102176579,goat_102190872,goat_1021…
XLOC_013391	goat_102175075,goat_102168492,goat_102181947,goat_102190452,goat_102188538,goat_102187273,goat_102172094,goat_102169585,goat_102187799,goat_102174015,goat_102177843,goat_102174829,goat_102190026,goat_102177039,goat_102171087,goat_102178492,goat_102189699,goat_102182480,goat_102183929,goat_102172580,goat_102182979,goat_102190878,goat_102171320,goat_102178230,goat_102169746,goat_102184142,goat_1021…
XLOC_005914	goat_102173725,goat_102179302,goat_102178333,goat_102182553,goat_102183019,goat_102191046,goat_102187523,goat_102188233,goat_102184786,goat_102185762,goat_102175013,goat_102189996,goat_100860903,goat_100861055,goat_102191125,goat_102172668,goat_102191026,goat_102185290,goat_102169805,goat_102176557,goat_102172158,goat_102190909,goat_102180657,goat_102174244,goat_102173794,goat_102179722,goat_1008…
XLOC_004263	goat_102169849,goat_102178333,goat_102189655,goat_102191119,goat_100860925,goat_102168492,goat_102174841,goat_102189753,goat_102182377,goat_102186891,goat_102190445,goat_102174054,goat_102181884,goat_100860903,goat_102172131,goat_102185330,goat_102169027,goat_102175812,goat_102176138,goat_102185290,goat_102172094,goat_102171545,goat_102177866,goat_102168549,goat_102172158,goat_102169585,goat_1021…
XLOC_021338	goat_102181527,goat_102175871,goat_102176938,goat_102171721,goat_102187049,goat_102169616,goat_102170021,goat_102186797,goat_102186682,goat_102168863,goat_102168718,goat_102173787,goat_102191394,goat_102183518,goat_102177192,goat_102180940,goat_102190074,goat_102175649,goat_102184209,goat_102178397,goat_102173944,goat_102188724,goat_102186265,goat_102188646,goat_102174973,goat_102174370,goat_1021…
XLOC_023120	goat_102176834,goat_102189650,goat_102174848,goat_102178844,goat_102189524,goat_102185257,goat_102182019,goat_102178859,goat_102172289,goat_102188204,goat_102169223,goat_102186907,goat_102187067,goat_102186363,goat_102172133,goat_102188019,goat_102175241,goat_102191028,goat_102190097,goat_102185291,goat_102174073,goat_102179846,goat_102173764,goat_102182514,goat_102176090,goat_102184224,goat_1021…
XLOC_007671	goat_102174847,goat_102191274,goat_102183348,goat_102186500,goat_102172549,goat_100861053,goat_102174867,goat_102174860,goat_102171959,goat_102172734,goat_102184005,goat_102170828,goat_102178813,goat_102186471,goat_102180636,goat_102182708,goat_102170904,goat_102172692,goat_102186917,goat_102171451,goat_102183717,goat_102175313,goat_102189807,goat_102173440,goat_102191019,goat_102173860,goat_1021…
XLOC_005124	goat_102179758,goat_102178627,goat_102184072,goat_102186998,goat_102189651,goat_102190677,goat_102176723,goat_102188618,goat_102188557,goat_102176115,goat_102170967,goat_102188484,goat_102179140,goat_102186883,goat_102188015,goat_102170394,goat_102182743,goat_102169799,goat_102169801,goat_102191038,goat_102183746,goat_102187498,goat_102181073,goat_102170007,goat_102188072,goat_102187751,goat_1021…
XLOC_023811	goat_102182559,goat_102175469,goat_102190677,goat_102174788,goat_102170394,goat_102182350,goat_102170808,goat_102190888,goat_102179528,goat_102186435,goat_102168537,goat_102175921,goat_102180002,goat_100861175,goat_102169615,goat_102179881,goat_102174594,goat_102168275,goat_102184988,goat_102174570,goat_102182669,goat_102186157,goat_102180363,goat_102190352,goat_102185860,goat_102184303,goat_1021…
XLOC_016590	goat_102189524,goat_102187256,goat_102183741,goat_102187751,goat_102189241,goat_102188357,goat_102177600,goat_102189904,goat_102181014,goat_102180638,goat_102173464,goat_102168719,goat_102176554,goat_102185634,goat_102183438,goat_102169884,goat_102172657,goat_102171106,goat_102182039,goat_102179906,goat_102175110,goat_102178210,goat_102190871,goat_102182196,goat_102183962,goat_102189293,goat_1021…
XLOC_024673	goat_102190149,goat_102191290,goat_102168865,goat_102185314,goat_102170370,goat_102185570,goat_102191023,goat_102172097,goat_102180060,goat_102184960,goat_102186439,goat_102189249,goat_102187699,goat_102178603,goat_102179993,goat_102178870,goat_102172771,goat_102189484,goat_102180022,goat_102178551,goat_100861366,goat_102174619,goat_102174598,goat_102174596,goat_102189690,goat_102185049,goat_1021…
XLOC_011119	goat_102175264,goat_102181311,goat_102187156,goat_102169463,goat_102182176,goat_102169351,goat_102170445,goat_102175860,goat_102180851,goat_102187745,goat_102179951,goat_102172436,goat_102188949,goat_102176533,goat_102184155,goat_102170737,goat_102175404,goat_102187181,goat_102177376,goat_102175856,goat_102169068,goat_102184691,goat_102183200
XLOC_003112	goat_102188326,goat_102187360,goat_102173824,goat_100861255,goat_102182752,goat_102189822,goat_100861291,goat_102182429,goat_102174958,goat_102174853,goat_102173716,goat_102184552,goat_102174391,goat_102173602,goat_102187333,goat_102187762,goat_102181909,goat_102174094,goat_100861013,goat_102191255
XLOC_024655	goat_102176834,goat_102189650,goat_102178844,goat_102185312,goat_102171978,goat_102172282,goat_102187269,goat_102187067,goat_102190697,goat_102185291,goat_102179846,goat_102173764,goat_102174387,goat_102182514,goat_102176095,goat_102189921,goat_102184224,goat_102177058,goat_102186098,goat_102184765,goat_102173290,goat_102184498,goat_102183625,goat_102176079,goat_102174223,goat_102182704,goat_1021…
XLOC_023214	goat_102174844,goat_102188474,goat_102189655,goat_102191119,goat_102174841,goat_102189520,goat_102171974,goat_102189753,goat_102168570,goat_102181312,goat_102181316,goat_102183227,goat_102174054,goat_102177883,goat_102172545,goat_100860908,goat_102174863,goat_102169567,goat_102190690,goat_102186630,goat_102184057,goat_102172735,goat_102169027,goat_102181099,goat_102189492,goat_102181334,goat_1021…
XLOC_020169	goat_102171586,goat_102171399,goat_102172288,goat_102185003,goat_102170397,goat_102169799,goat_102170940,goat_102171540,goat_102191831,goat_102178025,goat_102186916,goat_102184744,goat_102183092,goat_102175156,goat_102183357,goat_102189417,goat_102174437,goat_102180284,goat_102170740,goat_102170115,goat_102186071,goat_102176940,goat_102174280,goat_102178164,goat_102179139,goat_102170705,goat_1021…
XLOC_013749	goat_102174844,goat_102188474,goat_102190149,goat_102189520,goat_102168865,goat_102171974,goat_102181312,goat_102181888,goat_102172545,goat_102178980,goat_102187815,goat_102180670,goat_102172735,goat_102169026,goat_102181099,goat_102186439,goat_102191376,goat_102191677,goat_102190719,goat_102189249,goat_102183621,goat_102179624,goat_102191056,goat_102172771,goat_102178551,goat_100861366,goat_1021…
XLOC_019562	goat_102175269,goat_102171971,goat_102191104,goat_102185351,goat_102175019,goat_102184828,goat_102191020,goat_102189490,goat_102190477,goat_102176094,goat_102173571,goat_102180653,goat_102185018,goat_102186393,goat_102190302,goat_102187082,goat_102183089,goat_102171127,goat_102179545,goat_102168928,goat_102186019,goat_102178185,goat_102187679,goat_102174516,goat_102179686,goat_102169972,goat_1021…
XLOC_017237	goat_102179205,goat_102178333,goat_102175075,goat_102182553,goat_102183019,goat_102181946,goat_102191054,goat_102183225,goat_102178981,goat_102191026,goat_102190812,goat_102174387,goat_102190534,goat_102180808,goat_102191003,goat_102186098,goat_102183625,goat_102176857,goat_102178567,goat_102170903,goat_102178492,goat_102188082,goat_102180020,goat_102176688,goat_102178040,goat_102182110,goat_1021…
XLOC_015180	goat_102184927,goat_102187254,goat_102184909,goat_102188017,goat_102171047,goat_102178611,goat_102178023,goat_102178725,goat_102189229,goat_102172693,goat_102178997,goat_102191014,goat_102190512,goat_102169462,goat_102190820,goat_102183494,goat_102179966,goat_102179587,goat_102181593,goat_102183165,goat_102168687,goat_102181422,goat_102172638,goat_102175294,goat_102185204,goat_102187438,goat_1021…
XLOC_003719	goat_102182554,goat_102169828,goat_102173622,goat_102176284,goat_102184064,goat_102188676,goat_102174260,goat_102169029,goat_102188159,goat_102185352,goat_102174828,goat_102175174,goat_102187442,goat_102179927,goat_102188526,goat_102168829,goat_102189027,goat_102180325,goat_102173157,goat_102177614,goat_102185406,goat_102190963,goat_102178135,goat_102183352,goat_102178124,goat_102191674,goat_1021…
XLOC_020792	goat_102186979,goat_102186660,goat_102181523,goat_102185512,goat_102175016,goat_102168217,goat_102187274,goat_102182742,goat_102171190,goat_102190525,goat_102191742,goat_102168236,goat_102178027,goat_102171299,goat_102190485,goat_102173826,goat_102173827,goat_100861358,goat_102186797,goat_102186682,goat_102174598,goat_102174590,goat_102174203,goat_102171314,goat_102185916,goat_102190913,goat_1021…
XLOC_016266	goat_102187000,goat_102178841,goat_102180840,goat_102182513,goat_102168239,goat_102176098,goat_102174654,goat_102184499,goat_102170192,goat_102183704,goat_102183701,goat_102181038,goat_102172652,goat_102171108,goat_102181218,goat_102172672,goat_102191275,goat_102185555,goat_102170156,goat_102181421,goat_102182827,goat_102185490,goat_102191811,goat_102189496,goat_102176218,goat_102179754,goat_1021…
XLOC_023893	goat_102168713,goat_102179567,goat_102191311,goat_102173803,goat_102174781,goat_102181943,goat_102189327,goat_102172655,goat_102180962,goat_102176354,goat_102171145,goat_102177465,goat_102174934,goat_102176894,goat_102176865,goat_102181515,goat_102189037,goat_102177974,goat_102183867,goat_102172865,goat_102189552,goat_102170194,goat_102171717,goat_102179494,goat_102183619,goat_102170011,goat_1021…
XLOC_009297	goat_102183459,goat_102184403,goat_102188923,goat_102180206,goat_102182048,goat_102186883,goat_102180866,goat_102188012,goat_102188015,goat_102178982,goat_102181509,goat_102169801,goat_102182519,goat_102188693,goat_102183741,goat_102172715,goat_102185565,goat_102178930,goat_102186973,goat_102189904,goat_102178406,goat_100861133,goat_102182607,goat_102180393,goat_102174038,goat_102183648,goat_1021…
XLOC_021258	goat_102189834,goat_102179716,goat_102172150,goat_102183705,goat_102190026,goat_102181275,goat_102174978,goat_102177038,goat_102174226,goat_102177824,goat_102190368,goat_102183133,goat_102190974,goat_102169401,goat_102171120,goat_102168840,goat_102183921,goat_102183929,goat_102187247,goat_102188118,goat_102181653,goat_102186201,goat_102189399,goat_102168965,goat_102183416,goat_102177956,goat_1021…
XLOC_020119	goat_102183783,goat_102182107,goat_102173705,goat_102183765,goat_102169795,goat_102170802,goat_102179521,goat_102177901,goat_102190025,goat_102187940,goat_102176460,goat_102176332,goat_102182902,goat_102173076,goat_102173447,goat_102187321,goat_102180888,goat_102172921,goat_102183338,goat_102174537,goat_102186397,goat_102191374,goat_102169955,goat_102176258,goat_102176375,goat_102171869,goat_1021…
XLOC_019748	goat_102179561,goat_102176112,goat_102186850,goat_102178523,goat_102168253,goat_102188635,goat_102188911,goat_102170843,goat_102179315,goat_102190783,goat_102179950,goat_102188409,goat_102191248,goat_102183332,goat_102191407,goat_102186189,goat_102172207,goat_102168428,goat_102183292,goat_102172739,goat_102174125,goat_102174129,goat_102181258,goat_102179413,goat_102181576,goat_102174804,goat_1021…
XLOC_004984	goat_102191497,goat_102184569,goat_102184566,goat_102176096,goat_102189243,goat_102180003,goat_102188363,goat_102175157,goat_102179338,goat_102189652,goat_102168922,goat_102180940,goat_102189452,goat_102169769,goat_102169396,goat_102183178,goat_102181286,goat_102191709,goat_102169995,goat_102191655,goat_102181531,goat_102191637,goat_102176617,goat_102170032,goat_100861211,goat_102178470,goat_1021…
XLOC_000204	goat_102188474,goat_102189528,goat_102189520,goat_102171974,goat_102168570,goat_102182683,goat_102172545,goat_100860908,goat_102169567,goat_102190690,goat_102181099,goat_102170945,goat_102173763,goat_102171544,goat_102168230,goat_102190205,goat_102177056,goat_102191376,goat_102191677,goat_102168531,goat_102189245,goat_102179745,goat_102179199,goat_102183621,goat_102174446,goat_102182093,goat_1021…
XLOC_015281	goat_102170378,goat_102183051,goat_102172543,goat_102172710,goat_102190716,goat_102169831,goat_102190360,goat_102182918,goat_102183989,goat_102168330,goat_102180945,goat_102189480,goat_102184597,goat_102174702,goat_102191817,goat_102177442,goat_102186365,goat_102172808,goat_102188155,goat_102184753,goat_102172861,goat_102189024,goat_102179117,goat_102168224,goat_102174231,goat_102172510,goat_1021…
XLOC_003470	goat_102191102,goat_102178281,goat_102191127,goat_102181736,goat_102186937,goat_102169656,goat_102187515,goat_102178188,goat_102191384,goat_102177916,goat_102191717,goat_102189470,goat_102184448,goat_102175824,goat_102185269,goat_102191136,goat_102180645,goat_102185282,goat_102184776,goat_102170912,goat_102169472,goat_102174401,goat_102178262,goat_102188719,goat_102171812,goat_102171213,goat_1021…
XLOC_011055	goat_102189115,goat_102176911,goat_102174842,goat_102171976,goat_102185414,goat_102175968,goat_102186507,goat_102169821,goat_102175016,goat_102177296,goat_102187274,goat_100861034,goat_102170803,goat_102178065,goat_102170003,goat_102190883,goat_102179869,goat_102172176,goat_102188631,goat_102171088,goat_102173827,goat_102187083,goat_102187778,goat_102186916,goat_102177752,goat_102168277,goat_1021…
XLOC_024885	goat_102183342,goat_102181750,goat_102183623,goat_102169613,goat_102178598,goat_102184185,goat_102176011,goat_102191765,goat_102172584,goat_102176351,goat_102188320,goat_102171373,goat_102185401,goat_102191813,goat_102188755,goat_102188739,goat_102189788,goat_102172488,goat_102184238,goat_102191033,goat_102177045,goat_102170953,goat_102168247,goat_102187301,goat_102190499,goat_100861212,goat_1021…
XLOC_012968	goat_102182103,goat_102187253,goat_102184780,goat_102176470,goat_102180675,goat_102184465,goat_102174079,goat_102185790,goat_102168539,goat_102171522,goat_102173037,goat_102171298,goat_102185953,goat_102177034,goat_102176999,goat_100860746,goat_102181251,goat_102188146,goat_102170047,goat_102181154,goat_102168590,goat_102171104,goat_102182483,goat_102173423,goat_102183147,goat_102169197,goat_1021…
XLOC_019961	goat_102182557,goat_102186979,goat_102174845,goat_102190715,goat_102185644,goat_102180205,goat_102186129,goat_102189893,goat_102169826,goat_102189767,goat_102180866,goat_102169794,goat_102184500,goat_102174384,goat_102171190,goat_102190525,goat_102191742,goat_102189078,goat_102169006,goat_102189916,goat_102190754,goat_102189240,goat_100861337,goat_102177297,goat_102190487,goat_102190485,goat_1021…
XLOC_013403	goat_102191290,goat_102168494,goat_102174053,goat_102179779,goat_102169825,goat_102185766,goat_102175018,goat_102171707,goat_102185570,goat_102168210,goat_102170398,goat_102189492,goat_102186522,goat_102172097,goat_102173763,goat_102173765,goat_102169806,goat_102184960,goat_102183609,goat_102184172,goat_102177611,goat_100861075,goat_102189215,goat_102169000,goat_102179723,goat_102189414,goat_1021…
XLOC_023149	goat_102169845,goat_102179560,goat_102181453,goat_102175876,goat_102172542,goat_102174865,goat_102172733,goat_102168771,goat_102191149,goat_102188820,goat_102182074,goat_102187158,goat_102188607,goat_102174414,goat_102180362,goat_102187836,goat_102188005,goat_102180885,goat_102177768,goat_102188304,goat_102173881,goat_102182209,goat_102187339,goat_102175224,goat_102176396,goat_102181999,goat_1021…
XLOC_023496	goat_102183832,goat_102187255,goat_102189752,goat_102176117,goat_102191311,goat_102184067,goat_102177535,goat_102173760,goat_102169804,goat_102184006,goat_102186390,goat_102181270,goat_102189838,goat_102181254,goat_102172034,goat_102189327,goat_102185918,goat_102189770,goat_102175549,goat_102169460,goat_100860991,goat_102191331,goat_102188311,goat_102168949,goat_102177054,goat_102190822,goat_1021…
XLOC_006067	goat_102182559,goat_102180044,goat_102175813,goat_102186435,goat_102189301,goat_102169615,goat_102178724,goat_102182707,goat_102175173,goat_100860881,goat_102176997,goat_102184187,goat_102171784,goat_102177781,goat_102186157,goat_102190352,goat_102184303,goat_102182039,goat_102171352,goat_102169194,goat_102168826,goat_102186243,goat_100750233,goat_102169312,goat_102184421,goat_102191338,goat_1021…
XLOC_019516	goat_102175469,goat_102175261,goat_102171399,goat_102185003,goat_102170940,goat_102176871,goat_102179748,goat_102168733,goat_102184707,goat_102190788,goat_102178468,goat_102184744,goat_102174209,goat_102183357,goat_102176457,goat_102174570,goat_102170615,goat_102182935,goat_102180284,goat_102168371,goat_102191476,goat_102184698,goat_102188904,goat_102176940,goat_102178164,goat_102169976,goat_1021…
XLOC_021390	goat_102169827,goat_102188534,goat_102171523,goat_102182119,goat_102187345,goat_102175567,goat_100860984,goat_102173276,goat_102172077,goat_102169443,goat_102172920,goat_102183334,goat_102172671,goat_102185370,goat_102183318,goat_102179989,goat_102172823,goat_102171417,goat_102187190,goat_102178318,goat_102184798,goat_102175065,goat_102184412,goat_100860936,goat_102179833,goat_102186382,goat_1008…
XLOC_000464	goat_102171760,goat_100861036,goat_100861192,goat_102182356,goat_100861318,goat_102181192,goat_102169001,goat_102170921,goat_102172207,goat_102169158,goat_102182567,goat_102186369,goat_102183290,goat_102187453,goat_102176184,goat_102181939,goat_102176291,goat_102181492,goat_102170059,goat_102178948,goat_102184418,goat_102176653,goat_102170719,goat_102174133
XLOC_014182	goat_102175075,goat_102179544,goat_102191054,goat_102186891,goat_102182992,goat_102191354,goat_102188538,goat_102187273,goat_102174264,goat_102172731,goat_102185664,goat_102175810,goat_102168516,goat_102179457,goat_102172094,goat_102169808,goat_102175380,goat_102189529,goat_100861074,goat_102187799,goat_102191003,goat_102172718,goat_102171069,goat_102175529,goat_102174015,goat_102182097,goat_1021…
XLOC_000114	goat_102190575,goat_102184072,goat_102189651,goat_100860921,goat_102178849,goat_102172116,goat_102176723,goat_102189954,goat_102171394,goat_102181948,goat_102188618,goat_102168573,goat_102182574,goat_102180269,goat_102179140,goat_102187753,goat_102188675,goat_102180677,goat_102169797,goat_102189345,goat_102168513,goat_102179385,goat_102174076,goat_102171540,goat_102191038,goat_102180197,goat_1021…
XLOC_007646	goat_102173559,goat_102176130,goat_102186093,goat_102188524,goat_102190932,goat_102190923,goat_102173171,goat_102187453,goat_102187731,goat_102190702,goat_102185231,goat_102169715,goat_102169039,goat_102182365,goat_102181492,goat_102170059,goat_102177797,goat_102184807,goat_102176653,goat_102170274,goat_102188381,goat_102187760,goat_102181545
XLOC_020548	goat_102173722,goat_102186504,goat_102170888,goat_102179683,goat_102177744,goat_102178740,goat_102170492,goat_102191696,goat_102175927,goat_102189319,goat_102175237,goat_102169057,goat_102174997,goat_102182545,goat_102181530,goat_102183951,goat_102188476,goat_102190563,goat_102169144,goat_102178226,goat_102185041,goat_102171606,goat_102188562,goat_102177492,goat_102181921
XLOC_019669	goat_102179302,goat_102168865,goat_102191046,goat_102187523,goat_102188233,goat_102169631,goat_102185570,goat_102180862,goat_102180865,goat_102191125,goat_102191129,goat_102174268,goat_102174265,goat_102186453,goat_100861319,goat_102175381,goat_102190909,goat_102189215,goat_102171064,goat_102180293,goat_102170820,goat_100861336,goat_102179866,goat_102179743,goat_102184476,goat_102178603,goat_1021…
XLOC_000104	goat_102176725,goat_102184567,goat_102176271,goat_102169007,goat_102173291,goat_102182534,goat_102188607,goat_102186117,goat_102168909,goat_102168925,goat_102185214,goat_102181098,goat_102185559,goat_102181647,goat_102169483,goat_102174935,goat_102191362,goat_102190057,goat_102181365,goat_102171017,goat_102178434,goat_102188462,goat_102175479,goat_102186675,goat_102184132,goat_102185924,goat_1021…
XLOC_008017	goat_102175077,goat_102191101,goat_102183815,goat_102180244,goat_102175522,goat_102190025,goat_102182094,goat_102189733,goat_102175501,goat_102186701,goat_102170847,goat_102188360,goat_102174205,goat_102173077,goat_102173076,goat_102182050,goat_102177428,goat_102184153,goat_102176590,goat_102174537,goat_102188585,goat_102169955,goat_102191585,goat_102169484,goat_102176804,goat_102182220,goat_1021…
XLOC_013615	goat_102174844,goat_102178333,goat_102189655,goat_102168492,goat_102168865,goat_102187523,goat_102169631,goat_102181312,goat_102181316,goat_102185570,goat_100860903,goat_102172131,goat_102180862,goat_102186630,goat_102185330,goat_102191125,goat_102184057,goat_102185290,goat_102175038,goat_102168549,goat_102174805,goat_102168232,goat_102190909,goat_102189215,goat_102181292,goat_102180657,goat_1021…
XLOC_009181	goat_102184219,goat_102189494,goat_102180499,goat_102189243,goat_102180003,goat_102188905,goat_102184042,goat_102180940,goat_102174519,goat_102185683,goat_102172987,goat_102188754,goat_102171864,goat_102170112,goat_102183178,goat_102175233,goat_102191117,goat_102183792,goat_102184475,goat_102180664,goat_102176617,goat_102182786,goat_102189302,goat_102170074,goat_102171300,goat_102178672,goat_1021…
XLOC_004805	goat_102174844,goat_102182552,goat_102188474,goat_102189528,goat_102189520,goat_102171974,goat_102189753,goat_102180041,goat_102177883,goat_100860908,goat_102169567,goat_102190690,goat_102187815,goat_102189978,goat_102169026,goat_102181099,goat_102181332,goat_102170945,goat_102170947,goat_102171544,goat_102189525,goat_102168235,goat_102168230,goat_102190205,goat_102186439,goat_102191376,goat_1021…
XLOC_019090	goat_102183781,goat_102188534,goat_102184009,goat_102181013,goat_102176994,goat_102175567,goat_102168371,goat_102174708,goat_102187280,goat_102172408,goat_102181125,goat_102182846,goat_102175764,goat_102185305,goat_102188461,goat_102175833,goat_102170228,goat_102189061,goat_102179891,goat_102175488,goat_102174193,goat_102191353,goat_102187297,goat_102183113,goat_102174733,goat_102174949,goat_1021…
XLOC_003645	goat_102179755,goat_102190712,goat_102181452,goat_102182689,goat_102181886,goat_102174672,goat_102180492,goat_102177538,goat_102181751,goat_102191647,goat_102169581,goat_102184226,goat_102172719,goat_102173292,goat_102190509,goat_102176785,goat_102170251,goat_102189322,goat_102179219,goat_102190983,goat_102183491,goat_100860807,goat_102187800,goat_102179390,goat_102177652,goat_102174495,goat_1008…
XLOC_002167	goat_102173808,goat_102174611,goat_102176134,goat_102171723,goat_102188658,goat_102176275,goat_102185017,goat_102178293,goat_102175178,goat_102183394,goat_102181867,goat_102184871,goat_102184885,goat_102186454,goat_102184208,goat_102190332,goat_102188282,goat_102177302,goat_102176948,goat_102177154,goat_102186605,goat_102183250,goat_102181368,goat_102189357,goat_102174608,goat_102183722,goat_1021…
XLOC_006514	goat_102184096,goat_102175074,goat_100861038,goat_102184402,goat_102185994,goat_100861196,goat_102191279,goat_102171566,goat_102171700,goat_102179481,goat_102178364,goat_102181054,goat_102184963,goat_102179718,goat_102180807,goat_102185979,goat_102185643,goat_102175143,goat_102186543,goat_102190881,goat_102182090,goat_102180637,goat_102185038,goat_102171500,goat_102173015,goat_102170271,goat_1021…
XLOC_000026	goat_102171581,goat_102176914,goat_102178875,goat_102169619,goat_102181271,goat_102169283,goat_102181033,goat_102187759,goat_102177420,goat_102185556,goat_102179764,goat_102179470,goat_102182639,goat_102185036,goat_102168876,goat_102189742,goat_102169495,goat_102188175,goat_102177458,goat_102183422,goat_102174775,goat_102175228,goat_102187290,goat_102174639
XLOC_021820	goat_102171971,goat_102171390,goat_102172549,goat_102190849,goat_102190842,goat_102177078,goat_102171999,goat_102171194,goat_102174659,goat_102183725,goat_102191790,goat_102175978,goat_102189698,goat_102175956,goat_102180255,goat_102191395,goat_102176536,goat_102178273,goat_102170176,goat_102172055,goat_102173231,goat_102178570,goat_102189459,goat_102188214,goat_102185063,goat_102190220,goat_1021…
XLOC_011194	goat_102183011,goat_102188453,goat_102171068,goat_102175148,goat_102170991,goat_102188357,goat_102178873,goat_100861116,goat_102188408,goat_102179296,goat_102179134,goat_102173170,goat_102180711,goat_102171986,goat_102175196,goat_102179660,goat_102179844,goat_102172723,goat_102170387,goat_102171039,goat_102183722,goat_102183947,goat_102182625,goat_102183475,goat_102183735,goat_102175081,goat_1021…
XLOC_012580	goat_102188511,goat_102178330,goat_102176913,goat_102168215,goat_102191023,goat_102186886,goat_102182358,goat_102188632,goat_102171190,goat_102180060,goat_102172717,goat_102179812,goat_102179993,goat_100860888,goat_102171504,goat_102169407,goat_100860985,goat_102185916,goat_102180188,goat_102186033,goat_102172908,goat_102191479,goat_102172654,goat_102174880,goat_102188297,goat_102178277,goat_1021…
XLOC_016303	goat_102189677,goat_102179827,goat_102172098,goat_102175957,goat_102175972,goat_102171354,goat_102176592,goat_102187241,goat_102190338,goat_102170721,goat_102182740,goat_102173331,goat_102182494,goat_102174165,goat_102190608,goat_102172299,goat_102181092,goat_102175834,goat_102171488,goat_102183951,goat_102189703,goat_102182121,goat_102172472,goat_102180950,goat_102173607,goat_102179389,goat_1021…
XLOC_016499	goat_102190578,goat_102174846,goat_102174840,goat_102190674,goat_102191423,goat_102190714,goat_102173535,goat_102181944,goat_102190454,goat_102183227,goat_102174055,goat_102178287,goat_102178288,goat_102172038,goat_100860908,goat_102174863,goat_102174862,goat_102186630,goat_102172730,goat_102171449,goat_102172285,goat_102182354,goat_102184969,goat_102171544,goat_102171543,goat_102177869,goat_1021…
XLOC_012260	goat_100861190,goat_102169820,goat_102169021,goat_102170809,goat_102170806,goat_102188660,goat_102180841,goat_102181072,goat_102179194,goat_102182071,goat_102186916,goat_102181037,goat_102184988,goat_102190554,goat_102174556,goat_102176843,goat_102180944,goat_102172923,goat_102168376,goat_102173099,goat_102179135,goat_102183100,goat_102187282,goat_102179459,goat_102191196,goat_102191759,goat_1021…
XLOC_004319	goat_102169849,goat_102174844,goat_102182552,goat_102188474,goat_102189655,goat_102191119,goat_102168492,goat_102174841,goat_102189520,goat_102171974,goat_102189753,goat_102168570,goat_102190445,goat_102181312,goat_102174054,goat_102181888,goat_102177883,goat_102172545,goat_100860908,goat_102174863,goat_102172131,goat_102169567,goat_102190690,goat_102186630,goat_102187815,goat_102184057,goat_1021…
XLOC_005515	goat_102187007,goat_102183785,goat_102172117,goat_102190672,goat_102190710,goat_102171398,goat_102178857,goat_102168575,goat_102179820,goat_102173703,goat_102182683,goat_102185338,goat_102183831,goat_102189731,goat_102181332,goat_102184306,goat_102178200,goat_102169807,goat_102171544,goat_102171724,goat_102177254,goat_102172563,goat_102180801,goat_102180655,goat_102177056,goat_102189244,goat_1021…
XLOC_013150	goat_102186950,goat_102187250,goat_102175015,goat_102179145,goat_102177863,goat_100860887,goat_102172759,goat_102185048,goat_102179920,goat_100861250,goat_102178744,goat_102179003,goat_102191608,goat_102190893,goat_102184797,goat_100750232,goat_102188588,goat_102184940,goat_102189007,goat_102177383,goat_102175728,goat_102173111,goat_102185685,goat_102168401,goat_102189805,goat_102173580,goat_1021…
XLOC_021552	goat_102174844,goat_102182552,goat_102189655,goat_102168865,goat_102191423,goat_102191046,goat_102181316,goat_102180041,goat_102185570,goat_102177883,goat_100860908,goat_102174863,goat_102172131,goat_102180862,goat_102168210,goat_102186630,goat_102191125,goat_102191129,goat_102184057,goat_102172730,goat_100861319,goat_102170947,goat_102169805,goat_102177866,goat_102168549,goat_102168235,goat_1021…
XLOC_020154	goat_102179200,goat_102180209,goat_102169546,goat_102171390,goat_102184210,goat_102183348,goat_102179823,goat_102190849,goat_102190842,goat_102191122,goat_102177078,goat_102171194,goat_102182515,goat_102178443,goat_102174659,goat_102179197,goat_102191790,goat_102175505,goat_102170846,goat_102170906,goat_102175978,goat_102189698,goat_102170046,goat_102173805,goat_102176786,goat_102180255,goat_1021…
XLOC_014486	goat_102188457,goat_102177539,goat_102182513,goat_102184005,goat_102179646,goat_102189229,goat_102171505,goat_102172522,goat_102182112,goat_102170043,goat_102185045,goat_102187570,goat_102191019,goat_102175134,goat_102168590,goat_102180428,goat_102173846,goat_102174536,goat_102182207,goat_102172948,goat_102178363,goat_102169183,goat_102175937,goat_102168403,goat_102181212,goat_102188542,goat_1021…
XLOC_023502	goat_102185316,goat_102184326,goat_102168211,goat_102174266,goat_102186139,goat_102180067,goat_102180800,goat_102186955,goat_102186810,goat_102173793,goat_102171294,goat_102179880,goat_102173886,goat_102175137,goat_102177427,goat_102190428,goat_102190288,goat_102172671,goat_102172589,goat_102177460,goat_102177095,goat_102180693,goat_102178399,goat_102182153,goat_102183353,goat_102176210,goat_1021…
XLOC_012738	goat_102182378,goat_102168572,goat_102180048,goat_102176283,goat_102177881,goat_100860900,goat_102177075,goat_102178444,goat_102191006,goat_102185648,goat_102173035,goat_102189663,goat_102180639,goat_102175175,goat_102178550,goat_102170865,goat_102188152,goat_102173252,goat_102182056,goat_102179924,goat_102173863,goat_102187830,goat_102179541,goat_102186480,goat_102180301,goat_102180440,goat_1021…
XLOC_023965	goat_102171583,goat_102168636,goat_102182371,goat_102186434,goat_102173708,goat_102187065,goat_102188151,goat_102183602,goat_102183748,goat_102185609,goat_102176872,goat_102188653,goat_102174578,goat_102180821,goat_102181015,goat_102177036,goat_102183430,goat_102184165,goat_102171882,goat_100860769,goat_102184221,goat_102179319,goat_102182118,goat_102184186,goat_102170525,goat_102177649,goat_1021…
XLOC_019701	goat_102174844,goat_102189655,goat_102190578,goat_102191119,goat_102168637,goat_102189520,goat_102189753,goat_102190083,goat_102168570,goat_102183227,goat_102174054,goat_102182683,goat_102172038,goat_102172545,goat_100860908,goat_102174863,goat_102169567,goat_102190690,goat_102174670,goat_102181099,goat_102189492,goat_102181334,goat_102173763,goat_102184968,goat_102171544,goat_102172563,goat_1021…
XLOC_020232	goat_102179206,goat_102180201,goat_102184073,goat_102168491,goat_102190037,goat_102182102,goat_102191103,goat_102179565,goat_102172287,goat_102183226,goat_102169829,goat_102173629,goat_102171703,goat_102171956,goat_102176136,goat_102174076,goat_102187595,goat_102187597,goat_102179717,goat_102178008,goat_102179523,goat_102175528,goat_102186540,goat_102189398,goat_102187717,goat_102177845,goat_1021…
XLOC_021855	goat_102179200,goat_102180209,goat_102169546,goat_102184780,goat_102168797,goat_102179823,goat_102182684,goat_102190691,goat_102191122,goat_102181055,goat_102184461,goat_102191812,goat_102170807,goat_102170941,goat_102171665,goat_102178443,goat_102175529,goat_102173037,goat_102179197,goat_102183727,goat_102168705,goat_102178405,goat_102181277,goat_102183431,goat_102175505,goat_102179506,goat_1021…
XLOC_013345	goat_100861038,goat_102185316,goat_102184326,goat_102186129,goat_102190934,goat_102190695,goat_102168211,goat_102174266,goat_102186139,goat_102184963,goat_102179715,goat_102188852,goat_102180800,goat_102180807,goat_102189078,goat_102185979,goat_102185643,goat_102169006,goat_102170922,goat_102171294,goat_102189901,goat_102179880,goat_102181486,goat_102176803,goat_102178071,goat_102178691,goat_1008…
XLOC_022797	goat_102170184,goat_102189655,goat_102190578,goat_102191119,goat_102174843,goat_102191423,goat_102173535,goat_102190445,goat_102186853,goat_102183227,goat_102178287,goat_102179141,goat_102189674,goat_102189492,goat_102181334,goat_102184968,goat_102168549,goat_102172152,goat_102170923,goat_102181718,goat_102178026,goat_102177843,goat_102189665,goat_102191427,goat_102181275,goat_102177397,goat_1021…
XLOC_003791	goat_102184991,goat_102168637,goat_102172284,goat_102171952,goat_102181027,goat_102174246,goat_102177056,goat_102190547,goat_102178811,goat_102182093,goat_102176511,goat_102173801,goat_102168868,goat_102174784,goat_102188405,goat_102188154,goat_102173251,goat_102173788,goat_102180366,goat_102177390,goat_102188552,goat_102180305,goat_102170569,goat_102175662,goat_102184949,goat_102189458,goat_1021…
XLOC_020416	goat_102176277,goat_102179509,goat_102181257,goat_102169658,goat_102172902,goat_102173058,goat_102191740,goat_102172466,goat_102191276,goat_102177404,goat_102179584,goat_102169321,goat_102189134,goat_102191718,goat_102169393,goat_102184610,goat_102180562,goat_102190290,goat_102189991,goat_102174451,goat_102185231,goat_102191108,goat_102185174,goat_102175379,goat_102191322,goat_102177792,goat_1021…
XLOC_003196	goat_102183453,goat_102175268,goat_102171023,goat_102174788,goat_102184729,goat_102190157,goat_102171726,goat_102177059,goat_102187752,goat_102178340,goat_102190735,goat_102179887,goat_102177277,goat_102178088,goat_102172650,goat_102179540,goat_102187246,goat_102184156,goat_102169440,goat_102176936,goat_102190137,goat_102177324,goat_102189296,goat_100860803,goat_102178514,goat_102169953,goat_1021…
XLOC_023914	goat_102183018,goat_102177547,goat_100861199,goat_102182573,goat_102171562,goat_102187272,goat_102184560,goat_102188656,goat_102177904,goat_102170219,goat_102177590,goat_102188827,goat_102188283,goat_102171579,goat_102168735,goat_102180027,goat_102170277,goat_102174208,goat_102191657,goat_102170520,goat_102176316,goat_100860981,goat_102185321,goat_102190809,goat_102188114,goat_102182780,goat_1021…
XLOC_016962	goat_102185272,goat_102189214,goat_102191524,goat_100861335,goat_102170630,goat_102177844,goat_102171881,goat_102188926,goat_102183824,goat_102185559,goat_102183257,goat_102187650,goat_102178896,goat_102178434,goat_102187076,goat_102188462,goat_102170225,goat_102188456,goat_102177816,goat_102184312,goat_102181623,goat_102185981,goat_102178853,goat_102188766,goat_102177571,goat_102170353,goat_1021…
XLOC_018078	goat_102178847,goat_102173882,goat_102178424,goat_102181887,goat_102172138,goat_102188457,goat_102177539,goat_102190800,goat_102187591,goat_102184554,goat_102174650,goat_102174013,goat_102191792,goat_102189226,goat_102172525,goat_102183667,goat_100860762,goat_102176031,goat_102175134,goat_102175544,goat_102183806,goat_102173427,goat_102173429,goat_102180449,goat_100750237,goat_102178182,goat_1021…
XLOC_004096	goat_102181883,goat_102168219,goat_102179548,goat_102180066,goat_102191666,goat_102172502,goat_102182217,goat_102174782,goat_102169652,goat_102188668,goat_102191396,goat_102168592,goat_102178009,goat_102170509,goat_102179559,goat_102189031,goat_102191459,goat_102179945,goat_102187282,goat_102177119,goat_102172219,goat_102179274,goat_102169273,goat_102189311,goat_102169536,goat_102171904,goat_1021…
XLOC_023806	goat_102176835,goat_102176117,goat_102191311,goat_102184067,goat_102177535,goat_102173760,goat_102169804,goat_102184006,goat_102186390,goat_102181270,goat_102189838,goat_102175177,goat_102180554,goat_102177394,goat_102181861,goat_102181254,goat_102175151,goat_102172034,goat_102185230,goat_102177807,goat_102185918,goat_102189770,goat_102180360,goat_102175549,goat_102169460,goat_100861390,goat_1021…
XLOC_002099	goat_102179203,goat_102185111,goat_102191619,goat_102189673,goat_102184406,goat_102172286,goat_102174052,goat_102190925,goat_102187739,goat_102168536,goat_102185014,goat_102182533,goat_102178029,goat_102188289,goat_102182701,goat_102168794,goat_100860987,goat_102177788,goat_102181956,goat_102184904,goat_102185896,goat_102190141,goat_102179968,goat_102191375,goat_102190461,goat_102173178,goat_1021…
XLOC_013239	goat_102190149,goat_102191290,goat_102189528,goat_102189520,goat_102168865,goat_102185314,goat_102180041,goat_102171952,goat_102172097,goat_102173763,goat_102186439,goat_102187699,goat_102190547,goat_102175991,goat_102176074,goat_102189484,goat_102168888,goat_100861366,goat_102174619,goat_102174598,goat_100860744,goat_102186914,goat_102182375,goat_100861372,goat_102180406,goat_102170062,goat_1021…
XLOC_019977	goat_102169540,goat_102182575,goat_102189994,goat_102188539,goat_102183788,goat_102187710,goat_102191042,goat_102176466,goat_102186937,goat_102175094,goat_102173861,goat_102175934,goat_102176187,goat_102172070,goat_102183825,goat_102175709,goat_102182567,goat_102168987,goat_102172082,goat_102177554,goat_102188158,goat_102175046,goat_102175824,goat_102181306,goat_102190140,goat_102184970,goat_1021…
XLOC_023726	goat_102182107,goat_102191101,goat_102183815,goat_102183765,goat_102179521,goat_102177901,goat_102190025,goat_102182094,goat_102175501,goat_102176460,goat_102176614,goat_102176332,goat_102188360,goat_102182902,goat_102173076,goat_102181231,goat_102173447,goat_102187321,goat_102177428,goat_102172921,goat_102176590,goat_102183338,goat_102174537,goat_102169955,goat_102169484,goat_102176804,goat_1021…
XLOC_023406	goat_102169844,goat_102178987,goat_102190843,goat_102171953,goat_102185056,goat_102185743,goat_102181195,goat_102169008,goat_102190711,goat_102174829,goat_102189211,goat_102190467,goat_102177800,goat_102182480,goat_102186296,goat_102190878,goat_102191512,goat_102179018,goat_102187134,goat_102182156,goat_102177138,goat_102186094,goat_102188509,goat_102170364,goat_102171011,goat_102187001,goat_1021…
XLOC_007122	goat_102185116,goat_102185259,goat_102184178,goat_102173575,goat_102172178,goat_102175973,goat_102182052,goat_102181581,goat_102179920,goat_102172903,goat_102176472,goat_102175684,goat_102188306,goat_102188838,goat_102183316,goat_102177724,goat_102178959,goat_102180381,goat_102189351,goat_102189798,goat_102174977,goat_102178302,goat_102181163,goat_102176756,goat_102171058,goat_102175082,goat_1021…
XLOC_002611	goat_102173534,goat_102179569,goat_102171526,goat_102187368,goat_102177270,goat_102175744,goat_102170887,goat_102179079,goat_102169192,goat_100860807,goat_102179390,goat_102179948,goat_102179688,goat_102172425,goat_102190848,goat_102190335,goat_102172400,goat_102174684,goat_102174688,goat_102179122,goat_102180918,goat_102185138,goat_102173317,goat_102176770,goat_102188292,goat_102188239,goat_1021…
XLOC_005957	goat_102174844,goat_102182552,goat_102188474,goat_102191119,goat_102174841,goat_102189520,goat_102171974,goat_102189753,goat_102168570,goat_102181312,goat_102174054,goat_102181888,goat_102177883,goat_102172545,goat_100860908,goat_102174863,goat_102172131,goat_102169567,goat_102190690,goat_102187815,goat_102172735,goat_102169027,goat_102169026,goat_102181099,goat_102179457,goat_102181334,goat_1021…
XLOC_008729	goat_100860927,goat_102168711,goat_102191044,goat_102182685,goat_100860902,goat_102177489,goat_102168499,goat_102185468,goat_102185667,goat_102186733,goat_102180068,goat_102191250,goat_102176425,goat_102175521,goat_102168757,goat_102168758,goat_102170829,goat_102173295,goat_102183937,goat_102173031,goat_102172170,goat_102187798,goat_102171622,goat_102171884,goat_102169289,goat_102169424,goat_1021…
XLOC_021639	goat_102175074,goat_100861038,goat_102184402,goat_102181677,goat_102171566,goat_102171700,goat_102179481,goat_102176937,goat_102180493,goat_102184963,goat_102170231,goat_102180807,goat_102179034,goat_102190881,goat_102175995,goat_102170271,goat_102180347,goat_102177117,goat_102171124,goat_102177782,goat_102168846,goat_102169885,goat_102177193,goat_102173421,goat_102184159,goat_102183144,goat_1021…
XLOC_011777	goat_100861190,goat_102169820,goat_102177884,goat_102185624,goat_102172899,goat_102168239,goat_102180652,goat_102170821,goat_102171505,goat_102187778,goat_102183704,goat_102172524,goat_102175561,goat_102177257,goat_100861151,goat_102177405,goat_102170543,goat_102175702,goat_102182388,goat_102187437,goat_102191621,goat_102186898,goat_102178661,goat_102189415,goat_102189789,goat_102183535,goat_1021…
XLOC_017923	goat_102187257,goat_102170616,goat_102184901,goat_102184689,goat_102180805,goat_102186615,goat_102184003,goat_102185958,goat_102175959,goat_102175747,goat_102189930,goat_102187347,goat_102177805,goat_102179773,goat_102191055,goat_102185392,goat_102190425,goat_102179553,goat_102189630,goat_102172948,goat_102175628,goat_102173377,goat_102191567,goat_102168409,goat_102185949,goat_102187152,goat_1021…
XLOC_023700	goat_102189115,goat_102171976,goat_102175968,goat_102169821,goat_102180044,goat_102171560,goat_102177296,goat_102181023,goat_102170803,goat_102179849,goat_102187498,goat_102187928,goat_102179869,goat_102189301,goat_102175173,goat_102183350,goat_102185596,goat_102185937,goat_102180344,goat_102170522,goat_102178789,goat_102186228,goat_102187300,goat_102182173,goat_102181208,goat_102189186,goat_1021…
XLOC_007187	goat_102172288,goat_102180269,goat_102183763,goat_102189993,goat_102185003,goat_102180677,goat_102169797,goat_102182350,goat_102175815,goat_102189345,goat_102168513,goat_102180196,goat_102180197,goat_102180804,goat_102185970,goat_102191831,goat_102176871,goat_102173746,goat_102171290,goat_102177846,goat_102179748,goat_102178295,goat_102175503,goat_102184223,goat_102184707,goat_102170275,goat_1021…
XLOC_014289	goat_102191680,goat_102180860,goat_102191008,goat_102187928,goat_102169283,goat_102183701,goat_102185930,goat_102186228,goat_102173050,goat_102177420,goat_102182976,goat_102191386,goat_102179764,goat_102180955,goat_102179608,goat_102181462,goat_102182612,goat_102177488,goat_102173698,goat_102177995,goat_102175598,goat_102170641,goat_102169230,goat_102186076,goat_102186608,goat_102175484,goat_1021…
XLOC_002057	goat_102188511,goat_102178330,goat_102186979,goat_102181523,goat_102174053,goat_102169826,goat_102171567,goat_102168215,goat_102191023,goat_102174384,goat_102169806,goat_102171190,goat_102184960,goat_102190525,goat_102190754,goat_102187699,goat_102179993,goat_102171883,goat_100860888,goat_102171504,goat_102186918,goat_102185916,goat_102186033,goat_102172908,goat_102177255,goat_102188297,goat_1021…
XLOC_025004	goat_102168577,goat_102180598,goat_102188676,goat_102168499,goat_102186733,goat_102178617,goat_102170238,goat_102190325,goat_102191250,goat_102191147,goat_102176425,goat_102170829,goat_102183937,goat_102173031,goat_102176071,goat_102171622,goat_102173105,goat_102183390,goat_102190971,goat_102186765,goat_102173255,goat_102184196,goat_102182662,goat_102168292,goat_102184877,goat_102180187,goat_1021…
XLOC_012678	goat_102169049,goat_102182578,goat_100860909,goat_102184009,goat_102188614,goat_102182366,goat_102175304,goat_102187280,goat_102173945,goat_102180103,goat_102169724,goat_102171860,goat_102169930,goat_102185536,goat_102180750,goat_102183067,goat_102176497,goat_102179259,goat_102182804,goat_102185305,goat_102188467,goat_102176735,goat_102176736,goat_102168768,goat_102183066,goat_102189061,goat_1021…
XLOC_012194	goat_102171762,goat_102175464,goat_102191372,goat_102188696,goat_102171024,goat_102169226,goat_100861199,goat_102168795,goat_102182573,goat_102187272,goat_102168510,goat_102170801,goat_102184560,goat_102177904,goat_102170219,goat_102190020,goat_102171579,goat_102168735,goat_102187551,goat_102190362,goat_102174208,goat_102173802,goat_102190115,goat_102191657,goat_102184980,goat_102170520,goat_1021…
XLOC_018924	goat_102190678,goat_102173703,goat_102190508,goat_102179147,goat_102171529,goat_102179198,goat_102178811,goat_102182136,goat_102182917,goat_102180366,goat_102177390,goat_102188552,goat_102176021,goat_102175662,goat_102173895,goat_102180923,goat_102178537,goat_102174705,goat_102177331,goat_102186265,goat_102188741,goat_102173908,goat_102177237,goat_102174766,goat_102176238,goat_102186316,goat_1021…
XLOC_008095	goat_102181024,goat_102175031,goat_102183604,goat_102178346,goat_102190544,goat_102187948,goat_102171310,goat_102170563,goat_102189633,goat_102186938,goat_102177723,goat_102190762,goat_102179088,goat_102185737,goat_102180757,goat_102175041,goat_102184673,goat_102183216,goat_102169833,goat_102176291,goat_102186672,goat_102190986,goat_102182365,goat_102172080,goat_102176611,goat_102185944,goat_1021…
XLOC_009574	goat_102169848,goat_102175464,goat_102191372,goat_102171024,goat_102169562,goat_102170801,goat_102172890,goat_102186610,goat_102168533,goat_102190020,goat_102190362,goat_102173802,goat_102190115,goat_100861254,goat_102183336,goat_102176353,goat_102177409,goat_102178314,goat_102190872,goat_102171617,goat_102172982,goat_102176205,goat_102187585,goat_102191736,goat_102171208,goat_102177997,goat_1021…
XLOC_000877	goat_102176835,goat_102180208,goat_102185773,goat_102176117,goat_102176286,goat_102185623,goat_102172736,goat_102184067,goat_102184053,goat_102177535,goat_102169804,goat_102169584,goat_102189079,goat_102184006,goat_102177595,goat_102186390,goat_102181270,goat_102175177,goat_102177394,goat_102179500,goat_102181733,goat_102181254,goat_102173883,goat_102179730,goat_102175151,goat_102172034,goat_1021…
XLOC_018555	goat_102190575,goat_102169549,goat_100860921,goat_102178849,goat_102186667,goat_102190677,goat_102176723,goat_102185571,goat_102189954,goat_102181948,goat_102170379,goat_102188618,goat_102176479,goat_102180269,goat_102179140,goat_102187753,goat_102183763,goat_102189993,goat_102187298,goat_102180677,goat_102169797,goat_102181026,goat_102182350,goat_102175815,goat_102189345,goat_102168513,goat_1021…
XLOC_000626	goat_102179307,goat_102168632,goat_102188696,goat_102169226,goat_102168795,goat_102185625,goat_102188536,goat_102185641,goat_102184762,goat_102184761,goat_102181847,goat_100861134,goat_102184708,goat_102187551,goat_102183283,goat_102189946,goat_102188916,goat_102178252,goat_102170503,goat_102170744,goat_102178763,goat_102183844,goat_102185574,goat_102188627,goat_102171450,goat_102172215,goat_1021…
XLOC_025185	goat_102170963,goat_102172507,goat_102181037,goat_102178699,goat_102190554,goat_102172909,goat_102169950,goat_102185136,goat_102189261,goat_102177532,goat_102169138,goat_102180754,goat_102190629,goat_102175907,goat_102181792,goat_102179493,goat_102175515,goat_102183388,goat_102183810,goat_102181562,goat_102181028,goat_102179329,goat_102190306,goat_102177416,goat_102168974,goat_102187669,goat_1021…
XLOC_023503	goat_102184748,goat_102179813,goat_102172174,goat_102186936,goat_102174575,goat_102172655,goat_102188720,goat_102180962,goat_102184100,goat_102174934,goat_102172984,goat_102169919,goat_102186347,goat_102181515,goat_102182777,goat_102184913,goat_102183619,goat_102170011,goat_102190529,goat_102184526,goat_102172531,goat_102175141,goat_102169940,goat_102191583,goat_102185445,goat_102187951,goat_1021…
XLOC_012216	goat_102191489,goat_102184174,goat_102175034,goat_102177037,goat_102176683,goat_102188665,goat_102173865,goat_102172013,goat_102181423,goat_102187633,goat_102175765,goat_102184604,goat_102180779,goat_102169330,goat_102187201,goat_102178432,goat_102190985,goat_102173288,goat_102187709,goat_102177878,goat_102175371,goat_102180685,goat_102189074,goat_102170750,goat_102190272,goat_102183368,goat_1021…
XLOC_019284	goat_102179758,goat_102184072,goat_102189651,goat_102189524,goat_102176723,goat_102172289,goat_102188618,goat_102188557,goat_102168573,goat_102186907,goat_102179140,goat_102186363,goat_102188015,goat_102188018,goat_102183741,goat_102182650,goat_102181073,goat_102180651,goat_102188072,goat_102187751,goat_102189241,goat_100861330,goat_102187797,goat_102189904,goat_102181014,goat_102180638,goat_1021…
XLOC_006553	goat_102173536,goat_102171399,goat_102170940,goat_102178413,goat_102182130,goat_102186916,goat_102175156,goat_102171128,goat_102190554,goat_102168904,goat_102183145,goat_102173890,goat_102168371,goat_102173099,goat_102184698,goat_102176940,goat_102178164,goat_102179139,goat_102173352,goat_102173131,goat_102182264,goat_102190015,goat_102189261,goat_102172823,goat_102190595,goat_102189623,goat_1021…
XLOC_020145	goat_102179758,goat_102189115,goat_102171976,goat_102176115,goat_102175968,goat_102188484,goat_102169821,goat_102175011,goat_102175016,goat_102187549,goat_102170397,goat_102182743,goat_102169799,goat_100861034,goat_102170803,goat_102179849,goat_102180803,goat_102179524,goat_102179869,goat_102182095,goat_102184020,goat_102190485,goat_102183350,goat_102177752,goat_102185596,goat_102185937,goat_1021…
XLOC_003157	goat_102180208,goat_102180843,goat_102179568,goat_102185773,goat_102179480,goat_102176286,goat_102169568,goat_102184053,goat_102172897,goat_102182516,goat_102169584,goat_102189079,goat_102188655,goat_102181303,goat_102175527,goat_102177207,goat_102170211,goat_102177595,goat_102169612,goat_102175920,goat_102179500,goat_100860749,goat_102179730,goat_102175151,goat_102173782,goat_102171780,goat_1021…
XLOC_013076	goat_100860926,goat_102188079,goat_102175875,goat_102170966,goat_102178421,goat_102173701,goat_102168518,goat_102184728,goat_102175899,goat_102171060,goat_102168535,goat_102181717,goat_102181711,goat_102177598,goat_102187079,goat_102187880,goat_102182902,goat_102191640,goat_102182665,goat_102170537,goat_102180961,goat_102182934,goat_102188132,goat_102178356,goat_102187519,goat_102185695,goat_1021…
XLOC_016476	goat_102191299,goat_102187229,goat_102180040,goat_102188209,goat_102169007,goat_102183980,goat_102178588,goat_102182126,goat_102169483,goat_102180959,goat_102172181,goat_102169914,goat_102181466,goat_102189370,goat_102177554,goat_102185615,goat_102189574,goat_100861006,goat_102174141,goat_102190057,goat_102173191,goat_102184533,goat_102169576,goat_102184132,goat_102179872,goat_102185924,goat_1021…
XLOC_013836	goat_102191104,goat_102189590,goat_102171999,goat_102181333,goat_102180653,goat_102191790,goat_102176923,goat_102170783,goat_102191395,goat_102173274,goat_102183922,goat_102191276,goat_102171373,goat_102169972,goat_102187089,goat_102174120,goat_102188755,goat_102175548,goat_102177153,goat_102180248,goat_102184908,goat_102174081,goat_102189765,goat_102189013,goat_102173020,goat_102188101,goat_1021…
XLOC_013966	goat_102174846,goat_102174840,goat_102190674,goat_102191423,goat_102173535,goat_102191046,goat_102181944,goat_102188233,goat_102180268,goat_102182773,goat_102180862,goat_102191129,goat_102172730,goat_102171449,goat_102182354,goat_102171543,goat_102174241,goat_102185383,goat_102185959,goat_102184163,goat_102171085,goat_102189225,goat_102176057,goat_102178694,goat_102168714,goat_102173784,goat_1021…
XLOC_000563	goat_102168340,goat_102179544,goat_102184780,goat_102175015,goat_102184465,goat_102169808,goat_102171522,goat_102181251,goat_102187570,goat_102181230,goat_102175541,goat_102168590,goat_102175938,goat_102179904,goat_102176180,goat_102183147,goat_102169197,goat_102191608,goat_102172586,goat_102191537,goat_102184449,goat_102179038,goat_102173151,goat_102179398,goat_102180425,goat_102178161,goat_1021…
XLOC_009645	goat_102184409,goat_102174788,goat_102186585,goat_102177059,goat_102191049,goat_102179540,goat_102184156,goat_102173841,goat_102176936,goat_102177324,goat_100860803,goat_102188521,goat_102188817,goat_102186577,goat_102188745,goat_102180388,goat_102191176,goat_102174970,goat_102185488,goat_102187260,goat_102175044,goat_102171207,goat_102173696,goat_102175459,goat_102171032,goat_102169031,goat_1021…
XLOC_011725	goat_102179206,goat_102176834,goat_102190575,goat_102180201,goat_102184073,goat_102168631,goat_102190037,goat_102172116,goat_102178844,goat_102185257,goat_102178859,goat_102189954,goat_102179565,goat_102171026,goat_102172287,goat_102188204,goat_102168573,goat_102168574,goat_102181313,goat_102183226,goat_102178426,goat_102182574,goat_102187067,goat_102173629,goat_102187753,goat_102172133,goat_1021…
XLOC_021787	goat_102189766,goat_102188763,goat_102172509,goat_102190364,goat_102191398,goat_102191417,goat_102176625,goat_102186012,goat_102169174,goat_102190987,goat_102184164,goat_102191620,goat_102169258,goat_102181698,goat_102170405,goat_102187185,goat_102170620,goat_102182564,goat_100861210,goat_102183168,goat_102186025,goat_102171178,goat_102187109,goat_102182966,goat_102187293,goat_102173368,goat_1021…
XLOC_022184	goat_102175871,goat_100861054,goat_102187498,goat_102168238,goat_102169615,goat_102183438,goat_102171106,goat_102178210,goat_102172678,goat_102184209,goat_102180907,goat_102188095,goat_102184815,goat_102184733,goat_102170139,goat_102171185,goat_102179664,goat_102174689,goat_102188768,goat_102174370,goat_102184779,goat_102173676,goat_102175786,goat_102174310,goat_102181571,goat_102170347,goat_1021…
XLOC_000202	goat_102181508,goat_102179210,goat_102175992,goat_102172770,goat_102171781,goat_102176783,goat_102182032,goat_102189450,goat_102182197,goat_102179070,goat_102185192,goat_102188116,goat_102180212,goat_102168206,goat_102181854,goat_102182722,goat_102178533,goat_102191428,goat_102187708,goat_102169435,goat_102186948,goat_102170893,goat_102176802,goat_102170545,goat_102180158,goat_102176157,goat_1021…
XLOC_006767	goat_102173723,goat_102173536,goat_102187069,goat_102178413,goat_102182130,goat_102188067,goat_102184230,goat_102185370,goat_102177729,goat_102183106,goat_102187635,goat_102171453,goat_102171246,goat_100860864,goat_102182264,goat_102182840,goat_102190015,goat_102172823,goat_102189623,goat_102180980,goat_102178318,goat_102185159,goat_102178415,goat_102175822,goat_102188682,goat_102178621,goat_1021…
XLOC_022057	goat_102169045,goat_102176470,goat_102174860,goat_102190096,goat_102184465,goat_102174079,goat_102179719,goat_102185790,goat_102177868,goat_102184005,goat_102171522,goat_102179190,goat_102182708,goat_102170904,goat_102176999,goat_100860746,goat_102187570,goat_102189807,goat_102173440,goat_102191019,goat_102168590,goat_102178006,goat_102175938,goat_102173423,goat_102183147,goat_102191654,goat_1021…
XLOC_011245	goat_102185337,goat_102190099,goat_102176683,goat_102173461,goat_102173275,goat_102176459,goat_102170562,goat_102182978,goat_102181423,goat_102189676,goat_102170136,goat_102175765,goat_102171654,goat_102181517,goat_102184604,goat_102184283,goat_102169330,goat_102187204,goat_102190985,goat_102186340,goat_102188043,goat_102185758,goat_102182626,goat_102190491,goat_102179652,goat_102178585,goat_1021…
XLOC_024272	goat_102182249,goat_102187593,goat_102184180,goat_102175097,goat_102174577,goat_102186031,goat_102174473,goat_102190095,goat_102174936,goat_102191554,goat_102191629,goat_102175604,goat_102186179,goat_102187170,goat_102177126,goat_102176967,goat_102189082,goat_102191752,goat_102179576,goat_102188255,goat_102172575,goat_102182089,goat_102189230,goat_102170930,goat_102179875,goat_102169607,goat_1021…
XLOC_000050	goat_102169545,goat_102190712,goat_102182689,goat_102175242,goat_102174672,goat_102169581,goat_102184226,goat_102172719,goat_102168294,goat_102182958,goat_102183491,goat_102178704,goat_102181428,goat_100860845,goat_102190811,goat_102176188,goat_102185480,goat_102184280,goat_102170682,goat_102191697,goat_102185879,goat_102170365,goat_102191302,goat_102189701,goat_102185150,goat_102183758,goat_1021…
XLOC_019598	goat_102169845,goat_102181453,goat_102173882,goat_102175876,goat_102189502,goat_102185234,goat_102175385,goat_100861137,goat_102189226,goat_102172525,goat_102188607,goat_102171782,goat_102183667,goat_102177768,goat_102173429,goat_102188304,goat_102182014,goat_102180148,goat_102183966,goat_102190198,goat_102181999,goat_102180275,goat_102176896,goat_102172370,goat_102179663,goat_102174686,goat_1021…
XLOC_024472	goat_102170181,goat_102191127,goat_102190579,goat_102181192,goat_102187710,goat_102186937,goat_102178420,goat_102187515,goat_102175934,goat_102177404,goat_102173894,goat_102179588,goat_102177916,goat_102187384,goat_102189134,goat_102186899,goat_102190140,goat_102170912,goat_102168830,goat_102188719,goat_100860834,goat_102176952,goat_102185274
XLOC_022734	goat_102173724,goat_102190674,goat_102175265,goat_102171027,goat_102168571,goat_102171565,goat_102178729,goat_102184064,goat_102181056,goat_102171374,goat_102172285,goat_102186663,goat_102171543,goat_102174803,goat_102190322,goat_102170212,goat_102181011,goat_102175171,goat_102171885,goat_102170377,goat_102187960,goat_102190970,goat_102185582,goat_102173072,goat_102179331,goat_102181237,goat_1021…
XLOC_016794	goat_102191290,goat_102168494,goat_102179779,goat_102185766,goat_102175018,goat_102171707,goat_102185570,goat_102168210,goat_102184057,goat_102189492,goat_102172097,goat_102173765,goat_102169806,goat_102184960,goat_102183609,goat_102187733,goat_102184172,goat_102177611,goat_100861075,goat_102168232,goat_102189215,goat_102169000,goat_102189414,goat_102173032,goat_102189660,goat_102185957,goat_1021…
XLOC_016554	goat_102188690,goat_102185314,goat_102175872,goat_102180041,goat_102182773,goat_102188531,goat_102191292,goat_102174268,goat_100861319,goat_102170947,goat_102187047,goat_102188972,goat_102179742,goat_102173038,goat_102191558,goat_102176074,goat_102181018,goat_102183396,goat_102183096,goat_102178694,goat_102168714,goat_100861377,goat_102187576,goat_102187913,goat_102187324,goat_102180270,goat_1021…
XLOC_015979	goat_102169848,goat_102171762,goat_102183782,goat_102191372,goat_102191105,goat_102188726,goat_102185412,goat_100860906,goat_102190993,goat_102190097,goat_102185664,goat_102174078,goat_102172890,goat_100861074,goat_102182653,goat_102168237,goat_102186610,goat_102168533,goat_102173290,goat_102184498,goat_102171528,goat_102176079,goat_100861135,goat_102186560,goat_102182110,goat_102176337,goat_1021…
XLOC_023078	goat_102169042,goat_102170610,goat_102173551,goat_102184466,goat_102169802,goat_102172172,goat_102188825,goat_102171987,goat_102184492,goat_102188229,goat_102169673,goat_102174535,goat_102186200,goat_102179035,goat_102175761,goat_102188795,goat_102177151,goat_102191052,goat_102185276,goat_102171592,goat_102186092,goat_102190513,goat_102189821,goat_102171382,goat_102176509,goat_102183751,goat_1021…
XLOC_021568	goat_102182557,goat_102171586,goat_102186660,goat_102185644,goat_102171029,goat_102186129,goat_102190897,goat_102181509,goat_102184500,goat_102174072,goat_102189078,goat_100861337,goat_102184256,goat_102178027,goat_102189901,goat_102179058,goat_102169281,goat_102179880,goat_102181486,goat_102173108,goat_102178071,goat_102183092,goat_102186437,goat_102188093,goat_100861370,goat_102177277,goat_1021…
XLOC_014885	goat_102183783,goat_102181522,goat_102185996,goat_102172501,goat_102188630,goat_102186935,goat_102180187,goat_102175303,goat_102170151,goat_102178391,goat_102176393,goat_102177705,goat_102191433,goat_102183436,goat_102172371,goat_102175887,goat_102187694,goat_102176964,goat_102188773,goat_102170340,goat_102185119,goat_102174337,goat_102178296,goat_100861047,goat_102188906,goat_102187844,goat_1021…
XLOC_012437	goat_102168494,goat_102191074,goat_102169825,goat_100861379,goat_102185766,goat_102175018,goat_102171707,goat_102168216,goat_102175247,goat_102190736,goat_102186522,goat_102173765,goat_102169806,goat_102183609,goat_102184172,goat_102177611,goat_100861077,goat_100861075,goat_102169000,goat_102179723,goat_102189414,goat_102186838,goat_102189801,goat_102169282,goat_102168888,goat_102183649,goat_1021…
XLOC_021406	goat_102175876,goat_102189502,goat_102169790,goat_102175385,goat_102175034,goat_102185564,goat_102174013,goat_100861137,goat_102172525,goat_102188607,goat_102173256,goat_102173865,goat_102183806,goat_102188115,goat_102182014,goat_102178182,goat_102180216,goat_102183966,goat_102168680,goat_102190267,goat_102190198,goat_102178950,goat_102169745,goat_102180275,goat_102185386,goat_102183528,goat_1021…
XLOC_006448	goat_102171762,goat_102183018,goat_102173888,goat_100861199,goat_102185412,goat_102182573,goat_102171562,goat_102179482,goat_100861215,goat_102187272,goat_102174078,goat_102184560,goat_102176270,goat_102177904,goat_102184761,goat_102191233,goat_102170219,goat_102171579,goat_102171089,goat_102168735,goat_102186560,goat_102174208,goat_102172753,goat_102191657,goat_102184980,goat_102180404,goat_1021…
XLOC_016156	goat_102188511,goat_102178330,goat_102180845,goat_102185512,goat_102169826,goat_102168217,goat_102191023,goat_102182742,goat_102188632,goat_102171190,goat_102180060,goat_102184960,goat_102190525,goat_102190754,goat_102187699,goat_102178027,goat_102180450,goat_102179993,goat_102183981,goat_102171504,goat_102176339,goat_102174203,goat_102185049,goat_102185916,goat_102186033,goat_102182458,goat_1021…
XLOC_012871	goat_102184920,goat_102169543,goat_102178847,goat_102173882,goat_102178424,goat_102172138,goat_102188457,goat_102185234,goat_102169790,goat_102177539,goat_102190800,goat_102187591,goat_102184554,goat_102170821,goat_102189226,goat_102178044,goat_102171505,goat_102183667,goat_100860762,goat_102176031,goat_102175134,goat_102175544,goat_102173427,goat_102173429,goat_100861159,goat_102180449,goat_1007…
XLOC_023321	goat_102191290,goat_102188690,goat_102185314,goat_102174053,goat_102169825,goat_102169826,goat_102182680,goat_102185766,goat_102175018,goat_102191292,goat_102168216,goat_102170398,goat_102172097,goat_102173763,goat_102169806,goat_102184960,goat_102190525,goat_102183609,goat_102187044,goat_102177611,goat_100861075,goat_102172713,goat_102179723,goat_102189414,goat_102190754,goat_102187699,goat_1021…
XLOC_021457	goat_102173724,goat_102170186,goat_102175265,goat_102171027,goat_102168571,goat_102169828,goat_102178729,goat_102184064,goat_102183747,goat_102176092,goat_102175525,goat_102170924,goat_102171521,goat_102177395,goat_102171885,goat_102187960,goat_102190970,goat_102185582,goat_102176319,goat_102181237,goat_102188139,goat_102180887,goat_102184625,goat_102190192,goat_102183519,goat_102174452,goat_1021…
XLOC_000532	goat_102180209,goat_102169045,goat_102168797,goat_102179823,goat_102168218,goat_102191122,goat_102170807,goat_102170941,goat_102178443,goat_102179197,goat_102168705,goat_102183431,goat_102170846,goat_102184221,goat_100860746,goat_102170046,goat_102175364,goat_102171786,goat_102176310,goat_102176786,goat_102181216,goat_102168317,goat_102183559,goat_102173231,goat_102170760,goat_102190100,goat_1021…
XLOC_013327	goat_102168341,goat_102185351,goat_102176287,goat_102191020,goat_102170949,goat_102180972,goat_102176073,goat_102185531,goat_102187912,goat_102186247,goat_102181778,goat_102174430,goat_102168599,goat_102173409,goat_102169956,goat_102180125,goat_102189264,goat_102182586,goat_102173199,goat_102187014,goat_102191603,goat_102172296,goat_102179760,goat_102171531,goat_102187706,goat_102178581,goat_1021…
XLOC_000201	goat_102168630,goat_102182556,goat_102185316,goat_102184326,goat_102171029,goat_102186129,goat_102188488,goat_102169827,goat_102186955,goat_102185643,goat_102171294,goat_102190509,goat_102189901,goat_102179880,goat_102181486,goat_100861111,goat_102178274,goat_102177277,goat_102170788,goat_100860984,goat_102170251,goat_102190298,goat_102172650,goat_102172659,goat_102190983,goat_102189432,goat_1021…
XLOC_015072	goat_102183815,goat_102179456,goat_102169009,goat_102168754,goat_102179209,goat_102187772,goat_102182077,goat_102188360,goat_102170865,goat_102173077,goat_102173076,goat_102176788,goat_102180368,goat_102169678,goat_102186483,goat_102183189,goat_102172013,goat_102174537,goat_102173983,goat_102189988,goat_102184944,goat_102169955,goat_102189506,goat_102177217,goat_102169979,goat_102169174,goat_1021…
XLOC_004609	goat_102188927,goat_102173702,goat_102188673,goat_102175249,goat_102184055,goat_102189345,goat_102186665,goat_102180197,goat_102178549,goat_102190023,goat_102190027,goat_102168251,goat_102178295,goat_102175349,goat_102184836,goat_102187321,goat_102178087,goat_102171100,goat_102172921,goat_102183820,goat_102183499,goat_102185072,goat_102178269,goat_102182203,goat_102175498,goat_102186188,goat_1021…
XLOC_008406	goat_102179303,goat_102176919,goat_102189003,goat_102183229,goat_102176282,goat_102177073,goat_102183838,goat_102190153,goat_102181250,goat_102190833,goat_102173056,goat_102181805,goat_102188325,goat_102187841,goat_102175603,goat_102183477,goat_102181552,goat_102172293,goat_102171578,goat_102181891,goat_102178966,goat_102174830,goat_102174643,goat_102172517,goat_102174023,goat_102187562,goat_1021…
XLOC_010224	goat_102181350,goat_102168576,goat_102181291,goat_102171060,goat_102170257,goat_102168271,goat_102179925,goat_102182957,goat_102180468,goat_102187615,goat_102175290,goat_100860788,goat_102181127,goat_102181120,goat_102176219,goat_102188991,goat_102172780,goat_102190722,goat_102188267,goat_102172294,goat_102177879,goat_102171517,goat_102181281,goat_102169623,goat_102184315,goat_102177751,goat_1021…
XLOC_013082	goat_102190575,goat_102184072,goat_102186998,goat_100860921,goat_102171394,goat_102172288,goat_102188618,goat_102168573,goat_102179140,goat_102190897,goat_102176281,goat_102185620,goat_102180677,goat_102170397,goat_102169797,goat_102186041,goat_102171540,goat_102191038,goat_102183746,goat_102182650,goat_102185977,goat_102191148,goat_102174655,goat_102191831,goat_100861330,goat_102170926,goat_1021…
XLOC_024351	goat_102173729,goat_102182999,goat_102173706,goat_102171950,goat_102185930,goat_102183095,goat_102174417,goat_102186501,goat_102170762,goat_102179830,goat_102191386,goat_102190857,goat_102179764,goat_102180955,goat_102182468,goat_102170464,goat_102181699,goat_102187205,goat_102180097,goat_102189761,goat_102182774,goat_102181116,goat_102173811,goat_102182903,goat_102180319,goat_102175716,goat_1021…
XLOC_002128	goat_102189657,goat_102182766,goat_102169223,goat_102186907,goat_102173629,goat_102191028,goat_102183834,goat_102186525,goat_102174073,goat_100861072,goat_102170997,goat_102174821,goat_102174220,goat_102188758,goat_102180028,goat_102178045,goat_102190088,goat_100861117,goat_102184182,goat_102173781,goat_102184069,goat_102173441,goat_102170240,goat_102172905,goat_102173059,goat_102189747,goat_1021…
XLOC_000404	goat_102176835,goat_102176117,goat_102191311,goat_102184067,goat_102177535,goat_102173760,goat_102169804,goat_102184006,goat_102186390,goat_102181270,goat_102189838,goat_102175177,goat_102180554,goat_102177394,goat_102181861,goat_102181254,goat_102175151,goat_102172034,goat_102185230,goat_102177807,goat_102185918,goat_102189770,goat_102180360,goat_102175549,goat_102169460,goat_100861390,goat_1021…
XLOC_024353	goat_102175468,goat_100861033,goat_102168772,goat_102176556,goat_102181294,goat_102172717,goat_102174016,goat_102170929,goat_102190601,goat_102169618,goat_102176075,goat_102178404,goat_102169407,goat_102186760,goat_102182663,goat_100860985,goat_102184496,goat_102180368,goat_102175133,goat_102191479,goat_102181779,goat_102172654,goat_102176352,goat_102168941,goat_102177461,goat_102180122,goat_1021…
XLOC_000735	goat_102174844,goat_102191290,goat_102189528,goat_102189520,goat_102168865,goat_102185314,goat_102181312,goat_102180041,goat_102185570,goat_102172545,goat_102174863,goat_102184057,goat_102181099,goat_102172097,goat_102173763,goat_102187733,goat_102189215,goat_102186439,goat_102191376,goat_102190719,goat_102180293,goat_102189249,goat_102187699,goat_102173032,goat_102185957,goat_102187780,goat_1021…
XLOC_006529	goat_102187250,goat_102186248,goat_102188017,goat_102177863,goat_102169428,goat_102172759,goat_102179003,goat_102179397,goat_102175728,goat_102189805,goat_102186284,goat_102180753,goat_102179787,goat_102171205,goat_102175021,goat_102170038,goat_102187639,goat_102170916,goat_102179041,goat_102190768,goat_102179450,goat_102169303,goat_102191224,goat_102169169,goat_102179001,goat_102172624,goat_1021…
XLOC_002896	goat_102170379,goat_102184835,goat_102168790,goat_102180044,goat_102182744,goat_102168517,goat_102172091,goat_102168231,goat_102191008,goat_102182707,goat_102175173,goat_102171784,goat_102172123,goat_102178789,goat_102186228,goat_102186157,goat_102187446,goat_102180424,goat_102169466,goat_102190426,goat_102168821,goat_102185090,goat_102172926,goat_102181590,goat_102182985,goat_102174434,goat_1021…
XLOC_016431	goat_102180203,goat_102181312,goat_102179779,goat_102169563,goat_102184057,goat_102172097,goat_102187733,goat_100861075,goat_102168232,goat_102181292,goat_102190719,goat_102184476,goat_102173032,goat_102189660,goat_102185957,goat_102185380,goat_102187366,goat_102170279,goat_102177820,goat_100860747,goat_102184834,goat_102172757,goat_102187349,goat_102190163,goat_102173786,goat_102175091,goat_1021…
XLOC_012616	goat_102188410,goat_102178491,goat_102178422,goat_102178283,goat_102171049,goat_100861035,goat_102170948,goat_102182651,goat_102170008,goat_102178526,goat_102179864,goat_102174827,goat_102189223,goat_102177764,goat_102185710,goat_102176185,goat_102172017,goat_102180217,goat_102183945,goat_102183818,goat_102177090,goat_100860822,goat_102170708,goat_102177447,goat_102189356,goat_102171847,goat_1021…
XLOC_010381	goat_102178283,goat_102172036,goat_102178646,goat_102171333,goat_102168334,goat_102177199,goat_102177764,goat_102182957,goat_102183812,goat_102187615,goat_102172780,goat_102183181,goat_102173691,goat_102169623,goat_102186759,goat_102180335,goat_102179591,goat_102171369,goat_102180476,goat_102185117,goat_102183282,goat_102183892,goat_102168458
XLOC_003804	goat_102174053,goat_102176932,goat_102173553,goat_102175247,goat_102175814,goat_102190736,goat_102176555,goat_102177611,goat_102184565,goat_102181294,goat_102170002,goat_102169000,goat_102185210,goat_102174039,goat_102180278,goat_102186760,goat_102190113,goat_102182664,goat_102187323,goat_102187328,goat_102175136,goat_102171334,goat_102177213,goat_100861393,goat_102178089,goat_102181779,goat_1021…
XLOC_011092	goat_102185259,goat_102173575,goat_102171291,goat_102178599,goat_102175973,goat_102181586,goat_102179920,goat_102175684,goat_102172467,goat_102177724,goat_102173580,goat_102191590,goat_102179787,goat_102169210,goat_102169211,goat_102185053,goat_102190807,goat_102176756,goat_102181304,goat_102187580,goat_102175021,goat_102187058,goat_102168222,goat_102173546,goat_102171058,goat_102184876,goat_1021…
XLOC_005660	goat_102169842,goat_102178335,goat_102187065,goat_102185588,goat_102188151,goat_102174657,goat_102183662,goat_102171524,goat_102182098,goat_102174225,goat_102171882,goat_100860769,goat_102179319,goat_102184833,goat_102184186,goat_102191228,goat_102171109,goat_102189125,goat_102185688,goat_102178539,goat_102180145,goat_102181637,goat_102191100,goat_102170581,goat_102184839,goat_102169117,goat_1021…
XLOC_004330	goat_102175269,goat_102171971,goat_102191104,goat_102185351,goat_102184828,goat_102191020,goat_102170949,goat_102189490,goat_102190477,goat_102176094,goat_102180653,goat_102185018,goat_102186393,goat_102190302,goat_102187082,goat_102183089,goat_102171127,goat_102179545,goat_102183922,goat_102168928,goat_102186019,goat_102186464,goat_102178185,goat_102187679,goat_102174516,goat_102179686,goat_1021…
XLOC_003256	goat_102184074,goat_102172117,goat_102190670,goat_102185317,goat_102171398,goat_102185640,goat_102184216,goat_102179820,goat_102176477,goat_100860904,goat_102185629,goat_102174263,goat_102175816,goat_100861314,goat_102172896,goat_102169807,goat_102171549,goat_102171725,goat_100861079,goat_102180806,goat_102184754,goat_102189932,goat_102189719,goat_102187495,goat_102188653,goat_102171295,goat_1021…
XLOC_007043	goat_102173808,goat_102176134,goat_102186954,goat_102170008,goat_102182728,goat_102170630,goat_102185017,goat_102175178,goat_102183394,goat_102184871,goat_102179159,goat_102177764,goat_102184885,goat_102188747,goat_102186454,goat_102181131,goat_102179134,goat_102171618,goat_102188529,goat_102183722,goat_102172554,goat_102169292,goat_102180011,goat_102181140,goat_102183935,goat_102191535,goat_1021…
XLOC_003851	goat_102182551,goat_102184566,goat_102169796,goat_102180847,goat_102178526,goat_102170215,goat_102189223,goat_102171333,goat_102182957,goat_102180217,goat_102170708,goat_102175290,goat_102170111,goat_102181286,goat_102183181,goat_102181531,goat_102185658,goat_102191131,goat_102174609,goat_102177355,goat_102189044,goat_102190740,goat_102189934,goat_102169623,goat_102175553,goat_102169891,goat_1021…
XLOC_006976	goat_102171391,goat_102170963,goat_102172507,goat_102189697,goat_102168275,goat_102181037,goat_102177013,goat_102178699,goat_102173806,goat_102180363,goat_102185860,goat_102172909,goat_102176595,goat_102174126,goat_102169138,goat_102174313,goat_102184675,goat_102178624,goat_102186533,goat_102168569,goat_102183529,goat_102185286,goat_102171804,goat_102183388,goat_102183810,goat_102181028,goat_1021…
XLOC_017870	goat_102176835,goat_102176117,goat_102177648,goat_102184067,goat_102177535,goat_102173760,goat_102169804,goat_102183601,goat_102184006,goat_102186390,goat_102181270,goat_102175177,goat_102180554,goat_102181861,goat_102181254,goat_102185396,goat_102172034,goat_102185230,goat_102185918,goat_102180360,goat_102175549,goat_102169460,goat_100861390,goat_102169882,goat_102191331,goat_102188311,goat_1021…
XLOC_006162	goat_102171762,goat_102173888,goat_102185412,goat_102179482,goat_100861215,goat_102174078,goat_102174380,goat_102176270,goat_102191233,goat_102176079,goat_102171089,goat_102186560,goat_102172753,goat_102184980,goat_102180404,goat_102178358,goat_102183928,goat_102180795,goat_102185397,goat_102180263,goat_102168825,goat_102169449,goat_102176353,goat_102176579,goat_102182988,goat_102178954,goat_1021…
XLOC_008785	goat_102188696,goat_102169226,goat_102171706,goat_102190557,goat_102168510,goat_102180067,goat_102179191,goat_102191049,goat_102176569,goat_102179330,goat_102173841,goat_102169442,goat_102178250,goat_102169933,goat_102185806,goat_102187037,goat_102182342,goat_102177504,goat_102171032,goat_102174042,goat_102175253,goat_102168768,goat_102184997,goat_102173416,goat_102188477,goat_102186440,goat_1021…
XLOC_017124	goat_102170184,goat_102178337,goat_100860927,goat_100860925,goat_102169040,goat_102182377,goat_102190445,goat_102183225,goat_102179141,goat_102181884,goat_102189760,goat_102189207,goat_102172732,goat_102175812,goat_102176138,goat_102172158,goat_102172154,goat_102169585,goat_102174244,goat_102169008,goat_102168751,goat_102181718,goat_102191427,goat_102180634,goat_102176857,goat_102175502,goat_1008…
XLOC_016841	goat_102180845,goat_102185512,goat_102184568,goat_102168217,goat_102182742,goat_102189243,goat_102171299,goat_102191558,goat_102175991,goat_102181018,goat_102188905,goat_102186028,goat_100861358,goat_102186797,goat_102186682,goat_102178730,goat_102174598,goat_102177641,goat_102183096,goat_102174203,goat_102170373,goat_102188067,goat_102170065,goat_102183518,goat_102182458,goat_102180307,goat_1021…
XLOC_012948	goat_102179301,goat_102171584,goat_102185647,goat_102169048,goat_102182991,goat_102175011,goat_102175248,goat_102175811,goat_102174072,goat_102190324,goat_102179812,goat_102185010,goat_102173039,goat_100860888,goat_100861368,goat_102175340,goat_102176614,goat_102168861,goat_102181231,goat_102189417,goat_102191479,goat_102185711,goat_102182171,goat_102173156,goat_102188848,goat_100860800,goat_1021…
XLOC_017483	goat_102183781,goat_102169049,goat_102191645,goat_102184009,goat_102188614,goat_102187280,goat_102173945,goat_102187458,goat_102174128,goat_102169724,goat_102181125,goat_102185536,goat_102183067,goat_102180663,goat_102182804,goat_102188930,goat_102185305,goat_102188461,goat_102176735,goat_102175833,goat_102189061,goat_102173405,goat_102176955,goat_102190398,goat_102190960,goat_102170147,goat_1021…
XLOC_022885	goat_102171586,goat_102171399,goat_102172288,goat_102190897,goat_102185003,goat_102170394,goat_102170397,goat_102182743,goat_102169799,goat_102170940,goat_102171540,goat_102191038,goat_102191831,goat_102178025,goat_102188170,goat_102186916,goat_102184744,goat_102183092,goat_102175156,goat_102188153,goat_102177275,goat_102183357,goat_102189417,goat_102170615,goat_102174437,goat_102180284,goat_1021…
XLOC_009509	goat_102168797,goat_102168218,goat_102190096,goat_102184465,goat_102169790,goat_102190800,goat_102168519,goat_102174079,goat_102179719,goat_102182532,goat_102179190,goat_102187691,goat_102179626,goat_102189226,goat_102172522,goat_102176568,goat_102183667,goat_102191019,goat_102168590,goat_102180428,goat_102175938,goat_102187248,goat_102173423,goat_102173845,goat_102188115,goat_102178769,goat_1021…
XLOC_010596	goat_102191104,goat_102176130,goat_102190321,goat_102188039,goat_102186093,goat_102170783,goat_102186037,goat_102177658,goat_102176250,goat_102187089,goat_102179982,goat_102185061,goat_102182809,goat_102174081,goat_102182548,goat_102186532,goat_102186689,goat_102179721,goat_102173833,goat_102183554,goat_102189554,goat_102174402,goat_102189382,goat_102186250,goat_102189179,goat_102178948,goat_1021…
XLOC_021554	goat_102174844,goat_102182552,goat_102188474,goat_102189655,goat_102191119,goat_102189528,goat_102189520,goat_102168865,goat_102171974,goat_102189753,goat_102181312,goat_102181316,goat_102174054,goat_102180041,goat_102172038,goat_102185570,goat_102177883,goat_102172545,goat_100860908,goat_102174863,goat_102169567,goat_102168210,goat_102186630,goat_102184057,goat_102169027,goat_102169026,goat_1021…
XLOC_012667	goat_102186660,goat_102180845,goat_102185512,goat_102175016,goat_102168217,goat_102191023,goat_102187274,goat_102182742,goat_102171190,goat_102180060,goat_102178027,goat_102180450,goat_102183981,goat_102174590,goat_102176339,goat_102174203,goat_102171314,goat_100860762,goat_102185916,goat_102184230,goat_102182458,goat_102173271,goat_102172908,goat_102174880,goat_102180307,goat_102172928,goat_1021…
XLOC_013645	goat_102168493,goat_102171395,goat_102179566,goat_102188457,goat_102181058,goat_102177539,goat_102182513,goat_102168239,goat_102179646,goat_102188631,goat_102189229,goat_102171505,goat_102183704,goat_102182112,goat_102177018,goat_102188496,goat_102176031,goat_102191019,goat_102175132,goat_102175134,goat_102181218,goat_102173846,goat_102188201,goat_102180449,goat_102172672,goat_102174536,goat_1007…
XLOC_008226	goat_102176835,goat_102176117,goat_102180047,goat_102177295,goat_102184067,goat_102177535,goat_102173760,goat_102169804,goat_102184006,goat_102178346,goat_102186390,goat_102181270,goat_102175177,goat_102180554,goat_102177394,goat_102181861,goat_102181254,goat_102185396,goat_102172034,goat_102185230,goat_102184139,goat_102185918,goat_102175549,goat_102169460,goat_100861390,goat_102169882,goat_1021…
XLOC_020574	goat_102183781,goat_102181525,goat_102188534,goat_102184009,goat_102178025,goat_102181013,goat_102176994,goat_102173055,goat_102174185,goat_102168371,goat_102184698,goat_102174708,goat_102184482,goat_102182242,goat_102181125,goat_102182846,goat_102181467,goat_102175764,goat_102184424,goat_102176490,goat_102182303,goat_102188461,goat_102189983,goat_102189403,goat_102179170,goat_102177247,goat_1021…
XLOC_016818	goat_102189752,goat_102174058,goat_102172032,goat_102179480,goat_102176286,goat_102185623,goat_102171951,goat_102172736,goat_102174809,goat_102174808,goat_102169584,goat_102172772,goat_102180219,goat_102177394,goat_100860880,goat_102181733,goat_102173883,goat_102175151,goat_102175608,goat_102182057,goat_102174919,goat_102179901,goat_102191331,goat_102173986,goat_102188580,goat_102177777,goat_1021…
XLOC_023888	goat_102180555,goat_102169790,goat_102190800,goat_102187591,goat_102170233,goat_102187046,goat_102184554,goat_102182532,goat_102179626,goat_102189226,goat_102176568,goat_102183667,goat_102187248,goat_102173427,goat_102171351,goat_100861159,goat_102180148,goat_102171372,goat_102185077,goat_102180928,goat_102173230,goat_102179942,goat_102190323,goat_102169183,goat_102172985,goat_102174686,goat_1021…
XLOC_007901	goat_102189657,goat_102182766,goat_102169223,goat_102187269,goat_102185007,goat_102175245,goat_102183834,goat_102185291,goat_102174073,goat_102182514,goat_102180242,goat_100861072,goat_102178546,goat_102184224,goat_102170997,goat_102174220,goat_102168738,goat_102188828,goat_102183399,goat_102187558,goat_102190369,goat_102183823,goat_102168864,goat_100861117,goat_102184182,goat_102173781,goat_1021…
XLOC_022072	goat_102188763,goat_102174031,goat_102170150,goat_102171828,goat_102173947,goat_102184164,goat_102174763,goat_102180240,goat_102181698,goat_102187281,goat_102174538,goat_102177064,goat_102170815,goat_102186385,goat_102182501,goat_102168955,goat_102186042,goat_102181088,goat_102177733,goat_102184809,goat_102190797,goat_102185663,goat_102174962
XLOC_014299	goat_102170619,goat_102188371,goat_102186450,goat_102181196,goat_102179210,goat_102175992,goat_102182137,goat_102172770,goat_102185250,goat_102175347,goat_102168299,goat_102189286,goat_102188136,goat_102189450,goat_102181630,goat_102183104,goat_102190519,goat_102185192,goat_102180958,goat_102184617,goat_102168206,goat_102188567,goat_102182722,goat_102181858,goat_102187708,goat_102171076,goat_1021…
XLOC_024404	goat_102173882,goat_102175876,goat_102172138,goat_102185234,goat_102191521,goat_102169790,goat_102190800,goat_102175385,goat_102184554,goat_102174013,goat_102179626,goat_100861137,goat_102189226,goat_102172525,goat_102172522,goat_102188607,goat_102173256,goat_102183667,goat_102175544,goat_102183806,goat_102188115,goat_102182014,goat_102180148,goat_102171372,goat_102180216,goat_102182207,goat_1021…
XLOC_020755	goat_102181311,goat_102180268,goat_102182688,goat_102185273,goat_102176132,goat_102168511,goat_102185959,goat_102170901,goat_102172752,goat_102170255,goat_102176780,goat_102179927,goat_100861150,goat_102182954,goat_102181799,goat_102174452,goat_102178180,goat_102180218,goat_102186192,goat_102177229,goat_102168686,goat_102168359,goat_102184530,goat_102182155,goat_102178142,goat_102185385,goat_1021…
XLOC_021946	goat_102168713,goat_102178618,goat_102188486,goat_102188482,goat_102190997,goat_102183594,goat_102174447,goat_102177847,goat_102191685,goat_102174416,goat_102169654,goat_102168299,goat_102190136,goat_102173272,goat_102182956,goat_102172926,goat_102189457,goat_102173406,goat_102190249,goat_102176601,goat_102179399,goat_102183104,goat_102177221,goat_102178132,goat_102178934,goat_102173966,goat_1021…
XLOC_015765	goat_102186666,goat_102171393,goat_102188269,goat_102178280,goat_102169793,goat_102190716,goat_102189147,goat_102174828,goat_102179318,goat_102177657,goat_102168905,goat_102190175,goat_102168829,goat_102170297,goat_102189507,goat_102186693,goat_102187802,goat_102184512,goat_102179947,goat_102174281,goat_102184268,goat_102178398,goat_102169748,goat_102177442,goat_102168981,goat_102188579,goat_1008…
XLOC_005762	goat_102178491,goat_102174260,goat_102188159,goat_102168250,goat_102187183,goat_102185807,goat_102189451,goat_102177614,goat_102186539,goat_102169370,goat_102175603,goat_102175887,goat_102170099,goat_102179970,goat_102184143,goat_102179496,goat_102174830,goat_102181284,goat_102174646,goat_102184084,goat_102172020,goat_102182901,goat_102179910,goat_102180448,goat_102178253,goat_102189278,goat_1021…
XLOC_021649	goat_102179206,goat_102175070,goat_102190030,goat_100860924,goat_102190037,goat_102184074,goat_102182102,goat_102175263,goat_102169040,goat_102184217,goat_102168574,goat_102178426,goat_102169829,goat_102176477,goat_102171703,goat_102169565,goat_102185629,goat_102173558,goat_102174263,goat_102185468,goat_102176138,goat_102187595,goat_102180241,goat_102179717,goat_102178008,goat_102171725,goat_1021…
XLOC_017136	goat_102186154,goat_102187252,goat_102172284,goat_102169042,goat_102190508,goat_102188659,goat_102182093,goat_102181275,goat_102178297,goat_102171575,goat_102175341,goat_102179605,goat_102172694,goat_102169401,goat_102180400,goat_102171120,goat_102176812,goat_102169673,goat_102176014,goat_102188290,goat_102180965,goat_102181653,goat_102183162,goat_100861083,goat_102172399,goat_102190989,goat_1021…
XLOC_024263	goat_102188474,goat_102189528,goat_102171974,goat_102179145,goat_102187815,goat_102189978,goat_102169026,goat_102170945,goat_102168235,goat_102190205,goat_102186439,goat_102191677,goat_102189245,goat_102170995,goat_102179745,goat_102179199,goat_102183621,goat_102182893,goat_102178725,goat_102171889,goat_102186564,goat_102181735,goat_100860748,goat_102184837,goat_102170868,goat_100861372,goat_1021…
XLOC_019858	goat_102188511,goat_102171585,goat_100861033,goat_102180203,goat_102179779,goat_102182571,goat_102177888,goat_102169563,goat_102184057,goat_102172097,goat_102187733,goat_100861075,goat_102181292,goat_102174016,goat_102170929,goat_102184476,goat_102189660,goat_102188533,goat_102185380,goat_102187366,goat_102170279,goat_102177820,goat_102184834,goat_102172757,goat_102173786,goat_102175091,goat_1021…
XLOC_015808	goat_102171769,goat_102171396,goat_102171029,goat_102175933,goat_102182689,goat_102181886,goat_102188638,goat_102174672,goat_102177538,goat_102173292,goat_102171526,goat_102190509,goat_102173011,goat_102189949,goat_100861111,goat_102177270,goat_102175744,goat_102187918,goat_102172659,goat_102186140,goat_102185178,goat_102190427,goat_100860807,goat_102187800,goat_102179390,goat_102187116,goat_1021…
XLOC_011835	goat_102182557,goat_102173929,goat_102191113,goat_102185644,goat_102180205,goat_102168578,goat_102174072,goat_102174384,goat_102174385,goat_102182519,goat_102188693,goat_102187929,goat_100861337,goat_102185010,goat_102168257,goat_102177398,goat_102178406,goat_102177297,goat_102171883,goat_102173017,goat_102186918,goat_102188234,goat_102170455,goat_102185418,goat_102177273,goat_102186583,goat_1021…
XLOC_018255	goat_102179206,goat_102180201,goat_102175460,goat_102168631,goat_100860924,goat_102190037,goat_102168711,goat_102181528,goat_102179568,goat_102179565,goat_102174614,goat_102185771,goat_102184217,goat_102168574,goat_102181310,goat_102181313,goat_102183226,goat_102169829,goat_102182574,goat_102171703,goat_102189053,goat_102188011,goat_102173558,goat_102173556,goat_102177489,goat_102171955,goat_1021…
XLOC_018877	goat_102170188,goat_100861039,goat_102169046,goat_102179778,goat_102189145,goat_102182517,goat_102183410,goat_102178022,goat_102179562,goat_102173011,goat_100861376,goat_102175744,goat_102179337,goat_102178089,goat_102185178,goat_102179079,goat_102190422,goat_102179968,goat_102179390,goat_102190848,goat_102174103,goat_102174688,goat_102174768,goat_102188292,goat_102170647,goat_102168543,goat_1021…
XLOC_013478	goat_102179205,goat_102190787,goat_102178333,goat_102182553,goat_102183019,goat_102187523,goat_102181946,goat_102184786,goat_102189996,goat_102189994,goat_100861055,goat_102183788,goat_102191026,goat_102184916,goat_102171665,goat_102186952,goat_102176878,goat_102170928,goat_102177842,goat_102177593,goat_102176078,goat_102190483,goat_102184703,goat_102176466,goat_102169633,goat_102170106,goat_1021…
XLOC_024085	goat_102188511,goat_102184925,goat_102184924,goat_102172114,goat_102186584,goat_102169566,goat_102182358,goat_102168772,goat_102178063,goat_102176075,goat_102188533,goat_102189483,goat_102189764,goat_102179337,goat_102182663,goat_100860985,goat_102180188,goat_102187323,goat_102168336,goat_102191479,goat_102172654,goat_102175119,goat_102183538,goat_102168941,goat_102187113,goat_102182194,goat_1021…
XLOC_011699	goat_102179206,goat_102178332,goat_102175070,goat_102168631,goat_100860924,goat_102190037,goat_102175263,goat_102181946,goat_102172287,goat_102169040,goat_102188204,goat_102184217,goat_102168574,goat_102181318,goat_102181310,goat_102183226,goat_102169829,goat_102176477,goat_102177631,goat_102171703,goat_102169565,goat_102173558,goat_102175241,goat_102174267,goat_102172093,goat_102179846,goat_1021…
XLOC_003685	goat_102168575,goat_102182994,goat_102180599,goat_100860904,goat_102180863,goat_102174263,goat_102172896,goat_102184754,goat_102183419,goat_102189932,goat_102186091,goat_102169426,goat_102176912,goat_102186935,goat_102177780,goat_102180187,goat_102170611,goat_102175303,goat_102180265,goat_102168926,goat_102181207,goat_102188846,goat_102183556,goat_102170151,goat_102178391,goat_102177705,goat_1021…
XLOC_019620	goat_102186414,goat_102171978,goat_102174611,goat_102169222,goat_102187269,goat_102171723,goat_102170991,goat_102190296,goat_102176079,goat_102178293,goat_102175178,goat_102179706,goat_100861116,goat_102191780,goat_102185842,goat_102182754,goat_102187674,goat_102182989,goat_102189610,goat_102184105,goat_102187285,goat_102171618,goat_102169749,goat_102190035,goat_102176444,goat_102177934,goat_1021…
XLOC_019212	goat_102168636,goat_102188925,goat_102187258,goat_102174675,goat_102174074,goat_102170237,goat_102183602,goat_100861334,goat_102185956,goat_102177036,goat_102184165,goat_102171082,goat_102181481,goat_102177113,goat_102191335,goat_102182138,goat_102187912,goat_102178644,goat_102187518,goat_102181778,goat_102181957,goat_102188173,goat_102177742,goat_102183317,goat_102178700,goat_102172632,goat_1021…
XLOC_006290	goat_102174844,goat_102188474,goat_102169541,goat_102174841,goat_102171972,goat_102181312,goat_102181888,goat_102172545,goat_100860907,goat_102172131,goat_102185335,goat_102178980,goat_102191125,goat_102187815,goat_102180670,goat_102172735,goat_102172731,goat_102179457,goat_102175038,goat_102174805,goat_102190909,goat_102191376,goat_102171069,goat_102171064,goat_102189249,goat_102170824,goat_1021…
XLOC_014679	goat_102187007,goat_102191298,goat_102184074,goat_102172117,goat_102190670,goat_102168860,goat_102185317,goat_102173533,goat_102171398,goat_102185640,goat_102184216,goat_102168575,goat_102179820,goat_102176282,goat_100860904,goat_102171957,goat_102175816,goat_102189731,goat_102181332,goat_100861314,goat_102172896,goat_102169807,goat_102171549,goat_102171722,goat_102171725,goat_100861079,goat_1021…
XLOC_006766	goat_102169841,goat_102184072,goat_102188927,goat_100861058,goat_102177292,goat_102172895,goat_102188654,goat_102185977,goat_102177901,goat_102186392,goat_102176460,goat_100861368,goat_102191126,goat_102172690,goat_102187180,goat_102168861,goat_102182661,goat_102187321,goat_102172014,goat_102176817,goat_102185987,goat_102170500,goat_102180260,goat_102183709,goat_102172921,goat_102183338,goat_1021…
XLOC_020976	goat_100860924,goat_102184074,goat_102185317,goat_102187626,goat_102185640,goat_102176282,goat_102185132,goat_102171957,goat_102169798,goat_102175816,goat_102172896,goat_102174381,goat_102171549,goat_102171725,goat_102190475,goat_102180806,goat_102191142,goat_102168270,goat_102170826,goat_102188653,goat_102171295,goat_102178874,goat_102177393,goat_102185262,goat_102190488,goat_102187362,goat_1021…
XLOC_020905	goat_102178626,goat_100861033,goat_102180203,goat_102181880,goat_102177888,goat_102172544,goat_102174861,goat_102187733,goat_102170929,goat_102178810,goat_102189660,goat_102185380,goat_102189830,goat_102170279,goat_102177820,goat_102186029,goat_102187349,goat_102190163,goat_102175091,goat_102183137,goat_102190342,goat_102169467,goat_102183807,goat_102174882,goat_102190429,goat_102188559,goat_1021…
XLOC_019686	goat_102176835,goat_102176117,goat_102191311,goat_102184067,goat_102177535,goat_102173760,goat_102169804,goat_102184006,goat_102186390,goat_102181270,goat_102189838,goat_102175177,goat_102180554,goat_102177394,goat_102181861,goat_102181254,goat_102175151,goat_102172034,goat_102185230,goat_102177807,goat_102185918,goat_102189770,goat_102180360,goat_102175549,goat_102169460,goat_100861390,goat_1021…
XLOC_023929	goat_102170375,goat_102171568,goat_102186711,goat_102187777,goat_102190839,goat_102178690,goat_102182915,goat_102184237,goat_102175914,goat_102190407,goat_102175491,goat_102172204,goat_102185999,goat_102169356,goat_102191256,goat_102186173,goat_102180526,goat_102169096,goat_102186274,goat_102189567,goat_102170389,goat_102172085,goat_102188249,goat_102180016,goat_102175162,goat_102179893,goat_1021…
XLOC_022527	goat_102186130,goat_102173882,goat_102175876,goat_102178424,goat_102172138,goat_102189502,goat_102169790,goat_102182358,goat_102190800,goat_102175385,goat_102177864,goat_102174650,goat_102174013,goat_102191792,goat_100861137,goat_102189226,goat_102172525,goat_102188607,goat_102173256,goat_102171782,goat_102183667,goat_102175544,goat_102183806,goat_102173429,goat_102187244,goat_102188115,goat_1021…
XLOC_007193	goat_102175076,goat_102189650,goat_102171978,goat_102172282,goat_102182766,goat_102187269,goat_102169822,goat_102185007,goat_102175245,goat_102185291,goat_102182514,goat_100861076,goat_102189921,goat_102184224,goat_102178438,goat_102183625,goat_102174220,goat_102188828,goat_102187558,goat_102181036,goat_102180343,goat_100861375,goat_102191780,goat_102183926,goat_102169469,goat_102185867,goat_1021…
XLOC_005745	goat_102184409,goat_102174788,goat_102186585,goat_102171043,goat_102186433,goat_102178340,goat_102178344,goat_102175546,goat_102179540,goat_102176936,goat_102177324,goat_100860803,goat_102175635,goat_102186577,goat_102188745,goat_102180388,goat_102191176,goat_102188647,goat_102174970,goat_100860979,goat_102173696,goat_102183845,goat_102170566,goat_102185403,goat_102182723,goat_102176502,goat_1021…
XLOC_016298	goat_102184401,goat_102174674,goat_102176558,goat_102179529,goat_102169653,goat_102180309,goat_102190249,goat_102181618,goat_102168960,goat_102174126,goat_102191593,goat_102177976,goat_102186807,goat_102180232,goat_102175215,goat_102186533,goat_102172088,goat_102168569,goat_102183529,goat_102178503,goat_102169596,goat_102177283,goat_102177101,goat_102185903,goat_102186255,goat_102180469,goat_1021…
XLOC_012998	goat_102185311,goat_102181314,goat_102183298,goat_102190579,goat_102176277,goat_102187710,goat_102173019,goat_102172526,goat_102187963,goat_102184239,goat_102172902,goat_102176534,goat_102188111,goat_102183941,goat_102177404,goat_102170700,goat_102184497,goat_102181198,goat_102186899,goat_102181927,goat_102190140,goat_102174048,goat_102179539,goat_102176328,goat_102187934,goat_102187500,goat_1021…
XLOC_022579	goat_102184927,goat_102188694,goat_102189835,goat_102171721,goat_102168236,goat_102179745,goat_102186682,goat_102168863,goat_102168718,goat_102173787,goat_102175681,goat_102191416,goat_102181210,goat_102175112,goat_102188327,goat_102190074,goat_102181422,goat_102188811,goat_102172402,goat_102183883,goat_102176217,goat_102169094,goat_102183271,goat_102186869,goat_102172484,goat_102169238,goat_1021…
XLOC_024549	goat_102188474,goat_102169541,goat_102171972,goat_102176475,goat_102181881,goat_102181888,goat_100860907,goat_102168218,goat_102185335,goat_102178980,goat_102191125,goat_102187815,goat_102180670,goat_102172731,goat_102190096,goat_102175810,goat_102179457,goat_102175038,goat_102174805,goat_102190909,goat_102191003,goat_102171069,goat_102171064,goat_102170824,goat_102182532,goat_102170196,goat_1021…
XLOC_000308	goat_102188511,goat_102184925,goat_102184924,goat_102186859,goat_102186584,goat_102169566,goat_102182358,goat_102168772,goat_102178063,goat_102174013,goat_102176075,goat_102168704,goat_102183981,goat_102174032,goat_102182663,goat_100860985,goat_102180188,goat_102168336,goat_102191479,goat_102172654,goat_102174880,goat_102183538,goat_102190079,goat_102178182,goat_102187113,goat_102171825,goat_1021…
XLOC_019172	goat_102189528,goat_102172038,goat_102176938,goat_102171952,goat_102173763,goat_102187049,goat_102191085,goat_102177056,goat_102190547,goat_102179199,goat_102178811,goat_102182893,goat_102182132,goat_102170374,goat_100860744,goat_102186914,goat_102176511,goat_102183091,goat_102173801,goat_102182375,goat_102174784,goat_102188405,goat_102173251,goat_102173788,goat_102170063,goat_102170062,goat_1021…
XLOC_011654	goat_102173882,goat_102185234,goat_102169790,goat_102190800,goat_102168519,goat_102186471,goat_100861137,goat_102189226,goat_102172522,goat_102173256,goat_102183667,goat_102188115,goat_102182014,goat_102180148,goat_102171372,goat_102182207,goat_102169745,goat_102180275,goat_102176896,goat_102168403,goat_102170446,goat_102174686,goat_102172785,goat_102172251,goat_102179256,goat_102175045,goat_1021…
XLOC_008125	goat_102173929,goat_102183459,goat_102191291,goat_102171977,goat_102187258,goat_102181502,goat_102182741,goat_102189714,goat_102177840,goat_102186973,goat_102189205,goat_102185418,goat_102177273,goat_102186583,goat_102182912,goat_102178644,goat_102177400,goat_102189989,goat_102183319,goat_102187456,goat_102172403,goat_102174724,goat_102179297,goat_102188025,goat_102179419,goat_102177562,goat_1021…
XLOC_021064	goat_102179200,goat_102169546,goat_102182041,goat_102190849,goat_102185052,goat_102173762,goat_102183602,goat_100861334,goat_102173749,goat_102186976,goat_102184165,goat_102179506,goat_102174595,goat_102184427,goat_102170962,goat_102181778,goat_102174438,goat_102180683,goat_102172444,goat_102175700,goat_102180691,goat_102173174,goat_102178700,goat_102184491,goat_102172632,goat_102185770,goat_1021…
XLOC_024708	goat_102178336,goat_102178422,goat_102171049,goat_102174806,goat_102179864,goat_102174827,goat_102189223,goat_102173013,goat_102187156,goat_102168594,goat_102173278,goat_102176018,goat_102185710,goat_102172017,goat_102183818,goat_102170178,goat_102180218,goat_102178706,goat_100860822,goat_102177447,goat_102190034,goat_102171847,goat_102169028,goat_102180715,goat_102170445,goat_102169701,goat_1021…
XLOC_023532	goat_102177648,goat_102191127,goat_102181192,goat_102170921,goat_102186937,goat_102178420,goat_102187515,goat_102179588,goat_102182567,goat_102177916,goat_102176184,goat_102184448,goat_102187384,goat_102176236,goat_102177481,goat_102180247,goat_102178002,goat_102181915,goat_102174622,goat_102185282,goat_102170912,goat_102179513,goat_100861166,goat_102180430,goat_102180556,goat_102171213,goat_1021…
XLOC_021879	goat_102181195,goat_102174240,goat_102180277,goat_102175746,goat_102183191,goat_102170247,goat_102178268,goat_102181175,goat_102174555,goat_102177766,goat_102171355,goat_102173946,goat_102185192,goat_102188999,goat_102180958,goat_102181121,goat_102174685,goat_102191593,goat_102181892,goat_102175250,goat_102178503,goat_102168242,goat_102184031,goat_102177283,goat_102182291,goat_102184199,goat_1021…
XLOC_025036	goat_102189519,goat_102181885,goat_102188453,goat_102190697,goat_102170393,goat_102189736,goat_102174243,goat_102173299,goat_102178724,goat_102180215,goat_102182707,goat_102176997,goat_102170049,goat_102188408,goat_102173446,goat_102168847,goat_102168826,goat_102188446,goat_102181632,goat_102169312,goat_102188276,goat_102183571,goat_102170587,goat_102190221,goat_102179660,goat_102179844,goat_1021…
XLOC_008638	goat_102178337,goat_102190030,goat_102181528,goat_102191054,goat_102169040,goat_102182377,goat_102186891,goat_102183225,goat_102181884,goat_102169565,goat_102176138,goat_102168516,goat_102171545,goat_102180241,goat_102172158,goat_102172154,goat_102174244,goat_102169008,goat_102168751,goat_102184766,goat_102174015,goat_102183622,goat_102179622,goat_102176078,goat_102184168,goat_102171884,goat_1021…
XLOC_008393	goat_102187000,goat_102187254,goat_102174057,goat_102188017,goat_102181059,goat_102174248,goat_102178023,goat_102172693,goat_102180619,goat_102181230,goat_102190512,goat_102177640,goat_102181821,goat_102177747,goat_102179587,goat_102168944,goat_102183165,goat_102175494,goat_102174470,goat_102179397,goat_102174515,goat_102184590,goat_102182652,goat_102178915,goat_102184856,goat_102186284,goat_1021…
XLOC_023313	goat_102175469,goat_102177667,goat_102191642,goat_102171708,goat_102189993,goat_102182350,goat_102175815,goat_102188660,goat_102187978,goat_102180196,goat_102179528,goat_102180002,goat_102179194,goat_102179748,goat_102175994,goat_102182071,goat_102174594,goat_102168275,goat_102174209,goat_102172755,goat_102190112,goat_102177275,goat_102178207,goat_102176457,goat_102182669,goat_102168297,goat_1021…
XLOC_000558	goat_102187228,goat_102184210,goat_102179823,goat_102189994,goat_102185796,goat_100861076,goat_102176878,goat_102170928,goat_102173749,goat_102190300,goat_102179506,goat_102170906,goat_102174595,goat_102180343,goat_102175094,goat_102173861,goat_102177942,goat_102168338,goat_102186484,goat_102176476,goat_102181216,goat_102182015,goat_102183498,goat_102183559,goat_102180460,goat_102190468,goat_1021…
XLOC_012323	goat_102183762,goat_102190697,goat_102175632,goat_102175148,goat_100860884,goat_102169639,goat_102176330,goat_100860742,goat_102171313,goat_102178268,goat_102178357,goat_102177408,goat_102168373,goat_102175492,goat_102173236,goat_100860823,goat_102186005,goat_102178132,goat_102190819,goat_102184688,goat_102185158,goat_102178742,goat_102186018,goat_102181200,goat_102171591,goat_102187018,goat_1021…
XLOC_024752	goat_102183770,goat_102188694,goat_102187257,goat_102184219,goat_102189978,goat_102184003,goat_102170995,goat_102188905,goat_102186028,goat_102175959,goat_102184042,goat_102188417,goat_102170868,goat_102173787,goat_102175681,goat_102179553,goat_102183494,goat_102175612,goat_100860825,goat_102179356,goat_102168409,goat_102190836,goat_102185204,goat_102188754,goat_102171864,goat_102185293,goat_1021…
XLOC_007657	goat_102189675,goat_102182997,goat_102172039,goat_102171701,goat_102177076,goat_102189269,goat_102190324,goat_102190190,goat_102169280,goat_102184745,goat_102178048,goat_102188822,goat_102184747,goat_102169651,goat_102184620,goat_102175118,goat_102183534,goat_102169446,goat_102189848,goat_102172611,goat_102169111,goat_102188678,goat_100861086,goat_102183908,goat_100861270,goat_100861413,goat_1021…
XLOC_014926	goat_102179758,goat_102178627,goat_102186998,goat_102190677,goat_102176723,goat_102171976,goat_102188618,goat_102188557,goat_102176115,goat_102170967,goat_102188484,goat_102169821,goat_102171560,goat_102185620,goat_102180677,goat_102170394,goat_102170397,goat_102182743,goat_102169797,goat_102169799,goat_102184500,goat_102171540,goat_102191038,goat_102183746,goat_102187498,goat_102181073,goat_1021…
XLOC_007841	goat_102171291,goat_102181586,goat_102182053,goat_102172467,goat_102191590,goat_102174957,goat_102185679,goat_102169210,goat_102169211,goat_102185053,goat_102190807,goat_102181304,goat_102187580,goat_102175021,goat_102187058,goat_102168222,goat_102173546,goat_102179538,goat_102178032,goat_102180627,goat_102179373,goat_102185692,goat_102181225,goat_102186257,goat_102189015,goat_102189669,goat_1021…
XLOC_003821	goat_102178627,goat_102168630,goat_102186998,goat_102175268,goat_102171394,goat_102171023,goat_102189757,goat_102190453,goat_102184729,goat_102190897,goat_102176281,goat_102185620,goat_102181509,goat_102190157,goat_102169799,goat_102171726,goat_102191038,goat_102174655,goat_100861330,goat_102170926,goat_102178816,goat_102190735,goat_102189901,goat_102179058,goat_102179887,goat_102188170,goat_1021…
XLOC_008270	goat_102174843,goat_102172111,goat_102178852,goat_102168579,goat_102185762,goat_102185877,goat_102180678,goat_102171374,goat_102185290,goat_102186450,goat_102191143,goat_102180657,goat_102173794,goat_102173297,goat_102187954,goat_102170212,goat_102181273,goat_102168730,goat_102170903,goat_102170377,goat_102175347,goat_102190698,goat_100860742,goat_102171313,goat_102187592,goat_102174781,goat_1021…
XLOC_002989	goat_102190149,goat_102169543,goat_102168496,goat_102181348,goat_102185060,goat_102188457,goat_102178980,goat_102188013,goat_102180555,goat_102177539,goat_102190800,goat_102187591,goat_102170233,goat_102187046,goat_102184554,goat_102171064,goat_102178611,goat_102179626,goat_102172771,goat_102186028,goat_102189229,goat_102182284,goat_102178551,goat_102185595,goat_102189791,goat_102185049,goat_1021…
XLOC_003808	goat_102188554,goat_102182721,goat_102172175,goat_102187531,goat_102180925,goat_102181393,goat_102189493,goat_102173926,goat_102175387,goat_102174622,goat_102174648,goat_102176321,goat_102183050,goat_102169647,goat_102180430,goat_102183680,goat_102185744,goat_102171812,goat_102190462,goat_102171213,goat_102171877,goat_102182857,goat_102187232
XLOC_004072	goat_102191488,goat_102173232,goat_102171564,goat_102189990,goat_102191524,goat_102170927,goat_102182111,goat_102188921,goat_102183511,goat_102182931,goat_102182030,goat_102175110,goat_102182017,goat_102188566,goat_102188909,goat_100861290,goat_102179983,goat_102173902,goat_102183417,goat_102189499,goat_102174145,goat_102169539,goat_102190098,goat_102188404,goat_102169783,goat_102172554,goat_1021…
XLOC_003539	goat_102190575,goat_102171399,goat_102171394,goat_102172288,goat_102180269,goat_102183763,goat_102177292,goat_102180869,goat_102185003,goat_102180677,goat_102169797,goat_102189345,goat_102171540,goat_102180197,goat_102187154,goat_102185977,goat_102185970,goat_102191831,goat_102170926,goat_102171290,goat_102179748,goat_102178295,goat_102184223,goat_102184707,goat_102170842,goat_102191126,goat_1021…
XLOC_009824	goat_102180200,goat_102186509,goat_102179144,goat_102180869,goat_102181751,goat_102180062,goat_102180848,goat_102172719,goat_102175522,goat_102173033,goat_102182094,goat_102189733,goat_102175501,goat_102186701,goat_102170276,goat_102172690,goat_102188364,goat_102188605,goat_100860765,goat_102179507,goat_102176817,goat_102170500,goat_102174550,goat_102177428,goat_102187658,goat_102175325,goat_1021…
XLOC_010223	goat_102172039,goat_102175248,goat_102177076,goat_102171727,goat_102190324,goat_102169009,goat_102190601,goat_102181844,goat_102172509,goat_102178404,goat_102175340,goat_102187772,goat_102190364,goat_102169407,goat_102188822,goat_102188597,goat_102184496,goat_102175133,goat_102191398,goat_102175118,goat_102173156,goat_102188848,goat_102180466,goat_102191624,goat_102177461,goat_102176625,goat_1021…
XLOC_019782	goat_102179143,goat_102181753,goat_102177848,goat_102182705,goat_102176818,goat_102169310,goat_102169950,goat_102170724,goat_102188278,goat_102180754,goat_102172721,goat_102173405,goat_102170280,goat_102184039,goat_102188245,goat_102179911,goat_102191018,goat_102173167,goat_102182875,goat_102169929,goat_102180708,goat_102179611,goat_102173686,goat_102181908,goat_102170637
XLOC_014851	goat_102186652,goat_102189650,goat_102189651,goat_102189524,goat_102185257,goat_102172289,goat_102169223,goat_102186907,goat_102184397,goat_102186363,goat_102172133,goat_102188012,goat_102188015,goat_102174073,goat_102183741,goat_102176090,goat_102180651,goat_102188072,goat_102189241,goat_102170997,goat_102181014,goat_102174220,goat_102175507,goat_102174038,goat_102180028,goat_102178045,goat_1021…
XLOC_012704	goat_102189639,goat_102178282,goat_102190321,goat_102186093,goat_102170921,goat_102184185,goat_102168313,goat_102172584,goat_102180925,goat_102185532,goat_102173926,goat_102172487,goat_102186689,goat_102170953,goat_102190499,goat_102179721,goat_102187371,goat_100861104,goat_102178265,goat_102172001,goat_102191788,goat_102185450,goat_102190863,goat_102191165,goat_102173348,goat_102169381,goat_1021…
XLOC_000181	goat_102175266,goat_102182681,goat_102186744,goat_102190931,goat_100861313,goat_102169800,goat_102182533,goat_102178022,goat_102176420,goat_102171508,goat_102176034,goat_102171336,goat_102181956,goat_102170746,goat_102186926,goat_102170548,goat_102182245,goat_102191577,goat_102174123,goat_102171477,goat_102173772,goat_102185266,goat_102189250,goat_102189705,goat_102174524,goat_102172596,goat_1021…
XLOC_020094	goat_102175469,goat_102189276,goat_102175261,goat_102182351,goat_102177667,goat_102182350,goat_102190888,goat_102179528,goat_102176871,goat_102168537,goat_102175921,goat_102180002,goat_102184223,goat_102184707,goat_102179881,goat_102176685,goat_102170275,goat_102174594,goat_102184744,goat_102168275,goat_102172755,goat_102178207,goat_102176457,goat_102174570,goat_102182669,goat_102168297,goat_1021…
XLOC_011566	goat_102174849,goat_102183017,goat_102188619,goat_102170393,goat_102170942,goat_102178066,goat_102180000,goat_102171293,goat_102183726,goat_102175507,goat_102180028,goat_102169911,goat_102181582,goat_102171122,goat_102170596,goat_102189633,goat_102180149,goat_102168808,goat_102180689,goat_102188203,goat_102176861,goat_102178366,goat_102169975,goat_102183902,goat_102181749,goat_102178147,goat_1021…
XLOC_018733	goat_102169848,goat_102171762,goat_102175464,goat_102191372,goat_102171024,goat_102169562,goat_102170801,goat_102168533,goat_102191233,goat_102174571,goat_102168732,goat_102190362,goat_102190115,goat_102184980,goat_102178257,goat_102173445,goat_100861254,goat_102183928,goat_102183336,goat_102176353,goat_102182366,goat_102190872,goat_102188817,goat_102172982,goat_102187585,goat_102185243,goat_1021…
XLOC_007711	goat_102179205,goat_102191299,goat_102189650,goat_102171978,goat_102172282,goat_102169822,goat_102190697,goat_102178981,goat_102173556,goat_102185296,goat_102174387,goat_102186952,goat_102176095,goat_102189921,goat_102186098,goat_102184765,goat_102178438,goat_102171520,goat_102183625,goat_102182704,goat_102181036,goat_102170049,goat_102172758,goat_100861375,goat_102184316,goat_102191780,goat_1021…
XLOC_002595	goat_102188696,goat_102183018,goat_102171024,goat_102173888,goat_100861199,goat_102168795,goat_102182573,goat_102171562,goat_102179482,goat_102187272,goat_102184560,goat_102188536,goat_102177904,goat_102184761,goat_102191233,goat_102174571,goat_102170219,goat_102188283,goat_102171579,goat_102171089,goat_102168735,goat_102180027,goat_102174208,goat_102191657,goat_102184980,goat_102170520,goat_1008…
XLOC_010430	goat_102169849,goat_102182552,goat_102188474,goat_102174841,goat_102173533,goat_102189753,goat_102186891,goat_102174054,goat_102178423,goat_102181888,goat_100860907,goat_102191354,goat_102172131,goat_102187815,goat_102172731,goat_102169027,goat_102175810,goat_102168516,goat_102181093,goat_102179457,goat_102172094,goat_102174381,goat_102175380,goat_102171545,goat_102177866,goat_102191003,goat_1021…
XLOC_007030	goat_102175071,goat_102169560,goat_102185588,goat_102184563,goat_102174657,goat_102175364,goat_102168849,goat_102169920,goat_102177446,goat_102178122,goat_102182634,goat_102181573,goat_102170342,goat_102172316,goat_102172561,goat_102181927,goat_102174451,goat_100861048,goat_102169036,goat_102174048,goat_102184775,goat_102178501,goat_102183380,goat_102188628,goat_102185174,goat_102191322,goat_1021…
XLOC_021213	goat_102173808,goat_102169548,goat_102181677,goat_102171566,goat_102179481,goat_102188902,goat_102180493,goat_102186662,goat_102170231,goat_102182651,goat_102188658,goat_102177600,goat_102190881,goat_102170271,goat_102171124,goat_102177782,goat_102169885,goat_102177193,goat_102170501,goat_102173421,goat_102181657,goat_102183945,goat_102172616,goat_102184208,goat_102177211,goat_102174722,goat_1021…
XLOC_019015	goat_102170184,goat_102178337,goat_102171588,goat_102190030,goat_102185358,goat_102169040,goat_102176477,goat_102181884,goat_102189760,goat_102189207,goat_102172732,goat_102178617,goat_102180068,goat_102171548,goat_102191250,goat_102185975,goat_102169008,goat_102175521,goat_102184766,goat_102173295,goat_102183937,goat_102183622,goat_102172170,goat_102176071,goat_102181480,goat_102185932,goat_1021…
XLOC_008644	goat_102170185,goat_102184991,goat_102172284,goat_100860901,goat_102171291,goat_102175975,goat_102172759,goat_102190974,goat_102168868,goat_102183921,goat_102177762,goat_102180305,goat_102175114,goat_102176608,goat_102177721,goat_102188729,goat_102171657,goat_102190543,goat_102179273,goat_102177956,goat_102174957,goat_102185617,goat_102186329,goat_102184679,goat_102169331,goat_102169210,goat_1021…
XLOC_000857	goat_102180208,goat_102185773,goat_102182049,goat_102173709,goat_102169823,goat_102172897,goat_102174808,goat_102189079,goat_102175527,goat_102185016,goat_102169612,goat_102187940,goat_102172776,goat_102168889,goat_102179500,goat_102187880,goat_102190080,goat_102172033,goat_102188897,goat_102176116,goat_102171121,goat_102188368,goat_102188132,goat_102180888,goat_102185689,goat_102177429,goat_1021…
XLOC_014272	goat_102190617,goat_102185116,goat_102188075,goat_102180849,goat_102184705,goat_102173980,goat_102187132,goat_102189351,goat_102189798,goat_102181163,goat_102175237,goat_102184463,goat_102171053,goat_102180079,goat_102174838,goat_102183749,goat_102175984,goat_102191631,goat_102175082,goat_102180179,goat_102188430,goat_102186491,goat_102182528,goat_102172602,goat_102170123,goat_102169757,goat_1021…
XLOC_020017	goat_102173723,goat_102171975,goat_102184219,goat_102187069,goat_102174269,goat_102178065,goat_102178413,goat_102173827,goat_102170373,goat_102188067,goat_102182458,goat_102180307,goat_102179589,goat_102177729,goat_102168980,goat_102179015,goat_102179040,goat_102171453,goat_102171246,goat_100860864,goat_102182264,goat_102182840,goat_102190015,goat_102185735,goat_102172823,goat_102174168,goat_1021…
XLOC_005704	goat_102170188,goat_100861039,goat_102189952,goat_102173534,goat_102172286,goat_102169046,goat_102189145,goat_102175143,goat_102190922,goat_102188973,goat_102182533,goat_102171526,goat_102174224,goat_102187368,goat_102171888,goat_102179562,goat_102173011,goat_102187622,goat_102186437,goat_100861378,goat_102177270,goat_102175744,goat_102187918,goat_102178004,goat_102185178,goat_102190358,goat_1021…
XLOC_021551	goat_102179206,goat_102175460,goat_102168631,goat_102169549,goat_100860924,goat_102168711,goat_102179568,goat_102168574,goat_102181310,goat_102181313,goat_102169829,goat_102182574,goat_102171703,goat_102172132,goat_102188011,goat_102173558,goat_102177489,goat_102171955,goat_102171951,goat_102168499,goat_102185468,goat_102186733,goat_102181190,goat_102180068,goat_102187595,goat_102179717,goat_1021…
XLOC_014036	goat_102189656,goat_102170375,goat_102169045,goat_102169228,goat_102179826,goat_102191123,goat_102186711,goat_102183431,goat_102182767,goat_102177825,goat_102186911,goat_102185598,goat_102173073,goat_102191014,goat_102179773,goat_102178181,goat_102181593,goat_102188791,goat_102185212,goat_102185999,goat_102186173,goat_102191578,goat_102189515,goat_102170301,goat_102186829,goat_102170498,goat_1021…
XLOC_011481	goat_102190578,goat_102174846,goat_102174840,goat_102190674,goat_102191423,goat_102190714,goat_102173535,goat_102181944,goat_102190454,goat_102183227,goat_102174055,goat_102178288,goat_102182680,goat_102172038,goat_102174863,goat_102174862,goat_102168210,goat_102181056,goat_102189674,goat_102172730,goat_102171449,goat_102172285,goat_102182354,goat_102189492,goat_102173763,goat_102177869,goat_1021…
XLOC_006739	goat_102168637,goat_102169824,goat_102171952,goat_102173763,goat_102175037,goat_102183609,goat_102190547,goat_102174978,goat_102185957,goat_102177030,goat_102187780,goat_102168888,goat_102190368,goat_100860744,goat_102177338,goat_102168868,goat_102182375,goat_102173251,goat_102170066,goat_100861399,goat_102183921,goat_102180665,goat_102180305,goat_102168595,goat_102180446,goat_102179115,goat_1021…
XLOC_011335	goat_102171580,goat_102180598,goat_102187061,goat_102178729,goat_102188676,goat_102177072,goat_102168499,goat_102174803,goat_102190325,goat_102176876,goat_102178522,goat_102186729,goat_102170829,goat_102171622,goat_102175174,goat_102175171,goat_102183390,goat_102169636,goat_102187442,goat_102189960,goat_102186765,goat_102174410,goat_102179331,goat_102182662,goat_102184625,goat_102179810,goat_1021…
XLOC_000130	goat_102182559,goat_102170371,goat_102174788,goat_102186585,goat_102171561,goat_102188658,goat_102188357,goat_102178344,goat_100860881,goat_102187340,goat_102183716,goat_102184303,goat_102179540,goat_102179906,goat_102189296,goat_100860803,goat_102191338,goat_102180907,goat_102180711,goat_102188745,goat_102173900,goat_102182146,goat_102170408,goat_102187730,goat_102181167,goat_102170566,goat_1021…
XLOC_004249	goat_102176834,goat_102183453,goat_102178844,goat_102185257,goat_102168433,goat_102175262,goat_102185571,goat_102178859,goat_102189020,goat_102178426,goat_102177631,goat_102187067,goat_102187753,goat_102188019,goat_102175241,goat_102190097,goat_102181026,goat_102168513,goat_102179846,goat_102173764,goat_102186463,goat_102191494,goat_102180650,goat_102176273,goat_102171066,goat_102191751,goat_1021…
XLOC_012217	goat_102182555,goat_102176919,goat_102179489,goat_102186956,goat_102174205,goat_102169409,goat_102173424,goat_102171143,goat_102169979,goat_102171619,goat_102172188,goat_102172337,goat_102177174,goat_102183606,goat_102175236,goat_102173692,goat_102191096,goat_102190399,goat_102169056,goat_102169240,goat_102185344,goat_102188237,goat_102174586,goat_102191174,goat_102175169,goat_102172069,goat_1021…
XLOC_005478	goat_102191279,goat_102171566,goat_102171700,goat_102189990,goat_102176093,goat_102185971,goat_102177399,goat_102168738,goat_102181731,goat_102178598,goat_102173015,goat_102170271,goat_102182111,goat_102187575,goat_102174559,goat_102178766,goat_102185401,goat_102187419,goat_102172616,goat_102170154,goat_102180102,goat_102174912,goat_102179983,goat_102190332,goat_102184333,goat_102181788,goat_1021…
XLOC_014916	goat_102179302,goat_102178333,goat_102188411,goat_102176722,goat_102191046,goat_102187523,goat_102188233,goat_102184786,goat_102185762,goat_102175013,goat_102189996,goat_100860903,goat_100861055,goat_102183788,goat_102191125,goat_102172668,goat_102191026,goat_102174268,goat_100861319,goat_102169805,goat_102176557,goat_102179722,goat_102170820,goat_100861336,goat_102179866,goat_102179743,goat_1021…
XLOC_020148	goat_102183769,goat_102180860,goat_102185930,goat_102182976,goat_102170761,goat_102180695,goat_102191386,goat_102190857,goat_102180955,goat_102181462,goat_102180732,goat_102182468,goat_102170464,goat_102171412,goat_102169099,goat_102173698,goat_102182327,goat_102175598,goat_102180097,goat_102178625,goat_102189782,goat_102182774,goat_102186461,goat_102181116,goat_102181069,goat_102170917,goat_1021…
XLOC_000146	goat_102189657,goat_102186652,goat_102189650,goat_102189524,goat_102172289,goat_102182766,goat_102169223,goat_102186907,goat_102184397,goat_102174073,goat_102183741,goat_102178546,goat_102184224,goat_102170997,goat_102174821,goat_102181014,goat_102174220,goat_102168738,goat_102180028,goat_102188828,goat_102178045,goat_102189942,goat_102168719,goat_102169402,goat_100861117,goat_102184182,goat_1021…
XLOC_011764	goat_102184925,goat_102178628,goat_102175073,goat_102184755,goat_102175876,goat_102186859,goat_102175010,goat_102189502,goat_102185437,goat_102181025,goat_102170804,goat_102175385,goat_102178063,goat_102182534,goat_102184028,goat_102174032,goat_102172525,goat_102188607,goat_102170881,goat_102170882,goat_102168336,goat_102187244,goat_102182014,goat_102185214,goat_102181098,goat_102190079,goat_1021…
XLOC_016562	goat_102181948,goat_102170379,goat_102171026,goat_102190455,goat_102170967,goat_102169568,goat_102187298,goat_102181023,goat_102168517,goat_102184966,goat_102178549,goat_102177207,goat_102180000,goat_102178295,goat_102169911,goat_102185935,goat_102170451,goat_100861371,goat_102171780,goat_102173448,goat_102187446,goat_102179776,goat_102178087,goat_102185093,goat_102174187,goat_102181590,goat_1021…
XLOC_015121	goat_102188220,goat_102186666,goat_102180840,goat_102188269,goat_102189080,goat_102180672,goat_102169793,goat_102183744,goat_102190716,goat_102187943,goat_102172652,goat_102179680,goat_102183146,goat_102185757,goat_102184268,goat_102181421,goat_102187866,goat_102178398,goat_102172183,goat_102181542,goat_102178248,goat_102168668,goat_102178661,goat_102170327,goat_102189274,goat_102177994,goat_1021…
XLOC_013385	goat_102186660,goat_102180845,goat_102185512,goat_102184568,goat_102168217,goat_102191023,goat_102182742,goat_102188632,goat_102180060,goat_102190525,goat_102187699,goat_102178027,goat_102171299,goat_102183981,goat_100861358,goat_102178730,goat_102174598,goat_102176339,goat_102177641,goat_102183096,goat_102174203,goat_102185916,goat_102184230,goat_102182458,goat_102172908,goat_102187516,goat_1021…
XLOC_023165	goat_102189650,goat_102171978,goat_102172282,goat_102182766,goat_102187269,goat_102169822,goat_102185007,goat_102175245,goat_102185291,goat_102182514,goat_102189921,goat_102184224,goat_102178438,goat_102183625,goat_102172758,goat_100861375,goat_102184316,goat_102191780,goat_102183926,goat_102169469,goat_102190133,goat_102179218,goat_102187722,goat_102183143,goat_102184884,goat_102172200,goat_1021…
XLOC_008379	goat_102179302,goat_102178333,goat_102182552,goat_102191046,goat_102187523,goat_102188233,goat_102181316,goat_102189996,goat_102177883,goat_100860903,goat_100861055,goat_102172131,goat_102180862,goat_102186630,goat_102191125,goat_102191129,goat_102191026,goat_102185290,goat_100861319,goat_102169805,goat_102176557,goat_102190909,goat_102180657,goat_102174244,goat_102180293,goat_102170820,goat_1008…
XLOC_004597	goat_102174844,goat_102188474,goat_102174841,goat_102189520,goat_102171974,goat_102181312,goat_102181888,goat_102172545,goat_100860907,goat_102172131,goat_102185335,goat_102178980,goat_102187815,goat_102180670,goat_102172735,goat_102172731,goat_102169027,goat_102169026,goat_102181099,goat_102179457,goat_102174805,goat_102190909,goat_102186439,goat_102191376,goat_102171069,goat_102191677,goat_1021…
XLOC_015502	goat_102185234,goat_102169790,goat_102190800,goat_102168519,goat_102174801,goat_100861137,goat_102189226,goat_102172522,goat_102188607,goat_102173256,goat_102183667,goat_102183806,goat_102188115,goat_102182014,goat_102180148,goat_102178769,goat_102171372,goat_102180216,goat_102182207,goat_102169745,goat_102180275,goat_102191552,goat_102170446,goat_102174686,goat_102174163,goat_102172785,goat_1021…
XLOC_016292	goat_102179736,goat_102188923,goat_102184404,goat_102180206,goat_102179484,goat_102178982,goat_102172096,goat_102169803,goat_102184170,goat_102185971,goat_102188039,goat_102172715,goat_102185565,goat_102178406,goat_102182607,goat_102180393,goat_102183648,goat_102181035,goat_102188234,goat_102177273,goat_102171122,goat_102169655,goat_102188491,goat_102171339,goat_102180329,goat_102187419,goat_1021…
XLOC_014515	goat_102186884,goat_102187276,goat_102168530,goat_102171083,goat_102178693,goat_102180855,goat_102182888,goat_102178184,goat_102185574,goat_102173631,goat_102175292,goat_102169728,goat_102183254,goat_102174763,goat_102182805,goat_100860911,goat_102171536,goat_102180254,goat_102190434,goat_102172917,goat_102173991,goat_102182948,goat_102173080,goat_102180118,goat_102179992,goat_102174344,goat_1021…
XLOC_007599	goat_102179758,goat_102189672,goat_102190715,goat_102171976,goat_100861191,goat_102175871,goat_102188557,goat_102176115,goat_102188484,goat_102169821,goat_102187274,goat_102182743,goat_102169799,goat_102184500,goat_102191742,goat_102187498,goat_102190883,goat_102184764,goat_102179869,goat_102172176,goat_102184020,goat_102190485,goat_102183350,goat_102188170,goat_102186119,goat_102177752,goat_1021…
XLOC_002491	goat_102190575,goat_102169549,goat_100860921,goat_102178849,goat_102186667,goat_102168433,goat_102176723,goat_102185571,goat_102189954,goat_102181948,goat_102170379,goat_102171026,goat_102182574,goat_102176479,goat_102180269,goat_102179140,goat_102187753,goat_102183763,goat_102187298,goat_102188019,goat_102171955,goat_102180677,goat_102169797,goat_102181026,goat_102182350,goat_102175813,goat_1021…
XLOC_025177	goat_102189026,goat_102180268,goat_102168511,goat_102180802,goat_102185959,goat_102187847,goat_102170901,goat_102175545,goat_102186261,goat_102181799,goat_102189181,goat_102179394,goat_102184532,goat_102172964,goat_102176398,goat_102182155,goat_102185385,goat_102169135,goat_102189251,goat_102189352,goat_102179252,goat_102177506,goat_102180851,goat_102188918,goat_102174046,goat_102179649,goat_1021…
XLOC_013846	goat_102170366,goat_102178981,goat_102175632,goat_102185645,goat_102182137,goat_102172770,goat_102189488,goat_102170840,goat_102175347,goat_102176330,goat_100860742,goat_102171313,goat_102176550,goat_102178357,goat_102174558,goat_102191057,goat_102177408,goat_102168373,goat_100860823,goat_102186005,goat_102178128,goat_102190819,goat_102185158,goat_102177665,goat_102186018,goat_102190727,goat_1021…
XLOC_025070	goat_102177292,goat_102188660,goat_102187043,goat_102191831,goat_102189176,goat_102170842,goat_102188364,goat_102183357,goat_102171128,goat_102169193,goat_102187854,goat_102176940,goat_102178164,goat_102172421,goat_102184482,goat_102190518,goat_102177708,goat_100860789,goat_102181463,goat_102181467,goat_102174102,goat_102186003,goat_102177238,goat_102183140,goat_102186898,goat_102178668,goat_1021…
XLOC_007288	goat_100861192,goat_102190321,goat_102183623,goat_102181731,goat_102178598,goat_102182111,goat_102181035,goat_102187344,goat_102184185,goat_102188909,goat_102186153,goat_102188739,goat_102183471,goat_102189788,goat_102174855,goat_102190098,goat_102191033,goat_102177045,goat_102186590,goat_102191086,goat_102178265,goat_102191788,goat_102185450,goat_102190056,goat_102190863,goat_102191165,goat_1021…
XLOC_016193	goat_102189519,goat_102184835,goat_102168790,goat_102176539,goat_102181885,goat_102170396,goat_102168517,goat_102174243,goat_102173299,goat_102185011,goat_102180215,goat_102182707,goat_102176997,goat_102188092,goat_102187159,goat_100861373,goat_102171780,goat_102172123,goat_102173446,goat_102187446,goat_102178081,goat_102180424,goat_102169466,goat_102190426,goat_102185090,goat_102172926,goat_1021…
XLOC_024842	goat_102185337,goat_102190099,goat_102174017,goat_102176998,goat_102173275,goat_102182961,goat_102190012,goat_102179159,goat_102170562,goat_102181131,goat_102169330,goat_102190985,goat_102185758,goat_102182884,goat_102180011,goat_102178585,goat_102172519,goat_102175168,goat_102178634,goat_102183935,goat_102178594,goat_102189475,goat_102184818
XLOC_013156	goat_102189276,goat_102186667,goat_102168433,goat_102175262,goat_102185571,goat_102178859,goat_102189020,goat_102176479,goat_102180269,goat_102187753,goat_102183763,goat_102188675,goat_102188019,goat_102181026,goat_102168513,goat_102190888,goat_102172156,goat_102186463,goat_102187154,goat_102191494,goat_102185970,goat_102180650,goat_102176273,goat_102176871,goat_102171066,goat_102176824,goat_1021…
XLOC_021225	goat_102188927,goat_102189675,goat_102182107,goat_102183765,goat_102177070,goat_102169795,goat_102170802,goat_102178062,goat_102179521,goat_102177901,goat_102177598,goat_102187940,goat_102176460,goat_102182902,goat_102173076,goat_102176314,goat_102173447,goat_102187321,goat_102180888,goat_102179900,goat_102185092,goat_102172921,goat_102174537,goat_102186397,goat_102191374,goat_102188848,goat_1021…
XLOC_009290	goat_102178626,goat_100861193,goat_102177888,goat_102172544,goat_102170006,goat_102185380,goat_102186029,goat_102188597,goat_102169467,goat_102173219,goat_102179964,goat_102178183,goat_102181409,goat_102185792,goat_102180121,goat_102171828,goat_102175126,goat_102191417,goat_102168425,goat_102188565,goat_102179257,goat_102180779,goat_102182320,goat_102186305,goat_102175004,goat_102174538,goat_1021…
XLOC_023159	goat_102180842,goat_102174056,goat_102183127,goat_102179861,goat_102169429,goat_102173880,goat_102176073,goat_102169675,goat_102180141,goat_102175627,goat_102189827,goat_102176211,goat_102177234,goat_102186514,goat_102170623,goat_102177051,goat_102187311,goat_102190869,goat_102178545,goat_102172343,goat_102189460,goat_102186312
XLOC_010625	goat_102169547,goat_102180599,goat_102173551,goat_102183835,goat_102184466,goat_102174070,goat_102185975,goat_102183419,goat_102186091,goat_102183624,goat_102172031,goat_102188593,goat_102170524,goat_102178091,goat_102180187,goat_102170611,goat_102188229,goat_102175303,goat_102179810,goat_102186200,goat_102184942,goat_102171379,goat_102178236,goat_102177705,goat_102178722,goat_102175880,goat_1021…
XLOC_016249	goat_102171762,goat_102191105,goat_102174611,goat_102173888,goat_102185412,goat_102170613,goat_102179482,goat_100861215,goat_102174078,goat_102174380,goat_102178546,goat_102176270,goat_102184442,goat_102191233,goat_102176079,goat_102186560,goat_102176056,goat_102191189,goat_102183823,goat_102172753,goat_102184091,goat_102178358,goat_102183928,goat_102185397,goat_102180263,goat_102168825,goat_1021…
XLOC_019632	goat_102184154,goat_100861193,goat_102185432,goat_102170006,goat_102179192,goat_102172509,goat_102179209,goat_102186696,goat_102186749,goat_102178183,goat_102184944,goat_102181409,goat_102175708,goat_102187633,goat_102186720,goat_102168667,goat_102174956,goat_102187902,goat_102191137,goat_102177063,goat_100860919,goat_102176087,goat_102174021,goat_102168288,goat_102184633,goat_102187628,goat_1021…
XLOC_009789	goat_102176835,goat_102180201,goat_102185771,goat_102188619,goat_102180047,goat_102177295,goat_102173556,goat_102184053,goat_102178066,goat_102186952,goat_102173576,goat_102181303,goat_102179740,goat_102171520,goat_102177593,goat_102190300,goat_102170049,goat_102179730,goat_102172034,goat_100861375,goat_102185230,goat_102184139,goat_102186155,goat_102180420,goat_102183212,goat_102188446,goat_1008…
XLOC_011923	goat_102184072,goat_102183459,goat_102191291,goat_102189651,goat_102188387,goat_102168573,goat_102189054,goat_102188012,goat_102188015,goat_102188016,goat_102181335,goat_102186525,goat_102188693,goat_102183746,goat_102182650,goat_102188654,goat_102191148,goat_102180651,goat_102174247,goat_102178930,goat_102177840,goat_102186973,goat_102183500,goat_102186703,goat_102180282,goat_102176331,goat_1021…
XLOC_019791	goat_102177648,goat_102190506,goat_102191127,goat_102181192,goat_102187710,goat_102186937,goat_102187515,goat_102175934,goat_102178188,goat_102177916,goat_102168987,goat_102184448,goat_102179080,goat_102169394,goat_102186899,goat_102175824,goat_102190140,goat_102188313,goat_102180645,goat_102185282,goat_102184776,goat_102170912,goat_102171427,goat_102178262,goat_102177089,goat_102188719
XLOC_018060	goat_100861038,goat_102185316,goat_102184326,goat_102190934,goat_102190695,goat_102168211,goat_102174266,goat_102186139,goat_102184963,goat_102188322,goat_102179715,goat_102188852,goat_102172564,goat_102180800,goat_102185979,goat_102185643,goat_102170922,goat_102186603,goat_102171294,goat_102175995,goat_102188750,goat_102187557,goat_102178071,goat_102183094,goat_102178691,goat_102180347,goat_1008…
XLOC_024108	goat_102181981,goat_102189675,goat_102181882,goat_102169568,goat_102184054,goat_102184966,goat_102170252,goat_102187940,goat_102172776,goat_102176460,goat_102190080,goat_102172033,goat_102185584,goat_102176116,goat_102179776,goat_102185800,goat_102180888,goat_102177429,goat_102185092,goat_102186397,goat_102190246,goat_102172051,goat_102174704,goat_102176258,goat_102174494,goat_102181672,goat_1021…
XLOC_013236	goat_102185512,goat_102184568,goat_102191004,goat_102171299,goat_102191558,goat_102181018,goat_100861358,goat_102178730,goat_102177641,goat_102183096,goat_102172751,goat_102187345,goat_102177212,goat_102173425,goat_102172075,goat_102177102,goat_102172920,goat_102173892,goat_102170766,goat_102174519,goat_102190699,goat_102190286,goat_102172634,goat_102180953,goat_102177111,goat_102187720,goat_1021…
XLOC_024123	goat_102174261,goat_102181845,goat_102181017,goat_102181485,goat_102175099,goat_102168333,goat_102186237,goat_102169446,goat_102168318,goat_102175320,goat_102178510,goat_102187813,goat_100861413,goat_102172981,goat_102181646,goat_102171472,goat_102174972,goat_102185803,goat_102169072,goat_102175539,goat_102173024,goat_102189939,goat_102187545,goat_102168268,goat_102171620,goat_102191443,goat_1021…
XLOC_007054	goat_102173720,goat_102172114,goat_102190713,goat_102182378,goat_102179824,goat_102186584,goat_102177881,goat_100860900,goat_102177075,goat_102168772,goat_102176556,goat_102191006,goat_102186846,goat_102168754,goat_102176075,goat_102180639,goat_102175175,goat_102175500,goat_102178550,goat_102187772,goat_102176996,goat_102169632,goat_102189764,goat_102170865,goat_102182663,goat_102182056,goat_1021…
XLOC_014781	goat_102189657,goat_102172134,goat_102174380,goat_102187734,goat_102178546,goat_102184442,goat_102178020,goat_102189218,goat_102178872,goat_102187796,goat_102176056,goat_102184947,goat_102172753,goat_102177332,goat_102186038,goat_102185694,goat_102172949,goat_102178514,goat_102169953,goat_102182988,goat_102177211,goat_102187133,goat_102183903,goat_102188817,goat_102168400,goat_102173963,goat_1021…
XLOC_020676	goat_102184921,goat_102175269,goat_102171971,goat_102190849,goat_102184828,goat_102170949,goat_102169800,goat_102190477,goat_102176094,goat_102180653,goat_102187716,goat_102186393,goat_102190302,goat_102187082,goat_102183089,goat_102190118,goat_102171127,goat_102172213,goat_102187514,goat_102179545,goat_102170507,goat_102168928,goat_102186019,goat_102170746,goat_102178185,goat_102170176,goat_1021…
XLOC_006251	goat_102178987,goat_102175461,goat_102181947,goat_102182570,goat_102187064,goat_102172150,goat_102174829,goat_102180634,goat_102177038,goat_102190952,goat_102183133,goat_102168840,goat_102170247,goat_102178084,goat_102186201,goat_102182979,goat_102171320,goat_102177920,goat_102178230,goat_102170709,goat_102185193,goat_102188027,goat_102184339,goat_102186345,goat_102173690,goat_102177998,goat_1021…
XLOC_008747	goat_100861194,goat_102189760,goat_102171548,goat_102190711,goat_102178521,goat_102172750,goat_102182055,goat_102188161,goat_102189185,goat_102190444,goat_102170975,goat_102177920,goat_102176626,goat_102177386,goat_102170709,goat_102179018,goat_102191575,goat_102181506,goat_102175623,goat_102185859,goat_102178416,goat_102171011,goat_102189706,goat_102174273,goat_102172087,goat_102188502,goat_1021…
XLOC_006949	goat_102178846,goat_102175872,goat_102173707,goat_102184724,goat_102180268,goat_102182773,goat_102184064,goat_102185273,goat_102187047,goat_102181298,goat_102185959,goat_102178694,goat_102172752,goat_102176562,goat_102170255,goat_102176780,goat_102179927,goat_102185807,goat_102169679,goat_102180270,goat_102183519,goat_102169441,goat_102182954,goat_102189451,goat_102180146,goat_102178180,goat_1021…
XLOC_014298	goat_102171761,goat_102174051,goat_102176932,goat_102175247,goat_102190736,goat_102171663,goat_102185014,goat_102186705,goat_102176612,goat_102179074,goat_102182664,goat_102186068,goat_102189286,goat_102188314,goat_102189450,goat_102190461,goat_100861087,goat_102190014,goat_102171248,goat_102172827,goat_102189350,goat_102174082,goat_102188543,goat_102183708,goat_102186512,goat_102174605,goat_1021…
XLOC_019609	goat_102187000,goat_102178841,goat_102191000,goat_102174248,goat_102174654,goat_102184499,goat_102185169,goat_102181038,goat_102181218,goat_102191357,goat_102191275,goat_102168944,goat_102185555,goat_102169111,goat_102182827,goat_102191811,goat_102183294,goat_102179403,goat_102177136,goat_102179754,goat_102169137,goat_102188563,goat_102181698,goat_102169531,goat_102186294,goat_102189533,goat_1021…
XLOC_007300	goat_102176728,goat_102176119,goat_102168775,goat_102181848,goat_102185934,goat_102182915,goat_102186934,goat_102175914,goat_102175491,goat_102182424,goat_102180526,goat_102184144,goat_102169096,goat_102188742,goat_102182733,goat_102170389,goat_102173772,goat_102185964,goat_102184717,goat_102171130,goat_102188374,goat_102190122,goat_102180434,goat_102172596,goat_102168979,goat_102185318,goat_1021…
XLOC_005303	goat_102188928,goat_102185314,goat_102184568,goat_102188852,goat_102187049,goat_102172564,goat_102189243,goat_102173038,goat_102171299,goat_102191558,goat_102175991,goat_102181018,goat_102188905,goat_102170374,goat_102186797,goat_102183396,goat_102178730,goat_102186914,goat_102177641,goat_102188363,goat_102183096,goat_102172751,goat_100861114,goat_100861377,goat_102183518,goat_102177212,goat_1021…
XLOC_003065	goat_102176913,goat_102180845,goat_102175016,goat_102168217,goat_102191023,goat_102182742,goat_102180060,goat_102180450,goat_102183981,goat_102174590,goat_102176339,goat_102171314,goat_100860762,goat_102176031,goat_102185916,goat_102184230,goat_102182458,goat_102172908,goat_102174880,goat_102180307,goat_102172928,goat_102177531,goat_102183106,goat_102179629,goat_102190518,goat_102186008,goat_1021…
XLOC_007999	goat_102185649,goat_102180040,goat_102184567,goat_102176271,goat_102169007,goat_102182534,goat_102188607,goat_102173865,goat_102168909,goat_102178588,goat_102182014,goat_102181098,goat_102181647,goat_102169483,goat_102174935,goat_102180275,goat_102179663,goat_102175765,goat_102179256,goat_102189574,goat_102190057,goat_102171017,goat_102172226,goat_102175479,goat_102186675,goat_102175803,goat_1021…
XLOC_008236	goat_102176938,goat_102170399,goat_102187049,goat_102170021,goat_102170374,goat_102176687,goat_102188363,goat_102173787,goat_102179338,goat_102177192,goat_102186371,goat_102179305,goat_102175649,goat_102183576,goat_102174705,goat_102178397,goat_102171613,goat_102188741,goat_102182842,goat_102188646,goat_102187197,goat_102170343,goat_102183041,goat_102191709,goat_102172105,goat_102169995,goat_1021…
XLOC_009191	goat_102176834,goat_102170189,goat_102178849,goat_102186667,goat_102178844,goat_102168433,goat_102176723,goat_102185571,goat_102189954,goat_102181948,goat_102171026,goat_102176479,goat_102187753,goat_102186363,goat_102187298,goat_102188019,goat_102188018,goat_102171955,goat_102175813,goat_102168513,goat_102173764,goat_102175036,goat_102186463,goat_102191494,goat_102181073,goat_102187751,goat_1021…
XLOC_000120	goat_100860922,goat_102174845,goat_102181524,goat_102189893,goat_102169825,goat_102182680,goat_102179147,goat_102190551,goat_102168216,goat_102184051,goat_102181054,goat_102169794,goat_102181027,goat_102187044,goat_102178612,goat_102191144,goat_102191528,goat_102170256,goat_102189240,goat_102170922,goat_102186603,goat_102190547,goat_102168701,goat_102182132,goat_102182136,goat_102186838,goat_1021…
XLOC_004276	goat_102173721,goat_102191103,goat_102182041,goat_102181318,goat_102186887,goat_102173762,goat_102185796,goat_102190475,goat_102183602,goat_100861334,goat_102177845,goat_102183727,goat_102186976,goat_102184165,goat_102179506,goat_102170845,goat_100861357,goat_102179319,goat_102182919,goat_102170525,goat_102183924,goat_102174438,goat_102174888,goat_102181957,goat_102189125,goat_102173428,goat_1021…
XLOC_000016	goat_102183459,goat_102182106,goat_102171977,goat_102187258,goat_102183221,goat_102170949,goat_102170239,goat_102170237,goat_102177840,goat_102185956,goat_102181481,goat_102182912,goat_102187912,goat_102186247,goat_102178644,goat_102181778,goat_102174436,goat_102179351,goat_102168599,goat_102188173,goat_102173409,goat_102191473,goat_102183317,goat_102175605,goat_102181122,goat_102179297,goat_1021…
XLOC_021709	goat_102170181,goat_102177648,goat_102191127,goat_102185460,goat_102181192,goat_102174249,goat_102173894,goat_102177916,goat_102176184,goat_102187384,goat_102176236,goat_102179080,goat_102177481,goat_102190658,goat_102180247,goat_102178450,goat_102178002,goat_102181915,goat_102180645,goat_102169014,goat_102170912,goat_102179513,goat_102169629,goat_102181760,goat_100861166,goat_102191716,goat_1021…
XLOC_013747	goat_102175876,goat_102185234,goat_102169790,goat_102190800,goat_102175385,goat_100861137,goat_102172525,goat_102188607,goat_102173256,goat_102183667,goat_102183806,goat_102188115,goat_102182014,goat_102180148,goat_102171372,goat_102180216,goat_102183966,goat_102168680,goat_102190267,goat_102190198,goat_102180275,goat_102180959,goat_102170446,goat_102189370,goat_102179663,goat_102174686,goat_1021…
XLOC_011148	goat_102174844,goat_102188474,goat_102190149,goat_102189520,goat_102168865,goat_102170370,goat_102181312,goat_102172545,goat_102180670,goat_102184057,goat_102172735,goat_102181099,goat_102172097,goat_102187733,goat_102168230,goat_102186439,goat_102191376,goat_102190719,goat_102189249,goat_102183621,goat_102179624,goat_102191056,goat_102185957,goat_102172771,goat_102187780,goat_102189484,goat_1021…
XLOC_014535	goat_102179303,goat_102182102,goat_102190994,goat_102176282,goat_102171956,goat_102174263,goat_102172896,goat_102187595,goat_102171725,goat_102172565,goat_102189932,goat_102178788,goat_102188653,goat_102182133,goat_102185262,goat_102187362,goat_102186935,goat_102180349,goat_102184188,goat_102178069,goat_102188497,goat_102170061,goat_102191390,goat_102179507,goat_102182488,goat_100860994,goat_1021…
XLOC_020874	goat_102168572,goat_102172098,goat_102178444,goat_102175957,goat_102185648,goat_102173035,goat_102188926,goat_102188152,goat_102173252,goat_102187830,goat_102183812,goat_102187387,goat_102177320,goat_102177097,goat_102187615,goat_102174933,goat_102189724,goat_102182772,goat_102190066,goat_102182047,goat_102183990,goat_102179591,goat_102179452,goat_102185886,goat_102169144,goat_102180476,goat_1021…
XLOC_023175	goat_102188619,goat_102183343,goat_102188453,goat_102170393,goat_102173299,goat_102182707,goat_102171886,goat_102176997,goat_102190783,goat_102179950,goat_102179335,goat_102188408,goat_102173446,goat_102168847,goat_102168808,goat_102183571,goat_102180109,goat_102183358,goat_102175196,goat_102173902,goat_102190221,goat_102179660,goat_102178106,goat_102186576,goat_102178374,goat_102189598,goat_1021…
XLOC_022984	goat_102189657,goat_102186652,goat_102189650,goat_102174848,goat_102185257,goat_102182019,goat_102191105,goat_102172289,goat_102169223,goat_102184397,goat_102170613,goat_102187067,goat_102172133,goat_102191028,goat_102190097,goat_102185291,goat_102174073,goat_102182514,goat_102178546,goat_102184224,goat_102170997,goat_102179195,goat_102187796,goat_102174220,goat_102174223,goat_102179703,goat_1021…
XLOC_009080	goat_102188694,goat_102184219,goat_102174269,goat_102189243,goat_102188905,goat_102186028,goat_102186797,goat_102186682,goat_102184042,goat_102170373,goat_102173787,goat_102183518,goat_102182458,goat_102175681,goat_102180307,goat_102180940,goat_102168947,goat_102187801,goat_102175612,goat_102177729,goat_102173944,goat_102186164,goat_102169355,goat_102171864,goat_102170112,goat_102171246,goat_1021…
XLOC_010551	goat_102179569,goat_102188551,goat_102179821,goat_102178285,goat_102189971,goat_102191237,goat_102183720,goat_102187947,goat_102180535,goat_102181174,goat_102178278,goat_102179079,goat_102179004,goat_102190141,goat_102186920,goat_100860807,goat_102189849,goat_102181405,goat_102177652,goat_102189148,goat_102183370,goat_102183907,goat_102173905,goat_102174748,goat_102184144,goat_102183148,goat_1021…
XLOC_001012	goat_102169548,goat_102190557,goat_102180800,goat_102179034,goat_102186097,goat_102171294,goat_102184024,goat_102173886,goat_102180347,goat_102175137,goat_102169463,goat_102190288,goat_102172589,goat_102177095,goat_102178706,goat_102190034,goat_102171188,goat_102176210,goat_102190895,goat_102179761,goat_102186685,goat_102178809,goat_102172576,goat_102177026,goat_102177574,goat_102187977,goat_1021…
XLOC_000492	goat_102190575,goat_102184072,goat_102186998,goat_102189651,goat_100860921,goat_102178849,goat_102172116,goat_102185257,goat_102176723,goat_102171394,goat_102181948,goat_102174610,goat_102188618,goat_102168573,goat_102186907,goat_102179140,goat_102186363,goat_102188675,goat_102188015,goat_102188018,goat_102180677,goat_102169797,goat_102171540,goat_102191038,goat_102183746,goat_102182650,goat_1021…
XLOC_002393	goat_102188411,goat_102191125,goat_102189494,goat_102189978,goat_102169026,goat_102168235,goat_102186439,goat_102189248,goat_102170995,goat_102170196,goat_102172777,goat_102171889,goat_100861366,goat_102189221,goat_102188826,goat_102188359,goat_102170868,goat_102174574,goat_102187913,goat_102181173,goat_102182960,goat_102188485,goat_102181825,goat_102186269,goat_102189439,goat_102173985,goat_1021…
XLOC_008000	goat_102185869,goat_102175269,goat_102171971,goat_102190842,goat_102184828,goat_102191020,goat_102171999,goat_102171194,goat_102190477,goat_102176094,goat_102180653,goat_102174659,goat_102191790,goat_102186393,goat_102190302,goat_102187082,goat_102175978,goat_102183089,goat_102189698,goat_102171127,goat_102188854,goat_102173274,goat_102179545,goat_102183922,goat_102176536,goat_102178273,goat_1021…
XLOC_013889	goat_102179202,goat_102179301,goat_102191489,goat_102186130,goat_102184755,goat_102182378,goat_102175010,goat_102177881,goat_100860900,goat_102189502,goat_102185437,goat_102181025,goat_102181331,goat_102179710,goat_102177864,goat_102191006,goat_102183689,goat_102177801,goat_102178606,goat_102180820,goat_102181272,goat_102184028,goat_102180639,goat_102175175,goat_102178550,goat_102178049,goat_1021…
XLOC_004373	goat_102179206,goat_102175070,goat_100860924,goat_102190037,goat_102182102,goat_102175263,goat_102187626,goat_102184217,goat_102168574,goat_102181318,goat_102183226,goat_102169829,goat_102176477,goat_102171703,goat_102169565,goat_102173558,goat_102171956,goat_102172093,goat_102187595,goat_102179717,goat_102178008,goat_102171725,goat_102190475,goat_102187738,goat_102170826,goat_102177845,goat_1021…
XLOC_006950	goat_102184255,goat_102169047,goat_102178282,goat_102174867,goat_102172502,goat_102174782,goat_102175090,goat_102169652,goat_102188668,goat_102168592,goat_102179945,goat_102191717,goat_102174120,goat_102176669,goat_102179274,goat_102169273,goat_102189160,goat_102178005,goat_102171920,goat_102169536,goat_102171904,goat_102171964,goat_102170831,goat_102173922,goat_102175831,goat_102191010,goat_1021…
XLOC_021176	goat_100861072,goat_102172151,goat_102185606,goat_102180005,goat_102173036,goat_102187716,goat_102190369,goat_102183823,goat_102189943,goat_102180348,goat_102190118,goat_102184181,goat_102186244,goat_102173441,goat_102170240,goat_102190139,goat_102172905,goat_102187514,goat_102170507,goat_102180889,goat_100860992,goat_102176355,goat_102175306,goat_102171630,goat_102188098,goat_102180902,goat_1021…
XLOC_021424	goat_102175465,goat_102174245,goat_102170009,goat_102188633,goat_102179505,goat_102179157,goat_102188156,goat_102180924,goat_102169156,goat_102178720,goat_102185244,goat_102184099,goat_102190724,goat_102174538,goat_102177064,goat_102188358,goat_102190768,goat_102190933,goat_102168731,goat_102184150,goat_102184367,goat_102174308
XLOC_000123	goat_102176834,goat_102170189,goat_102189519,goat_102189650,goat_102178844,goat_102190697,goat_102175813,goat_102173764,goat_102174243,goat_102173299,goat_102178724,goat_102181014,goat_102182707,goat_100861136,goat_102176997,goat_102170049,goat_102172758,goat_100861375,goat_102173446,goat_102168826,goat_102188446,goat_102175669,goat_102185075,goat_102169312,goat_102173170,goat_102188276,goat_1021…
XLOC_024386	goat_102187007,goat_102191298,goat_102183785,goat_102172117,goat_102190670,goat_102190672,goat_102168860,goat_102184405,goat_102187252,goat_102171398,goat_102190083,goat_102190087,goat_102178857,goat_102184216,goat_102168575,goat_102179820,goat_102182683,goat_102185338,goat_102183831,goat_102174670,goat_102181332,goat_100861314,goat_102184306,goat_102169807,goat_102184968,goat_102171544,goat_1021…
XLOC_018116	goat_102176834,goat_102170189,goat_102189650,goat_102168631,goat_102178844,goat_102185312,goat_102181528,goat_102171978,goat_102172282,goat_102181310,goat_102183225,goat_102187067,goat_102190697,goat_102173556,goat_102185296,goat_102179846,goat_102173764,goat_102174387,goat_102185791,goat_102172566,goat_102172154,goat_102176095,goat_102173570,goat_102189921,goat_102177058,goat_102184765,goat_1021…
XLOC_007695	goat_102185254,goat_102185702,goat_102191670,goat_102182074,goat_102187158,goat_102176567,goat_102184982,goat_100860761,goat_102187836,goat_102176370,goat_102182128,goat_102178163,goat_102182246,goat_102175743,goat_102187434,goat_102188772,goat_102178353,goat_102184169,goat_102179029,goat_102188839,goat_100861104,goat_102177816,goat_102191212,goat_102171174,goat_102174523,goat_102183971,goat_1021…
XLOC_000219	goat_102183015,goat_102184399,goat_102169020,goat_102174077,goat_102169586,goat_102186581,goat_102189914,goat_102178024,goat_102186736,goat_102181489,goat_102187775,goat_102184322,goat_102173150,goat_102186992,goat_102180520,goat_102180502,goat_102179647,goat_102177970,goat_102177999,goat_100861186,goat_102185208,goat_102176955,goat_102172746,goat_102171899,goat_102190556,goat_100861385,goat_1021…
XLOC_008433	goat_102186154,goat_102184405,goat_102187252,goat_102186853,goat_102174862,goat_102180863,goat_102188676,goat_102188159,goat_102179711,goat_102177869,goat_102172562,goat_102177057,goat_102176876,goat_102189244,goat_102177031,goat_102186431,goat_102174033,goat_102182070,goat_102171507,goat_102187442,goat_102188419,goat_102171987,goat_102186765,goat_102169102,goat_102182666,goat_102168337,goat_1021…
XLOC_014422	goat_102176911,goat_102183786,goat_102174842,goat_102181527,goat_102185414,goat_102187928,goat_102176879,goat_102191455,goat_102169283,goat_102171088,goat_102175747,goat_102187083,goat_102187771,goat_102168277,goat_102180344,goat_102175092,goat_102183983,goat_102181236,goat_102185327,goat_102176359,goat_102178213,goat_102190492,goat_102186221,goat_102188871,goat_102187476,goat_102179608,goat_1021…
XLOC_007535	goat_102179200,goat_102168341,goat_102185869,goat_102182371,goat_102190849,goat_102190842,goat_102170949,goat_102180065,goat_102171194,goat_102183602,goat_102185609,goat_102174659,goat_100861334,goat_102181015,goat_102177036,goat_102180972,goat_102189698,goat_102185531,goat_102187912,goat_102177649,goat_102173274,goat_102187518,goat_102181778,goat_102178273,goat_102183317,goat_102170704,goat_1021…
XLOC_014308	goat_102169049,goat_100860909,goat_102169562,goat_102187350,goat_102186736,goat_102188614,goat_102178697,goat_102187348,goat_102188161,goat_102189185,goat_102182366,goat_102177386,goat_102191575,goat_102169724,goat_100861235,goat_102185713,goat_102171810,goat_102174507,goat_102181152,goat_102187603,goat_102183120,goat_102190381
XLOC_020649	goat_102179301,goat_102184925,goat_102191489,goat_102169048,goat_102186130,goat_102182991,goat_102186584,goat_102182358,goat_102168772,goat_102177864,goat_102174013,goat_102173039,goat_102176075,goat_102181272,goat_102171084,goat_102175340,goat_102169407,goat_102173783,goat_102182663,goat_102176311,goat_100860985,goat_102180188,goat_102180368,goat_102168336,goat_102191479,goat_102172654,goat_1021…
XLOC_007438	goat_102175075,goat_102179544,goat_102191054,goat_102186891,goat_102191354,goat_102188538,goat_102174264,goat_102174267,goat_102172731,goat_102169022,goat_102185664,goat_102175810,goat_102168516,goat_102179457,goat_102172094,goat_102174381,goat_102175380,goat_100861074,goat_102187799,goat_102168270,goat_102191003,goat_102172718,goat_102171069,goat_102175529,goat_102170826,goat_102170824,goat_1021…
XLOC_018361	goat_102182103,goat_102185412,goat_102182992,goat_102176470,goat_102180671,goat_102174264,goat_102184461,goat_102190096,goat_102185664,goat_102174078,goat_102174079,goat_102189529,goat_102174801,goat_102190534,goat_102176270,goat_102171522,goat_102171297,goat_102170193,goat_102178567,goat_100861135,goat_102187555,goat_102176337,goat_100860746,goat_102191189,goat_102178270,goat_102180404,goat_1021…
XLOC_012433	goat_102184072,goat_102183459,goat_102191291,goat_102187258,goat_102168573,goat_102179144,goat_100861058,goat_102189054,goat_102188012,goat_102188015,goat_102188016,goat_102181335,goat_102186525,goat_102169801,goat_102186041,goat_102188693,goat_102183746,goat_102188654,goat_102191148,goat_102180651,goat_102174247,goat_102178930,goat_102186973,goat_102183500,goat_102186703,goat_102180282,goat_1021…
XLOC_020167	goat_102179307,goat_102188696,goat_102185492,goat_102169226,goat_102168510,goat_102179191,goat_102187551,goat_102176569,goat_102179330,goat_102169468,goat_102183142,goat_102178763,goat_102185528,goat_102178314,goat_102171144,goat_102183844,goat_102169741,goat_102173671,goat_102185806,goat_102191697,goat_102186013,goat_102170660,goat_102187037,goat_102177504,goat_102185150,goat_102183589,goat_1021…
XLOC_000754	goat_102180840,goat_102190455,goat_102189080,goat_102185624,goat_102180672,goat_102185976,goat_102190023,goat_102187943,goat_102188599,goat_100861371,goat_102188897,goat_102172652,goat_102185689,goat_102182013,goat_102177468,goat_102184268,goat_102181421,goat_102178398,goat_102187393,goat_102178661,goat_102170327,goat_102169511,goat_102169079,goat_102174624,goat_102176737,goat_102168227,goat_1021…
XLOC_013325	goat_102185259,goat_102173575,goat_102178599,goat_102175973,goat_102169406,goat_102179920,goat_102175684,goat_102188306,goat_102178583,goat_102187490,goat_102177724,goat_102178959,goat_102171614,goat_102182385,goat_100861232,goat_102174376,goat_102174373,goat_102188023,goat_102190807,goat_102191492,goat_102176756,goat_102176758,goat_102169817,goat_102178019,goat_102171058,goat_102178034,goat_1021…
XLOC_022688	goat_102189115,goat_102186507,goat_102169820,goat_102177296,goat_102170803,goat_102168239,goat_102176098,goat_102170821,goat_102179646,goat_102170192,goat_102191426,goat_102179194,goat_102182095,goat_102188631,goat_102179501,goat_102187778,goat_102183701,goat_102172524,goat_102171108,goat_102188201,goat_102186017,goat_102172923,goat_102172672,goat_102177405,goat_102173099,goat_102170543,goat_1021…
XLOC_004205	goat_102188075,goat_102185492,goat_102172135,goat_102190020,goat_102174222,goat_102178697,goat_102176569,goat_102169442,goat_102176394,goat_102185806,goat_102180663,goat_102188609,goat_102169575,goat_102180079,goat_102188556,goat_102191631,goat_102175556,goat_102178497,goat_102184997,goat_102184683,goat_102174193,goat_102176389,goat_102169757,goat_102185845
XLOC_023155	goat_102191277,goat_102174051,goat_102177290,goat_100861313,goat_102179603,goat_102175150,goat_102175543,goat_102183164,goat_102177464,goat_102168983,goat_102173962,goat_102175604,goat_102182389,goat_102178527,goat_102184345,goat_102173485,goat_102189036,goat_102180752,goat_102186866,goat_102191352,goat_102172867,goat_102175322,goat_102189088,goat_102186515,goat_102172141,goat_102186465,goat_1021…
XLOC_004660	goat_102178421,goat_102184728,goat_102169583,goat_102183689,goat_102181717,goat_102181711,goat_102185233,goat_102178356,goat_102177228,goat_102182128,goat_102168822,goat_102170742,goat_102179965,goat_102180327,goat_102169951,goat_102187339,goat_102188629,goat_102171263,goat_102181381,goat_102168644,goat_102184853,goat_102175886,goat_102190689,goat_102185343,goat_102188215,goat_102177979,goat_1021…
XLOC_019235	goat_102169049,goat_100860909,goat_102172135,goat_102169562,goat_102191645,goat_102190020,goat_102190362,goat_102178697,goat_102176569,goat_102182366,goat_102187280,goat_102176394,goat_102169724,goat_102178250,goat_102169933,goat_102182804,goat_102176735,goat_102174042,goat_102168768,goat_102188556,goat_102190960,goat_102191210,goat_102171810,goat_102188953,goat_102179958,goat_102181152,goat_1021…
XLOC_007320	goat_102173532,goat_102181192,goat_102186937,goat_102175094,goat_102180401,goat_102178420,goat_102187515,goat_102177404,goat_102178188,goat_102179588,goat_102186077,goat_102187453,goat_102184448,goat_102176236,goat_102189134,goat_102187832,goat_102190290,goat_102181306,goat_102191155,goat_102170059,goat_102179513,goat_102171202,goat_102188719,goat_102176952
XLOC_020482	goat_102179206,goat_102175070,goat_102172113,goat_102182102,goat_102175263,goat_102178426,goat_102176477,goat_102177886,goat_102185132,goat_102185629,goat_102173558,goat_102174263,goat_102169798,goat_102186887,goat_102172896,goat_102187595,goat_102178008,goat_102171725,goat_102190475,goat_102174800,goat_102171295,goat_102182133,goat_102185262,goat_102184917,goat_102184168,goat_102187362,goat_1021…
XLOC_000046	goat_102183814,goat_102172542,goat_102168771,goat_102169005,goat_102183623,goat_102169613,goat_102188820,goat_102184185,goat_102176567,goat_102180362,goat_102176011,goat_102173881,goat_102188909,goat_102191813,goat_102187062,goat_102182841,goat_102189788,goat_102172488,goat_102174855,goat_102184978,goat_102191033,goat_102177045,goat_102170953,goat_102187301,goat_102180629,goat_102183381,goat_1021…
XLOC_003631	goat_102179303,goat_102176919,goat_102188925,goat_102174074,goat_102178788,goat_102185262,goat_102171882,goat_102171082,goat_100860769,goat_102177783,goat_102169671,goat_100860994,goat_102176452,goat_102171168,goat_102190969,goat_102187618,goat_102174616,goat_102174939,goat_102170581,goat_102186607,goat_102187910,goat_102190345,goat_102172318,goat_102184864,goat_102169218,goat_102186105,goat_1021…
XLOC_014367	goat_102174846,goat_102178846,goat_102175872,goat_102173707,goat_102184724,goat_102180268,goat_102182773,goat_102184064,goat_102187047,goat_102181298,goat_102185959,goat_102178694,goat_102176562,goat_102170255,goat_102176780,goat_102185807,goat_102169679,goat_102180270,goat_102183519,goat_102169441,goat_102182954,goat_102189451,goat_102180146,goat_102178180,goat_102186192,goat_102172203,goat_1021…
XLOC_012610	goat_102181523,goat_102190715,goat_102171976,goat_100861191,goat_102176115,goat_102175968,goat_102169821,goat_102175016,goat_102187274,goat_102184500,goat_100861034,goat_102191742,goat_102187498,goat_102168236,goat_102190883,goat_102184764,goat_100861337,goat_102179869,goat_102172176,goat_102184020,goat_102190485,goat_102183350,goat_102177752,goat_102180344,goat_102171314,goat_102188153,goat_1021…
XLOC_002959	goat_102184402,goat_102190678,goat_102181677,goat_102179147,goat_102171700,goat_102179481,goat_102184051,goat_102181054,goat_102181027,goat_102180807,goat_102191144,goat_102191528,goat_102186543,goat_102171529,goat_102182698,goat_102168701,goat_102182136,goat_102185954,goat_102175170,goat_102170271,goat_102187557,goat_102182973,goat_102174206,goat_102172756,goat_102177117,goat_102170063,goat_1021…
XLOC_006555	goat_102173725,goat_102172281,goat_102185762,goat_102168213,goat_102178981,goat_102172668,goat_102180678,goat_102185296,goat_102185645,goat_102173794,goat_102177842,goat_102182137,goat_102189488,goat_102170903,goat_102175347,goat_102176330,goat_100860742,goat_102171313,goat_102187592,goat_102181943,goat_102168848,goat_102168591,goat_102178357,goat_102174558,goat_102173210,goat_102168373,goat_1008…
XLOC_018772	goat_102191119,goat_102175461,goat_102181947,goat_102180203,goat_102182570,goat_102189834,goat_102189492,goat_102181334,goat_102172150,goat_102183705,goat_102170923,goat_102177843,goat_102190026,goat_102174978,goat_102185957,goat_102177038,goat_102190952,goat_102174226,goat_100861138,goat_102177824,goat_102190368,goat_102173466,goat_102183133,goat_102171318,goat_102177338,goat_102188922,goat_1021…
XLOC_014755	goat_102176240,goat_102174992,goat_102189928,goat_102170822,goat_102172520,goat_102191226,goat_102191518,goat_102170761,goat_102190857,goat_102187287,goat_102180732,goat_102174853,goat_102178625,goat_102182774,goat_102181116,goat_102181069,goat_102176810,goat_102188700,goat_102187819,goat_102174291,goat_102182232,goat_102181478,goat_102180996,goat_102184817,goat_102169694,goat_102175203,goat_1021…
XLOC_004538	goat_102189650,goat_102171978,goat_102172282,goat_102182766,goat_102188204,goat_102187269,goat_102187067,goat_102185007,goat_102172133,goat_102185291,goat_102173764,goat_102174387,goat_102182514,goat_102176095,goat_102189921,goat_102184224,goat_102186098,goat_102184765,goat_102173290,goat_102178438,goat_102183625,goat_102176079,goat_102185951,goat_102174220,goat_102174223,goat_102182704,goat_1021…
XLOC_022462	goat_102188474,goat_102179544,goat_102171974,goat_102187250,goat_102179145,goat_102187815,goat_102170945,goat_102190205,goat_102191677,goat_102189245,goat_102179745,goat_102178023,goat_102178725,goat_102182767,goat_100860748,goat_102178997,goat_102185048,goat_102191014,goat_102190231,goat_102189439,goat_102178744,goat_102173849,goat_102190893,goat_102172581,goat_102175660,goat_102179966,goat_1021…
XLOC_023344	goat_102174788,goat_102177059,goat_102187752,goat_102168752,goat_102178340,goat_102182119,goat_102175567,goat_102191049,goat_102170788,goat_102184156,goat_102173841,goat_102169440,goat_102176936,goat_102172589,goat_102177324,goat_102185405,goat_100860803,goat_102168371,goat_102179139,goat_102168422,goat_102184816,goat_102182157,goat_102188745,goat_102180388,goat_102175764,goat_102188647,goat_1021…
XLOC_009072	goat_102179758,goat_102189672,goat_102190715,goat_102171976,goat_100861191,goat_102175871,goat_102188557,goat_102176115,goat_102175968,goat_102188484,goat_102169821,goat_102187274,goat_102182743,goat_102169799,goat_102184500,goat_102191742,goat_102187498,goat_102190883,goat_102184764,goat_102179869,goat_102172176,goat_102183350,goat_102188170,goat_102186119,goat_102177752,goat_102185596,goat_1021…
XLOC_008375	goat_102184404,goat_102191104,goat_102183221,goat_102173559,goat_102176130,goat_102189490,goat_102188039,goat_102170783,goat_102186247,goat_102174436,goat_102179351,goat_102188524,goat_102168599,goat_102173409,goat_102185752,goat_102177658,goat_102176250,goat_102187089,goat_102184543,goat_102174372,goat_102174169,goat_102185061,goat_102174081,goat_102178430,goat_102182548,goat_102169039,goat_1021…
XLOC_022417	goat_102179758,goat_102184072,goat_100860921,goat_102190677,goat_102171976,goat_102172288,goat_102188557,goat_102176115,goat_102170967,goat_102188484,goat_102171560,goat_102180677,goat_102170397,goat_102182743,goat_102169797,goat_102169799,goat_102172895,goat_102171540,goat_102191038,goat_102183746,goat_102180803,goat_102185977,goat_102170007,goat_102189301,goat_102187797,goat_102178295,goat_1021…
XLOC_015822	goat_102176834,goat_102170189,goat_102168631,goat_102181528,goat_102172281,goat_102174614,goat_102185771,goat_102181310,goat_102183225,goat_102189053,goat_102190697,goat_102173556,goat_102171955,goat_102185296,goat_102185791,goat_102172566,goat_102172154,goat_102176095,goat_102173576,goat_102173570,goat_102168757,goat_102184765,goat_102179740,goat_102179622,goat_102190346,goat_102182704,goat_1021…
XLOC_023703	goat_102190575,goat_102169549,goat_102178849,goat_102186667,goat_102168433,goat_102176723,goat_102185571,goat_102189954,goat_102181948,goat_102189020,goat_102176479,goat_102180269,goat_102187753,goat_102183763,goat_102187298,goat_102188019,goat_102171955,goat_102169797,goat_102181026,goat_102182350,goat_102175813,goat_102175815,goat_102189345,goat_102168513,goat_102183591,goat_102175036,goat_1021…
XLOC_006515	goat_102175074,goat_100861038,goat_102185316,goat_102175264,goat_102184326,goat_102190934,goat_102190695,goat_102168211,goat_102171046,goat_102186139,goat_102184963,goat_102180800,goat_102173793,goat_102185643,goat_102176874,goat_102189242,goat_102171294,goat_102181841,goat_102175995,goat_102176686,goat_102172691,goat_102183094,goat_102173886,goat_102181234,goat_102175131,goat_102189323,goat_1021…
XLOC_019991	goat_102170963,goat_102171043,goat_102189320,goat_102175546,goat_102173988,goat_102173152,goat_102182782,goat_102186220,goat_102177092,goat_102174769,goat_100860979,goat_102181792,goat_102169598,goat_102183388,goat_102183810,goat_102179329,goat_102168931,goat_102176422,goat_102168322,goat_102186123,goat_102179366,goat_102170146,goat_102171600,goat_102186567,goat_102191269,goat_102168413,goat_1021…
XLOC_018508	goat_102184921,goat_102183342,goat_102175019,goat_102185606,goat_102173571,goat_102187716,goat_102191790,goat_102187842,goat_102190118,goat_102173071,goat_102177804,goat_102176781,goat_102168290,goat_102170507,goat_102176351,goat_102188320,goat_102171373,goat_102169954,goat_102184657,goat_102179940,goat_102176700,goat_102169740,goat_102187736,goat_102188997,goat_102181336,goat_102170094,goat_1021…
XLOC_019547	goat_102169849,goat_102183019,goat_102181946,goat_102191054,goat_102186891,goat_102178423,goat_100860907,goat_102191354,goat_102172131,goat_102174267,goat_102172731,goat_102169027,goat_102184916,goat_102175810,goat_102176138,goat_102168516,goat_102179457,goat_102172094,goat_102174381,goat_102175380,goat_102171545,goat_102180241,goat_102168270,goat_102191003,goat_102172718,goat_102183512,goat_1021…
XLOC_003221	goat_102186500,goat_102173704,goat_102180043,goat_102174867,goat_102168219,goat_102171959,goat_102172734,goat_102179454,goat_102177860,goat_102183744,goat_102191666,goat_102186471,goat_102180636,goat_102172692,goat_102175313,goat_102188668,goat_102189807,goat_102191019,goat_102191396,goat_102174453,goat_102175664,goat_102179969,goat_102176620,goat_102188498,goat_102176898,goat_102168403,goat_1021…
XLOC_014843	goat_102173034,goat_102178994,goat_102169404,goat_102173055,goat_102176376,goat_102176015,goat_100861158,goat_102188448,goat_102174185,goat_102180463,goat_102174128,goat_102173480,goat_102190600,goat_102188930,goat_102176598,goat_102185320,goat_102169030,goat_102191262,goat_100861066,goat_102172148,goat_102189983,goat_102191798,goat_102174648,goat_100861289,goat_102180556,goat_102190462,goat_1021…
XLOC_012740	goat_102188415,goat_102170379,goat_102182040,goat_102169225,goat_102168790,goat_102176539,goat_102187298,goat_102170396,goat_102182744,goat_102175815,goat_102168517,goat_102183591,goat_102187978,goat_102180196,goat_102168231,goat_102175523,goat_102180002,goat_102185011,goat_102175994,goat_102181442,goat_102187369,goat_102186767,goat_100861373,goat_102170781,goat_102171784,goat_102187446,goat_1021…
XLOC_023510	goat_102190149,goat_102169543,goat_102168496,goat_102180845,goat_102168865,goat_102170370,goat_102181348,goat_102185060,goat_102181887,goat_102178980,goat_102188013,goat_102174265,goat_102191521,goat_102182742,goat_102186453,goat_102190800,goat_102180060,goat_102187591,goat_102184554,goat_102186439,goat_102171064,goat_102178603,goat_102178870,goat_102180825,goat_102172771,goat_102189484,goat_1021…
XLOC_010740	goat_102176834,goat_102189650,goat_102178844,goat_102171978,goat_102178859,goat_102172287,goat_102172282,goat_102172289,goat_102182766,goat_102188204,goat_102169223,goat_102186907,goat_102169822,goat_102187067,goat_102186363,goat_102172133,goat_102188019,goat_102173556,goat_102175241,goat_102191028,goat_102185291,goat_102174073,goat_102179846,goat_102173764,goat_102182514,goat_102176095,goat_1021…
XLOC_023605	goat_102173722,goat_102189696,goat_102170888,goat_102179683,goat_102177744,goat_102171612,goat_102190338,goat_102178457,goat_102190608,goat_102170096,goat_102191696,goat_102189319,goat_102169057,goat_102182545,goat_102181092,goat_102183951,goat_102189703,goat_102190563,goat_102180950,goat_102178226,goat_102185041,goat_102173607,goat_102188562,goat_102177492,goat_102181921
XLOC_023708	goat_102190149,goat_102168496,goat_102168865,goat_102181348,goat_102188013,goat_102191125,goat_102176139,goat_102191004,goat_102186439,goat_102186840,goat_102171064,goat_102170820,goat_102178603,goat_102170196,goat_102178870,goat_102168700,goat_102172771,goat_102186028,goat_102182284,goat_102180022,goat_102178551,goat_100861366,goat_102189221,goat_102174619,goat_102188826,goat_102189690,goat_1021…
XLOC_005664	goat_102173769,goat_102180199,goat_102190907,goat_102181847,goat_102180150,goat_100861134,goat_102184708,goat_102187623,goat_102188097,goat_102180855,goat_102180183,goat_102169461,goat_102173057,goat_102173151,goat_102170172,goat_102178313,goat_102168646,goat_102182426,goat_102171617,goat_102186420,goat_102178939,goat_102174354,goat_102172357,goat_102168660,goat_102185301,goat_102169234,goat_1021…
XLOC_013737	goat_102191274,goat_102183348,goat_102181317,goat_102170616,goat_102184901,goat_100861053,goat_102171959,goat_102172734,goat_102169021,goat_102179454,goat_102184689,goat_102181072,goat_102178813,goat_102180636,goat_102171509,goat_102188668,goat_102180365,goat_102173860,goat_102168592,goat_102191454,goat_102181219,goat_102172614,goat_102178570,goat_102187282,goat_102176372,goat_102187152,goat_1021…
XLOC_016543	goat_102175076,goat_102183764,goat_102177294,goat_102171954,goat_102191122,goat_102177868,goat_100861076,goat_102174801,goat_102171067,goat_102179197,goat_102175505,goat_102170906,goat_102189943,goat_102173805,goat_102176318,goat_102181580,goat_102170886,goat_102172900,goat_102191546,goat_102182015,goat_102182753,goat_102178187,goat_102173231,goat_102187803,goat_102185423,goat_100860849,goat_1021…
XLOC_005714	goat_102183782,goat_102185257,goat_102182019,goat_102178859,goat_102191105,goat_102184323,goat_102188204,goat_102182995,goat_102178426,goat_102177631,goat_102187067,goat_102177886,goat_102172133,goat_102169565,goat_102175241,goat_102190993,goat_102191028,goat_102190097,goat_102184464,goat_102189972,goat_102186887,goat_102174073,goat_102172890,goat_102179846,goat_100861078,goat_102174800,goat_1021…
XLOC_013890	goat_102176475,goat_102184909,goat_102168218,goat_102178980,goat_102190096,goat_102184465,goat_102169790,goat_102190800,goat_102168519,goat_102174079,goat_102179719,goat_102182532,goat_102171522,goat_102179190,goat_100860886,goat_102172522,goat_100862660,goat_102170043,goat_102187570,goat_102191019,goat_102182671,goat_102168590,goat_102180428,goat_102175938,goat_102187248,goat_102173423,goat_1021…
XLOC_023827	goat_102184927,goat_102168340,goat_102187254,goat_102184909,goat_102178980,goat_102188017,goat_102191677,goat_102178023,goat_102179624,goat_102178725,goat_102189229,goat_102169634,goat_100861372,goat_102171125,goat_102169659,goat_102190231,goat_102190512,goat_102169462,goat_102186264,goat_102173846,goat_102190820,goat_102179966,goat_100860805,goat_102168687,goat_102181422,goat_102172638,goat_1021…
XLOC_024621	goat_102175074,goat_100861038,goat_102181677,goat_102179481,goat_102184963,goat_102172564,goat_102191141,goat_102179034,goat_102190881,goat_102175995,goat_102176686,goat_102182973,goat_102180347,goat_102187156,goat_102171124,goat_102177784,goat_102189323,goat_102169463,goat_102168594,goat_102169885,goat_102173278,goat_102177193,goat_102179053,goat_102190191,goat_102184159,goat_102172585,goat_1021…
XLOC_014739	goat_102171390,goat_102191274,goat_102183348,goat_102190842,goat_102182515,goat_102174659,goat_102170846,goat_102171509,goat_102186911,goat_102170046,goat_102175364,goat_102176310,goat_102180255,goat_102168332,goat_102176536,goat_102179584,goat_102173231,goat_102190323,goat_102176372,goat_102169321,goat_102188214,goat_102187789,goat_102190764,goat_102171476,goat_102185482,goat_102169393,goat_1021…
XLOC_000297	goat_102188161,goat_102185240,goat_102188118,goat_102189185,goat_102190444,goat_102177920,goat_102177386,goat_102170709,goat_102191575,goat_102169724,goat_102180069,goat_100861235,goat_102172824,goat_102189706,goat_102174994,goat_102185713,goat_102189715,goat_102188793,goat_102177856,goat_102171939,goat_102184954,goat_102178758,goat_102179261,goat_102174984
XLOC_013384	goat_102190149,goat_102189528,goat_102188694,goat_102171974,goat_102180041,goat_102189978,goat_102169026,goat_102187049,goat_102168235,goat_102186439,goat_102191677,goat_102179199,goat_102191558,goat_102175991,goat_102176074,goat_100861366,goat_102174619,goat_102174598,goat_102170868,goat_100861372,goat_102173787,goat_102170062,goat_102170065,goat_102189077,goat_102180665,goat_102191416,goat_1021…
XLOC_023838	goat_102173929,goat_102171973,goat_102180205,goat_102171567,goat_102169564,goat_102174261,goat_102174385,goat_102187929,goat_102171883,goat_102178048,goat_102187779,goat_102184747,goat_102186245,goat_102178085,goat_102181214,goat_102169446,goat_102180442,goat_102172674,goat_102180123,goat_102188717,goat_102172981,goat_102190781,goat_102188217,goat_102188523,goat_102181646,goat_102179082,goat_1021…
XLOC_024588	goat_102187253,goat_102173888,goat_102185412,goat_102171562,goat_102179482,goat_102180868,goat_102174078,goat_102181307,goat_102170193,goat_102171089,goat_102170047,goat_102180404,goat_102176316,goat_102180795,goat_102185397,goat_102190502,goat_102180263,goat_102191457,goat_102169197,goat_102168825,goat_102176353,goat_102184449,goat_102179038,goat_102177745,goat_102188369,goat_102187806,goat_1021…
XLOC_013667	goat_102173888,goat_102185412,goat_102170613,goat_102179482,goat_102186249,goat_100861215,goat_102174078,goat_102180242,goat_102176270,goat_102184442,goat_102171297,goat_102176079,goat_102186560,goat_102187558,goat_102190369,goat_102191189,goat_102183823,goat_102172753,goat_102190139,goat_102180263,goat_102168825,goat_102176353,goat_102177745,goat_102188369,goat_102182988,goat_102178954,goat_1021…
XLOC_019104	goat_102173722,goat_102189677,goat_102179827,goat_102172098,goat_102175957,goat_102175972,goat_102189696,goat_102179683,goat_102171354,goat_102176592,goat_102177744,goat_102187241,goat_102171612,goat_102190338,goat_102170721,goat_102182740,goat_102182494,goat_102190608,goat_102170096,goat_102172299,goat_102182545,goat_102181092,goat_102175834,goat_102171488,goat_102183951,goat_102189703,goat_1021…
XLOC_025078	goat_102184154,goat_102178987,goat_102182570,goat_102179192,goat_102186696,goat_102171123,goat_102170247,goat_102171355,goat_102186201,goat_102175706,goat_102170155,goat_102174956,goat_102190178,goat_102186866,goat_102173194,goat_102173735,goat_102174994,goat_102175250,goat_102168242,goat_102177856,goat_102184199,goat_102191793,goat_102184633,goat_102184954,goat_102169664,goat_102178758,goat_1021…
XLOC_023324	goat_102180208,goat_102171763,goat_102185114,goat_102180843,goat_102185773,goat_102189898,goat_102169568,goat_102172897,goat_102182516,goat_102187040,goat_102174809,goat_102174808,goat_102169584,goat_102189079,goat_102175527,goat_102169612,goat_102180219,goat_102168889,goat_102179500,goat_102175151,goat_102177807,goat_102182057,goat_102188368,goat_102189770,goat_102177765,goat_102191474,goat_1021…
XLOC_006808	goat_102191291,goat_102188925,goat_102187258,goat_102180867,goat_102174074,goat_102170239,goat_102170237,goat_102174247,goat_102171082,goat_102181481,goat_102189205,goat_102187180,goat_102178275,goat_102182912,goat_102177113,goat_102191335,goat_102181235,goat_102177783,goat_102178644,goat_102172014,goat_102187658,goat_102172074,goat_102189989,goat_102191473,goat_102187456,goat_102171182,goat_1021…
XLOC_018668	goat_102169547,goat_102184405,goat_102182994,goat_102180599,goat_102180863,goat_102173551,goat_102174263,goat_102178617,goat_102170238,goat_102191250,goat_102186091,goat_102183937,goat_102168251,goat_102176071,goat_102190971,goat_102180349,goat_102172031,goat_102170524,goat_102178091,goat_102184196,goat_102168292,goat_102180187,goat_102175303,goat_102187837,goat_102180265,goat_102181207,goat_1021…
XLOC_019956	goat_102175268,goat_102189757,goat_102176937,goat_102179549,goat_102190157,goat_102171726,goat_102188852,goat_102186433,goat_102187752,goat_102178340,goat_102169616,goat_102190281,goat_102180347,goat_102170784,goat_102170788,goat_102168846,goat_102178088,goat_102169440,goat_102181657,goat_102185405,goat_100860803,goat_102170766,goat_102177095,goat_102182157,goat_102180953,goat_102187848,goat_1021…
XLOC_008538	goat_102186950,goat_102175075,goat_102188474,goat_102174841,goat_102179544,goat_102191054,goat_102186891,goat_102175015,goat_102181888,goat_102191354,goat_102188538,goat_102174264,goat_102172731,goat_102175810,goat_102168516,goat_102179457,goat_102172094,goat_102175380,goat_102187799,goat_102171069,goat_102189245,goat_102170824,goat_102174015,goat_102180824,goat_102182097,goat_102184112,goat_1021…
XLOC_012775	goat_102183781,goat_102188534,goat_102178025,goat_102182130,goat_102176994,goat_102175567,goat_102190554,goat_102168904,goat_102183145,goat_102168371,goat_102184698,goat_102187635,goat_102182242,goat_102173131,goat_102181125,goat_102181467,goat_102175764,goat_102172823,goat_102176490,goat_102188682,goat_102190404,goat_102168265,goat_102185716,goat_102171898,goat_102185516,goat_102189403,goat_1021…
XLOC_023107	goat_102184921,goat_102184404,goat_102175269,goat_102184828,goat_102170949,goat_102189490,goat_102190477,goat_102176094,goat_102173571,goat_102184555,goat_102180653,goat_102187716,goat_102186393,goat_102190302,goat_102185166,goat_102187082,goat_102183089,goat_102187622,goat_102171127,goat_102179545,goat_102168928,goat_102186019,goat_102186464,goat_102178185,goat_102187679,goat_102179686,goat_1021…
XLOC_002880	goat_102170963,goat_102178024,goat_102181868,goat_102187775,goat_102169658,goat_102181591,goat_102169950,goat_102186992,goat_102172968,goat_102177532,goat_102189595,goat_102189354,goat_102189471,goat_102190629,goat_102175907,goat_102177261,goat_102181792,goat_102172841,goat_102179376,goat_102190511,goat_102175833,goat_102175515,goat_102187541,goat_102181562,goat_102181028,goat_102176540,goat_1021…
XLOC_021350	goat_102182571,goat_102175246,goat_102168532,goat_102175992,goat_102188533,goat_102185210,goat_102189483,goat_102175500,goat_102182663,goat_102187323,goat_102170882,goat_102188490,goat_102182032,goat_102188314,goat_102180143,goat_102190519,goat_102177656,goat_102169971,goat_102172984,goat_102173482,goat_102171415,goat_102185560,goat_102179238,goat_102172481,goat_102186306,goat_102184655,goat_1021…
XLOC_005927	goat_102188614,goat_102188593,goat_102180859,goat_102186232,goat_102191397,goat_102175547,goat_102189182,goat_102168940,goat_102178236,goat_102181506,goat_102173110,goat_102187458,goat_102187172,goat_102183259,goat_102169876,goat_102171592,goat_102190643,goat_102176738,goat_102183751,goat_102185713,goat_102189084,goat_102182943,goat_102182947,goat_102189858,goat_102186280,goat_102169368,goat_1021…
XLOC_002784	goat_102175242,goat_102168775,goat_102186956,goat_102172719,goat_102186701,goat_102170276,goat_102190363,goat_102173884,goat_102190973,goat_102168294,goat_102179306,goat_102183491,goat_102178219,goat_102191585,goat_102176804,goat_102182220,goat_102179359,goat_102182421,goat_102177709,goat_102173370,goat_100860844,goat_102180717,goat_102176188,goat_102185480,goat_102184280,goat_102170682,goat_1021…
XLOC_018419	goat_102188511,goat_102178330,goat_102175468,goat_102174053,goat_102169824,goat_102169826,goat_102173553,goat_102191023,goat_102188632,goat_102174384,goat_102169806,goat_102184960,goat_102190525,goat_102183609,goat_102170002,goat_102169000,goat_102190754,goat_102187699,goat_102179993,goat_102171504,goat_102185916,goat_102187328,goat_102175136,goat_102186033,goat_100861399,goat_102180797,goat_1021…
XLOC_016432	goat_102190149,goat_102191290,goat_102168865,goat_102185314,goat_102185570,goat_102177882,goat_102180865,goat_102188013,goat_102186453,goat_100861319,goat_102175381,goat_102189215,goat_102171064,goat_102180293,goat_102170820,goat_102179743,goat_102179742,goat_102184476,goat_102178603,goat_102186396,goat_102178870,goat_102184163,goat_102189484,goat_100861355,goat_102182284,goat_102180022,goat_1021…
XLOC_016792	goat_102184991,goat_102176938,goat_102189835,goat_102170399,goat_102180655,goat_102177056,goat_102171291,goat_102178811,goat_102175975,goat_102176511,goat_102174784,goat_102173251,goat_102173788,goat_102180366,goat_102177192,goat_102177390,goat_102180305,goat_102175114,goat_102188553,goat_102179305,goat_102174188,goat_102184949,goat_102189458,goat_102190219,goat_102176253,goat_102182229,goat_1021…
XLOC_004152	goat_102173729,goat_102189486,goat_102172520,goat_102183163,goat_102186133,goat_102182468,goat_102187418,goat_102177973,goat_102181344,goat_102180097,goat_102189761,goat_102168725,goat_102185022,goat_102171480,goat_102175716,goat_102179957,goat_102174291,goat_102181989,goat_102183970,goat_102184371,goat_102177298,goat_102190840,goat_102174343,goat_102184739,goat_102183854
XLOC_018806	goat_102190575,goat_102184072,goat_102191291,goat_102189651,goat_102172116,goat_102185257,goat_102188618,goat_102188387,goat_102168573,goat_102186907,goat_102179140,goat_102189054,goat_102188012,goat_102188015,goat_102181335,goat_102186525,goat_102169801,goat_102183746,goat_102182650,goat_102176090,goat_102188654,goat_102185977,goat_102191148,goat_102180651,goat_102174247,goat_102188072,goat_1008…
XLOC_024517	goat_100860922,goat_102174845,goat_102188690,goat_102189893,goat_102169825,goat_102169826,goat_102190934,goat_102190695,goat_102191292,goat_102173553,goat_102173554,goat_102174266,goat_102184960,goat_102188322,goat_102190525,goat_102179715,goat_102188852,goat_102187044,goat_102169006,goat_102190754,goat_102189240,goat_102170922,goat_102186603,goat_102173038,goat_102178027,goat_102171299,goat_1021…
XLOC_003044	goat_102184724,goat_102188531,goat_102189494,goat_102180499,goat_100861319,goat_102170947,goat_102187047,goat_102191558,goat_102168700,goat_100861366,goat_102189221,goat_102188826,goat_100861377,goat_102187913,goat_102187324,goat_102189743,goat_102181825,goat_102172075,goat_102180949,goat_102189452,goat_102176573,goat_102190879,goat_102172203,goat_102168681,goat_102172634,goat_102174499,goat_1021…
XLOC_002403	goat_102179205,goat_102190787,goat_102178332,goat_102181946,goat_102181318,goat_102179823,goat_102189994,goat_102191122,goat_102181055,goat_102174267,goat_102191812,goat_102184916,goat_102170807,goat_102172093,goat_102178202,goat_102171665,goat_102185796,goat_102176878,goat_102170928,goat_102178438,goat_102178405,goat_102179506,goat_102170906,goat_102172528,goat_102174595,goat_102169633,goat_1021…
XLOC_010983	goat_102188511,goat_102171585,goat_102191290,goat_100861033,goat_102180203,goat_102179779,goat_102182571,goat_102169563,goat_102184057,goat_102172097,goat_102169806,goat_102187733,goat_100861075,goat_102181292,goat_102174016,goat_102170929,goat_102184476,goat_102189660,goat_102188533,goat_102185380,goat_102185210,goat_102187366,goat_102171504,goat_102177820,goat_102184834,goat_102172757,goat_1021…
XLOC_002598	goat_102169548,goat_102180493,goat_102187734,goat_102180800,goat_102186433,goat_102186097,goat_102184762,goat_102178020,goat_102189218,goat_102184947,goat_102191049,goat_102184156,goat_102186038,goat_102172589,goat_102181657,goat_102177324,goat_102168942,goat_102172949,goat_102177095,goat_102177211,goat_102168422,goat_102187133,goat_102182157,goat_102183909,goat_102176210,goat_102174970,goat_1021…
XLOC_020835	goat_102182554,goat_100860926,goat_102182049,goat_102170966,goat_102175899,goat_102185016,goat_102172508,goat_102187183,goat_102171121,goat_102182665,goat_102188132,goat_102189433,goat_102189027,goat_102180325,goat_102181406,goat_102183964,goat_102169370,goat_102175769,goat_102186348,goat_102170099,goat_102181910,goat_102181367,goat_102168542,goat_102184143,goat_102186511,goat_102176129,goat_1021…
XLOC_006992	goat_102183832,goat_102180843,goat_102189752,goat_102190441,goat_102173700,goat_102188482,goat_102180042,goat_102170396,goat_102170236,goat_102173297,goat_102188353,goat_102178043,goat_100860749,goat_102186910,goat_102181151,goat_102188092,goat_102188821,goat_102175608,goat_102189530,goat_102169654,goat_102168596,goat_102185218,goat_102174554,goat_102182956,goat_102191474,goat_102175307,goat_1021…
XLOC_005549	goat_102173720,goat_102175077,goat_102172114,goat_102190713,goat_102184755,goat_102182378,goat_102168572,goat_102186584,goat_102177881,goat_100860900,goat_102177075,goat_102168772,goat_102180656,goat_102191006,goat_102186846,goat_102185648,goat_102189663,goat_102181272,goat_102180639,goat_102175175,goat_102175500,goat_102178550,goat_102176996,goat_102169632,goat_102189764,goat_102175566,goat_1021…
XLOC_014987	goat_102176130,goat_102188039,goat_102186093,goat_102170783,goat_102182258,goat_102177658,goat_102187089,goat_102179982,goat_102185061,goat_102187731,goat_102174081,goat_102182548,goat_102169715,goat_102186689,goat_102179721,goat_102172516,goat_102183554,goat_102187743,goat_102189554,goat_102174402,goat_102189382,goat_102186250,goat_102189179,goat_102187480,goat_102178948,goat_102190056,goat_1021…
XLOC_022895	goat_102188511,goat_102171585,goat_100861033,goat_102180203,goat_102179779,goat_102182571,goat_102177888,goat_102169563,goat_102184057,goat_102172097,goat_102187733,goat_100861075,goat_102181292,goat_102174016,goat_102170929,goat_102184476,goat_102189660,goat_102188533,goat_102185380,goat_102185210,goat_102187366,goat_102170279,goat_102177820,goat_102184834,goat_102172757,goat_102173786,goat_1021…
XLOC_014625	goat_102169540,goat_102181453,goat_102172542,goat_102177294,goat_102185234,goat_102185608,goat_102171067,goat_102173805,goat_102176318,goat_102170886,goat_102191546,goat_102177768,goat_102182756,goat_102180148,goat_102172370,goat_102171866,goat_102184634,goat_102189370,goat_102184214,goat_102188158,goat_102179437,goat_102190057,goat_102186409,goat_102186675,goat_102184978,goat_100860913,goat_1021…
XLOC_022531	goat_102171586,goat_102179566,goat_102175011,goat_102175016,goat_102181058,goat_102186886,goat_102179524,goat_102179812,goat_102180450,goat_102183981,goat_100860888,goat_102187778,goat_102172524,goat_102171314,goat_100860762,goat_102184230,goat_102172908,goat_102174437,goat_102184906,goat_102185711,goat_102177531,goat_102183106,goat_102190518,goat_102186008,goat_102182866,goat_102171453,goat_1021…
XLOC_021744	goat_102171527,goat_102172775,goat_102171781,goat_102170707,goat_102171612,goat_102190338,goat_102190208,goat_102178457,goat_102187011,goat_102175217,goat_102183711,goat_102172729,goat_102181092,goat_102180071,goat_102169435,goat_102186948,goat_102185922,goat_102183951,goat_102170248,goat_102189703,goat_102180950,goat_102176157,goat_102187765,goat_102173607,goat_102186165,goat_102173061
XLOC_012459	goat_102171586,goat_102186660,goat_102185512,goat_102169566,goat_102168217,goat_102179623,goat_102178027,goat_102180450,goat_102168704,goat_102183981,goat_102181486,goat_102173108,goat_102176339,goat_102188093,goat_100860984,goat_102184230,goat_102172908,goat_102172077,goat_102169443,goat_102179483,goat_102182018,goat_102185370,goat_102183318,goat_102177531,goat_102183106,goat_102172630,goat_1021…
XLOC_018103	goat_102173703,goat_102180863,goat_102174260,goat_102188159,goat_102179711,goat_102177869,goat_102177057,goat_102189244,goat_102177031,goat_102186431,goat_102174033,goat_102182070,goat_102187442,goat_102188419,goat_102169102,goat_102189658,goat_102187302,goat_102180965,goat_102174534,goat_102183940,goat_102189451,goat_102170175,goat_102170174,goat_102171376,goat_102179583,goat_102180923,goat_1021…
XLOC_011512	goat_102176910,goat_102186419,goat_102187251,goat_102183592,goat_102177905,goat_102176806,goat_102184989,goat_102178865,goat_102173643,goat_102174532,goat_102183163,goat_102185558,goat_102171844,goat_102182386,goat_102182465,goat_102169708,goat_102186825,goat_102186151,goat_102179845,goat_102187657,goat_102180752,goat_102180985,goat_102173732,goat_102173503,goat_102189926,goat_102184452,goat_1021…
XLOC_004771	goat_102183453,goat_102168433,goat_102185312,goat_102175262,goat_102185571,goat_102184409,goat_102189020,goat_102182578,goat_102190843,goat_102181022,goat_102190888,goat_102191494,goat_102180008,goat_102168732,goat_100861136,goat_100861350,goat_102179703,goat_102176681,goat_102188418,goat_102190467,goat_102184722,goat_102185211,goat_102184063,goat_102181831,goat_102183433,goat_102170534,goat_1021…
XLOC_023491	goat_102176556,goat_102182536,goat_102174039,goat_102179209,goat_102183391,goat_102187772,goat_100861393,goat_102188527,goat_102176352,goat_102184944,goat_102173399,goat_102171820,goat_102190850,goat_102186720,goat_102175885,goat_102168667,goat_102187659,goat_102188293,goat_102179573,goat_102184462,goat_102170930,goat_102168288,goat_102187687,goat_102181227,goat_102187628,goat_102178750,goat_1021…
XLOC_004563	goat_102178841,goat_102174654,goat_102174031,goat_102181038,goat_102185045,goat_102181218,goat_102178284,goat_102172672,goat_102191275,goat_102185555,goat_102183551,goat_102178363,goat_102181421,goat_102182827,goat_102191811,goat_102187393,goat_102179754,goat_102188542,goat_102169137,goat_102178661,goat_102189274,goat_102175843,goat_102186294,goat_102177526,goat_102189533,goat_102187949,goat_1021…
XLOC_003977	goat_100860905,goat_102183835,goat_102181293,goat_102181526,goat_102168736,goat_102176926,goat_102181864,goat_102184987,goat_102185911,goat_102173054,goat_102186367,goat_102190810,goat_102171189,goat_102170681,goat_102180504,goat_102176963,goat_102181920,goat_102181309,goat_102189501,goat_102174049,goat_102184477,goat_102181729,goat_102187548,goat_102177570,goat_102187924,goat_102184886,goat_1021…
XLOC_000252	goat_102179302,goat_102178333,goat_102182553,goat_102191046,goat_102187523,goat_102188233,goat_102185762,goat_102189996,goat_100860903,goat_100861055,goat_102191125,goat_102172668,goat_102191026,goat_102185290,goat_102169805,goat_102175381,goat_102176557,goat_102190909,goat_102180657,goat_102179722,goat_102170820,goat_100861336,goat_102179866,goat_102179743,goat_102190545,goat_102186396,goat_1021…
XLOC_019730	goat_102184835,goat_102186643,goat_102181885,goat_102183762,goat_102188453,goat_102189736,goat_102172091,goat_102188408,goat_102172926,goat_102178517,goat_102182985,goat_102174727,goat_102178934,goat_102190221,goat_102191694,goat_102170402,goat_102185113,goat_102183356,goat_102191223,goat_102186358,goat_102183798,goat_102179858,goat_102187936,goat_102186890,goat_102183475,goat_102176320,goat_1021…
XLOC_025180	goat_102175461,goat_102170619,goat_102179822,goat_102188371,goat_102186450,goat_102171663,goat_102176551,goat_102181196,goat_102190952,goat_102186756,goat_102189830,goat_102185250,goat_102175347,goat_102170279,goat_102171123,goat_102169650,goat_102183191,goat_102188136,goat_102173270,goat_102188218,goat_102177194,goat_102173847,goat_102176933,goat_102177403,goat_102189450,goat_102189454,goat_1021…
XLOC_013372	goat_102169541,goat_102171972,goat_102169045,goat_102168797,goat_102176470,goat_102176475,goat_102184909,goat_102181881,goat_102168218,goat_102185335,goat_102178980,goat_102180670,goat_102172731,goat_102190096,goat_102184465,goat_102168519,goat_102178202,goat_102174079,goat_102170941,goat_102179719,goat_102175038,goat_102189529,goat_102174805,goat_102182532,goat_102171522,goat_102179190,goat_1021…
XLOC_023657	goat_100861033,goat_102182571,goat_102179486,goat_102181880,goat_102177888,goat_102172544,goat_102185432,goat_102175034,goat_102168750,goat_102185564,goat_102174016,goat_102170929,goat_102169618,goat_102185380,goat_102189830,goat_102176683,goat_102170279,goat_102188597,goat_102190342,goat_102179921,goat_102174882,goat_102182032,goat_102168374,goat_102185792,goat_102175126,goat_102168425,goat_1021…
XLOC_023121	goat_102184921,goat_102183342,goat_102186582,goat_102183834,goat_100861072,goat_102185606,goat_102173571,goat_102180005,goat_102173036,goat_102187716,goat_102185166,goat_102173014,goat_102190118,goat_102176781,goat_102186244,goat_102173441,goat_102170240,goat_102185865,goat_102172905,goat_102170507,goat_100860992,goat_102171373,goat_102175306,goat_102172617,goat_102171630,goat_102184657,goat_1021…
XLOC_003362	goat_102189276,goat_102180269,goat_102183763,goat_102185003,goat_102180197,goat_102180804,goat_102176870,goat_102176871,goat_102173746,goat_102179748,goat_102168733,goat_102185446,goat_102184223,goat_102184707,goat_102172699,goat_102190788,goat_102178468,goat_102174209,goat_102178207,goat_102173780,goat_102176457,goat_102177803,goat_102176315,goat_102168298,goat_102170615,goat_102182256,goat_1021…
XLOC_020652	goat_102185358,goat_102180599,goat_100860905,goat_102183835,goat_102172738,goat_102180804,goat_102181293,goat_102185975,goat_102176870,goat_102183624,goat_102179748,goat_102168736,goat_102172699,goat_102174209,goat_102172031,goat_102188593,goat_102173780,goat_102170524,goat_102179133,goat_102176596,goat_102183499,goat_102189182,goat_102184942,goat_102181400,goat_102191663,goat_102174471,goat_1021…
XLOC_002366	goat_102173725,goat_102189519,goat_102172281,goat_102168213,goat_102190697,goat_102185296,goat_102186952,goat_102173570,goat_102185645,goat_102173794,goat_102179740,goat_102177842,goat_102173828,goat_102189488,goat_102176330,goat_100860742,goat_102170049,goat_102171313,goat_102188092,goat_102172034,goat_102185230,goat_102181943,goat_102183212,goat_102188446,goat_102181632,goat_100860809,goat_1021…
XLOC_007764	goat_102191290,goat_102188690,goat_102168865,goat_102185314,goat_102169825,goat_102169826,goat_102185570,goat_102177882,goat_102191292,goat_102191023,goat_102170398,goat_102188632,goat_102172097,goat_102169806,goat_102184960,goat_102190525,goat_102190754,goat_102187699,goat_102171299,goat_102179993,goat_102175991,goat_102189484,goat_102168888,goat_100861355,goat_102171503,goat_102178730,goat_1021…
XLOC_000540	goat_102173538,goat_102170965,goat_102172548,goat_102179714,goat_102176277,goat_102186546,goat_102179625,goat_102175993,goat_102179509,goat_102181257,goat_102175364,goat_102169658,goat_102172902,goat_102191740,goat_102176456,goat_102169920,goat_102169321,goat_102174356,goat_102190764,goat_102189592,goat_102180562,goat_102189424,goat_102172841,goat_102174451,goat_100861048,goat_100861060,goat_1021…
XLOC_023333	goat_102190455,goat_102169225,goat_102187061,goat_102182685,goat_102169568,goat_102175249,goat_102168499,goat_102186665,goat_102182516,goat_102170236,goat_102187040,goat_102178522,goat_102175527,goat_102190023,goat_102184915,goat_102188630,goat_102175920,goat_102169423,goat_102186910,goat_102189960,goat_100861371,goat_102188897,goat_102185253,goat_102185093,goat_102182013,goat_102183492,goat_1021…
XLOC_018414	goat_102178133,goat_102189026,goat_102168511,goat_102186810,goat_102188972,goat_102173294,goat_102188750,goat_102176686,goat_102191247,goat_102169463,goat_102186261,goat_102182176,goat_102177460,goat_102190699,goat_102180693,goat_102168686,goat_102176398,goat_102182155,goat_102169135,goat_102170324,goat_102180987,goat_102186868,goat_102177690,goat_102177506,goat_102177678,goat_102176294,goat_1021…
XLOC_023732	goat_102169540,goat_102181453,goat_102173882,goat_102175876,goat_102185234,goat_102169790,goat_102175385,goat_102179626,goat_102189226,goat_102188607,goat_102171782,goat_102183667,goat_102173429,goat_102182014,goat_102180148,goat_102171372,goat_102173230,goat_102191384,goat_102172370,goat_102174686,goat_102178101,goat_100861233,goat_102188158,goat_102179256,goat_102175045,goat_102168565,goat_1021…
XLOC_025239	goat_102189751,goat_102175878,goat_102183427,goat_102189505,goat_102176096,goat_102181298,goat_102170849,goat_102173013,goat_102168922,goat_102178706,goat_102188812,goat_102191128,goat_102180710,goat_102169396,goat_102187208,goat_102191637,goat_102187265,goat_102178807,goat_102187685,goat_102180837,goat_100861383,goat_102188844,goat_102172436,goat_102187270,goat_102174362,goat_102180540,goat_1021…
XLOC_022478	goat_102184255,goat_102180365,goat_102168592,goat_102169310,goat_102179019,goat_102172968,goat_102187282,goat_102191759,goat_102179274,goat_102180754,goat_102189471,goat_102190629,goat_102170640,goat_102179376,goat_102183797,goat_102172721,goat_102171737,goat_102179493,goat_102175831,goat_102189105,goat_102176868,goat_102174001,goat_102170280,goat_102182026,goat_102169186,goat_102182493,goat_1021…
XLOC_023765	goat_102189115,goat_102171975,goat_102186507,goat_102177296,goat_102170803,goat_102178065,goat_102170003,goat_102170821,goat_102179646,goat_102188631,goat_102179501,goat_102187778,goat_102172524,goat_102188496,goat_100860762,goat_102188201,goat_102186017,goat_102172923,goat_102180449,goat_100750237,goat_102177405,goat_102173099,goat_102190492,goat_102181615,goat_102183100,goat_100861275,goat_1021…
XLOC_019569	goat_100860927,goat_100860924,goat_102168711,goat_102174614,goat_102184217,goat_102190445,goat_102181319,goat_100860902,goat_102177489,goat_102171951,goat_102186733,goat_102176138,goat_102170805,goat_102169805,goat_102179717,goat_102187738,goat_102172158,goat_102186724,goat_102178021,goat_102169611,goat_102187798,goat_102176078,goat_102191427,goat_102169289,goat_102175502,goat_100860885,goat_1008…
XLOC_006183	goat_102173723,goat_102184920,goat_102171764,goat_102168496,goat_102178847,goat_102178424,goat_102172138,goat_102190506,goat_102180555,goat_102170233,goat_102184554,goat_102186840,goat_102190297,goat_102171523,goat_102170198,goat_102191649,goat_102173427,goat_102173425,goat_102173429,goat_102189847,goat_102171141,goat_102179989,goat_102175199,goat_102191371,goat_102190015,goat_102177131,goat_1021…
XLOC_022687	goat_102176910,goat_102184406,goat_102175266,goat_102191277,goat_102186744,goat_102177290,goat_100861313,goat_102190925,goat_102179603,goat_102168536,goat_102177905,goat_102185018,goat_102182533,goat_102180823,goat_102188289,goat_102171508,goat_102186912,goat_102177804,goat_102177788,goat_102171336,goat_102181956,goat_102185896,goat_102170568,goat_102186926,goat_102174516,goat_102178703,goat_1021…
XLOC_016558	goat_102181944,goat_102179567,goat_102178852,goat_102171027,goat_102190454,goat_102188233,goat_102172285,goat_102173765,goat_102171661,goat_102184686,goat_102188972,goat_102179742,goat_102186974,goat_102185383,goat_102177035,goat_102186705,goat_102175005,goat_102176612,goat_102173887,goat_102170101,goat_102175564,goat_102179074,goat_102181237,goat_102175135,goat_102168900,goat_102189286,goat_1021…
XLOC_006736	goat_102169227,goat_102179813,goat_102179196,goat_102181860,goat_102186671,goat_102174575,goat_102175954,goat_102179926,goat_102189123,goat_102188582,goat_102183553,goat_102174497,goat_102188213,goat_102190259,goat_102191696,goat_102175927,goat_102189319,goat_102188959,goat_102184863,goat_102169057,goat_102175025,goat_102178534,goat_102184035,goat_102184526,goat_102171626,goat_102191770,goat_1021…
XLOC_022224	goat_102190676,goat_102180200,goat_102182512,goat_102190927,goat_102173574,goat_102180656,goat_102186391,goat_102182099,goat_102176996,goat_102176053,goat_102179219,goat_102179836,goat_102178783,goat_102183538,goat_102185698,goat_102191585,goat_102173176,goat_102187477,goat_102176437,goat_102187865,goat_102174495,goat_102174954,goat_102176188,goat_102190259,goat_102190646,goat_102174377,goat_1021…
XLOC_011775	goat_102169848,goat_102178337,goat_102185312,goat_102178859,goat_102191105,goat_102188726,goat_102177631,goat_102187067,goat_100860906,goat_102169565,goat_102190097,goat_102185056,goat_102172890,goat_102179846,goat_102180241,goat_102168237,goat_102185974,goat_102177058,goat_102186610,goat_102176273,goat_102168533,goat_102173290,goat_102184498,goat_102191751,goat_102176079,goat_102185955,goat_1021…
XLOC_017547	goat_102168632,goat_102172543,goat_102178204,goat_102172710,goat_102191734,goat_102169831,goat_102177590,goat_102181584,goat_102188916,goat_102168330,goat_102178589,goat_102178278,goat_102175115,goat_102180945,goat_102173218,goat_102170745,goat_102176575,goat_102171636,goat_102191817,goat_102180104,goat_102169351,goat_102180525,goat_102183148,goat_102178478,goat_102172808,goat_102187990,goat_1021…
XLOC_003203	goat_102187276,goat_102184000,goat_102184065,goat_102178782,goat_102182888,goat_102174189,goat_102178184,goat_102181542,goat_102183254,goat_102174763,goat_102169705,goat_102168509,goat_102179497,goat_102172917,goat_102171349,goat_102180118,goat_102181113,goat_102188344,goat_102188503,goat_102179221
XLOC_005922	goat_102171585,goat_102176913,goat_102170370,goat_102181348,goat_102185060,goat_102181887,goat_102181058,goat_102191023,goat_102191521,goat_102182742,goat_102177539,goat_102190800,goat_102180060,goat_102184554,goat_102179993,goat_102174596,goat_102185049,goat_102171125,goat_100860762,goat_102176031,goat_102185916,goat_102175132,goat_102175544,goat_102182671,goat_102187516,goat_102174880,goat_1021…
XLOC_010917	goat_102170613,goat_102186582,goat_102186249,goat_102171958,goat_100861072,goat_102172151,goat_102185606,goat_102188914,goat_102180005,goat_102173036,goat_102187716,goat_102191050,goat_102190369,goat_102183823,goat_102180348,goat_102180341,goat_102190118,goat_102184181,goat_102176781,goat_102186244,goat_102173441,goat_102170240,goat_102190139,goat_102185865,goat_102187514,goat_102170507,goat_1021…
XLOC_024653	goat_102169848,goat_102171762,goat_102175464,goat_102191372,goat_102191105,goat_102171024,goat_102169562,goat_102170801,goat_102172890,goat_102168533,goat_102175172,goat_102168732,goat_102190362,goat_102190115,goat_100861254,goat_102179682,goat_102177409,goat_102176579,goat_102178314,goat_102190872,goat_102171144,goat_102188817,goat_102172982,goat_102173333,goat_102187585,goat_102171208,goat_1021…
XLOC_023941	goat_102171769,goat_102169226,goat_102188488,goat_102175933,goat_102172134,goat_102174380,goat_102187734,goat_102177059,goat_102184762,goat_102178020,goat_102189218,goat_102178872,goat_102176056,goat_102184947,goat_102189946,goat_102177332,goat_102184156,goat_102183142,goat_102186038,goat_102185694,goat_102168942,goat_102172949,goat_102178514,goat_102169953,goat_102171144,goat_102183844,goat_1021…
XLOC_021844	goat_102169547,goat_102184074,goat_102172117,goat_102190670,goat_102184405,goat_102171398,goat_102185640,goat_102190087,goat_102184216,goat_102168575,goat_102182994,goat_102180599,goat_100860904,goat_102185629,goat_102174263,goat_100861314,goat_102178617,goat_102172896,goat_102169807,goat_102170238,goat_102171722,goat_102171725,goat_100861079,goat_102180806,goat_102184754,goat_102189932,goat_1021…
XLOC_011285	goat_102181455,goat_102189898,goat_102182049,goat_102176132,goat_102174808,goat_102185016,goat_102172508,goat_102185442,goat_102171121,goat_102189433,goat_102176368,goat_102189027,goat_102180325,goat_102181406,goat_102175337,goat_102173655,goat_102175769,goat_102177485,goat_102191616,goat_102181910,goat_102189853,goat_102181367,goat_102168542,goat_102178829,goat_102176129,goat_102188649,goat_1021…
XLOC_013746	goat_102190149,goat_102191290,goat_102189520,goat_102168865,goat_102185314,goat_102170370,goat_102191023,goat_102172097,goat_102173763,goat_102169806,goat_102184960,goat_102187733,goat_102190719,goat_102187699,goat_102179993,goat_102185957,goat_102189484,goat_102174619,goat_102174598,goat_102174596,goat_102185049,goat_100861372,goat_102173786,goat_102180406,goat_102170065,goat_102189077,goat_1008…
XLOC_011986	goat_102174843,goat_102172111,goat_102191044,goat_102168579,goat_102185877,goat_102180678,goat_102171374,goat_102191143,goat_102173794,goat_102173297,goat_102187954,goat_102170212,goat_102169611,goat_102188353,goat_102181273,goat_102171885,goat_102168730,goat_102170377,goat_100860742,goat_102171313,goat_102187592,goat_102188821,goat_102186469,goat_102190110,goat_102181943,goat_102189530,goat_1021…
XLOC_012831	goat_102179205,goat_102178332,goat_102180201,goat_102168631,goat_102190037,goat_102181946,goat_102172287,goat_102174614,goat_102182766,goat_102185771,goat_102188204,goat_102183226,goat_102169822,goat_102169829,goat_102173556,goat_102172093,goat_102187597,goat_102186952,goat_102176095,goat_102173576,goat_102176878,goat_102175524,goat_102184765,goat_102170928,goat_102178438,goat_102171520,goat_1021…
XLOC_005223	goat_102190678,goat_102181677,goat_102178422,goat_102179481,goat_102188902,goat_102171049,goat_102184566,goat_102170231,goat_102179864,goat_102171529,goat_102174827,goat_102182973,goat_102188402,goat_102169885,goat_102173278,goat_102177193,goat_102179053,goat_102185710,goat_102176021,goat_102172017,goat_102175662,goat_102183818,goat_102188589,goat_102174475,goat_100860822,goat_102171847,goat_1021…
XLOC_019138	goat_102188929,goat_102174866,goat_102180065,goat_102179861,goat_102169422,goat_102182282,goat_102179606,goat_102169409,goat_102183988,goat_102173424,goat_102171356,goat_102172587,goat_102180141,goat_102180793,goat_102185817,goat_102172188,goat_100860785,goat_102176211,goat_102182630,goat_102173674,goat_102175388,goat_102183606,goat_102175236,goat_102190399,goat_102190515,goat_102188573,goat_1021…
XLOC_012858	goat_102184991,goat_102189528,goat_102171974,goat_102182683,goat_102189835,goat_102170399,goat_102170945,goat_102190205,goat_102180655,goat_102177056,goat_102191677,goat_102179745,goat_102179199,goat_102182893,goat_102178725,goat_102186799,goat_102175975,goat_102176511,goat_102187627,goat_102174784,goat_102173788,goat_102180366,goat_102186114,goat_102180665,goat_102175112,goat_102188553,goat_1021…
XLOC_000992	goat_102178336,goat_102188410,goat_102178422,goat_102185333,goat_102171049,goat_100861035,goat_102170948,goat_102174806,goat_102178526,goat_102179864,goat_102174827,goat_102189223,goat_102173013,goat_102170586,goat_102170529,goat_102176018,goat_102185710,goat_102176185,goat_102172017,goat_102190921,goat_102187776,goat_102185217,goat_102183818,goat_102170178,goat_100860822,goat_102177447,goat_1021…
XLOC_024893	goat_102175074,goat_102169548,goat_102181677,goat_102171566,goat_102179481,goat_102180493,goat_102174806,goat_102182651,goat_102190881,goat_102168258,goat_102188827,goat_102180027,goat_102171124,goat_102177782,goat_102177784,goat_102169885,goat_102170501,goat_102176018,goat_102190191,goat_102186038,goat_102170178,goat_102172616,goat_102174477,goat_102171829,goat_102168351,goat_102174490,goat_1021…
XLOC_020153	goat_102188923,goat_102180206,goat_102178982,goat_102172096,goat_102169803,goat_102184170,goat_102185971,goat_102172715,goat_102177399,goat_102182607,goat_102180393,goat_102176714,goat_102175099,goat_102187575,goat_102169655,goat_102188491,goat_102185634,goat_102171339,goat_102183511,goat_102175110,goat_102180329,goat_102172941,goat_102182196,goat_102173177,goat_102179769,goat_102185203,goat_1021…
XLOC_000422	goat_102191488,goat_102171760,goat_102188324,goat_102187344,goat_102187494,goat_102188909,goat_102186369,goat_102174911,goat_102191286,goat_102169539,goat_102190098,goat_102172550,goat_102174835,goat_102176321,goat_102180359,goat_102189920,goat_102190486,goat_102173596,goat_102170719,goat_102182873,goat_102191165
XLOC_003570	goat_102182557,goat_102178330,goat_102171586,goat_102186979,goat_102186660,goat_102185644,goat_102168217,goat_102173553,goat_102188632,goat_102174072,goat_102174384,goat_102171190,goat_102190525,goat_102190754,goat_100861337,goat_102179812,goat_102185010,goat_102178027,goat_102180450,goat_102190485,goat_102169281,goat_102173108,goat_102176339,goat_102186918,goat_102174203,goat_102171314,goat_1021…
XLOC_023085	goat_102176131,goat_102176130,goat_102171623,goat_102182280,goat_102187625,goat_102186037,goat_102183922,goat_102190932,goat_102180444,goat_102185532,goat_102182809,goat_102190702,goat_102169715,goat_102186532,goat_102186689,goat_102179721,goat_102177582,goat_102189554,goat_102174402,goat_102182920,goat_102184807,goat_102188946,goat_102187378,goat_102174750
XLOC_006261	goat_102179736,goat_102184404,goat_102181057,goat_102182741,goat_102171196,goat_102188039,goat_102184002,goat_102185565,goat_102188752,goat_102182607,goat_102180393,goat_102180614,goat_102177273,goat_102169655,goat_102188491,goat_102177400,goat_102180329,goat_102187419,goat_102175701,goat_102185752,goat_102181616,goat_102176250,goat_102182432,goat_102180585,goat_102184543,goat_102188644,goat_1021…
XLOC_003801	goat_102187252,goat_102186137,goat_102190508,goat_102177536,goat_102184306,goat_102189244,goat_102174033,goat_102171507,goat_102177821,goat_102188419,goat_102171987,goat_102184492,goat_102176812,goat_102176014,goat_102189658,goat_102180965,goat_102174534,goat_102182172,goat_102177741,goat_102171376,goat_102190219,goat_102180923,goat_102174510,goat_102189617,goat_100861083,goat_102172399,goat_1021…
XLOC_004012	goat_102168867,goat_102190679,goat_102189952,goat_102181529,goat_102173534,goat_102172286,goat_102182993,goat_102188551,goat_102178285,goat_102189145,goat_102191734,goat_102175143,goat_102188328,goat_102189242,goat_102188914,goat_102182533,goat_102171526,goat_102187368,goat_102178359,goat_102173011,goat_102177270,goat_102175131,goat_102181174,goat_102186482,goat_102190358,goat_102173844,goat_1021…
XLOC_007301	goat_102171585,goat_102172544,goat_102174861,goat_102191521,goat_102172717,goat_102190719,goat_102185564,goat_102181844,goat_102179624,goat_102182706,goat_102174596,goat_102186029,goat_102177018,goat_102187349,goat_102190163,goat_100861118,goat_102190342,goat_102169467,goat_102183807,goat_102170741,goat_102174536,goat_102188559,goat_102179964,goat_102180142,goat_102185792,goat_102175126,goat_1021…
XLOC_006165	goat_102177541,goat_102175877,goat_102179824,goat_102176283,goat_102181508,goat_102168754,goat_102182534,goat_102176683,goat_102170865,goat_102176783,goat_102180368,goat_102182961,goat_102188527,goat_102172013,goat_102181206,goat_102182197,goat_102179070,goat_102177217,goat_102181423,goat_102187633,goat_102181386,goat_102175765,goat_102169330,goat_102184655,goat_102178620,goat_102170291,goat_1021…
XLOC_020016	goat_102182572,goat_102172172,goat_102171987,goat_102184492,goat_102184883,goat_102172467,goat_102182172,goat_102186200,goat_102168940,goat_102189798,goat_102174977,goat_102171592,goat_102181304,goat_102176509,goat_102168222,goat_102179538,goat_102183751,goat_102184018,goat_102180627,goat_102182539,goat_102175086,goat_102189084,goat_102174793,goat_102185692,goat_102170285,goat_100860850,goat_1021…
XLOC_010340	goat_102179202,goat_102191489,goat_102179824,goat_102176283,goat_102170257,goat_102177037,goat_102176683,goat_102170865,goat_102188665,goat_102182961,goat_102172013,goat_102181206,goat_102180468,goat_102177217,goat_102168989,goat_102171458,goat_102187356,goat_102181127,goat_102175765,goat_102169330,goat_102187201,goat_102178620,goat_102170291,goat_102169034,goat_100861188,goat_102173288,goat_1021…
XLOC_018544	goat_102190575,goat_102189651,goat_100860921,goat_102178849,goat_102172116,goat_102176723,goat_102189954,goat_102181948,goat_102171026,goat_102188618,goat_102179140,goat_102187753,goat_102186363,goat_102187298,goat_102188018,goat_102171955,goat_102169797,goat_102175813,goat_102175815,goat_102168517,goat_102181073,goat_102181806,goat_102188072,goat_102187751,goat_102175523,goat_102176824,goat_1021…
XLOC_024735	goat_102191291,goat_102168635,goat_102172283,goat_102188387,goat_102168573,goat_102189054,goat_102188012,goat_102188016,goat_102174675,goat_102189972,goat_102176136,goat_102185298,goat_102181335,goat_102186525,goat_102179385,goat_102188654,goat_102191148,goat_102180651,goat_102186540,goat_102186973,goat_102185956,goat_102186703,goat_100861357,goat_102174035,goat_102176331,goat_102175979,goat_1021…
XLOC_008034	goat_102185412,goat_102182992,goat_102176470,goat_102180671,goat_102184461,goat_102174078,goat_102190534,goat_102176270,goat_102171297,goat_102170193,goat_102190296,goat_102176079,goat_100861135,goat_102176337,goat_102191189,goat_102173461,goat_102178270,goat_102180404,goat_102181239,goat_102184091,goat_102182483,goat_102185397,goat_102190502,goat_102180263,goat_102191457,goat_102168825,goat_1021…
XLOC_009688	goat_102174844,goat_102178333,goat_102182552,goat_102189655,goat_102191119,goat_102168492,goat_102191423,goat_102189753,goat_102182377,goat_102190445,goat_102181312,goat_102181316,goat_102174054,goat_102177883,goat_100860903,goat_102174863,goat_102172131,goat_102180862,goat_102186630,goat_102191125,goat_102191129,goat_102191026,goat_102169027,goat_102175810,goat_102185290,goat_102169805,goat_1021…
XLOC_006753	goat_102179206,goat_102180201,goat_102184073,goat_102175460,goat_102168631,goat_102178844,goat_102182102,goat_102189954,goat_102179568,goat_102179565,goat_102171026,goat_102172287,goat_102169043,goat_102181313,goat_102183226,goat_102169829,goat_102182574,goat_102171703,goat_102173556,goat_102171955,goat_102171956,goat_102185468,goat_102174076,goat_102187597,goat_102179717,goat_102173576,goat_1021…
XLOC_000096	goat_102171583,goat_102168775,goat_102187777,goat_102190839,goat_102178690,goat_102182915,goat_102188262,goat_102184237,goat_102175914,goat_102190407,goat_102175491,goat_102177709,goat_100860844,goat_102190818,goat_102180526,goat_102182630,goat_102184280,goat_102172237,goat_102169096,goat_102182733,goat_102170389,goat_102168503,goat_102188249,goat_102180016,goat_102171130,goat_102168870,goat_1021…
XLOC_024606	goat_102176834,goat_102189650,goat_102178844,goat_102189524,goat_102185312,goat_102178859,goat_102172289,goat_102187067,goat_102186363,goat_102172133,goat_102188019,goat_102175813,goat_102179846,goat_102173764,goat_102182514,goat_102176095,goat_102191494,goat_102176824,goat_102178724,goat_102185955,goat_102181014,goat_102174220,goat_102174223,goat_100861136,goat_102179703,goat_102177829,goat_1021…
XLOC_016413	goat_102175073,goat_102188209,goat_102170804,goat_102175385,goat_102176271,goat_102169007,goat_102172525,goat_102179972,goat_102173751,goat_102188607,goat_102170882,goat_102168925,goat_102182014,goat_102185214,goat_102181098,goat_102190079,goat_102183966,goat_102168680,goat_102190267,goat_102169483,goat_102190198,goat_102180959,goat_102185201,goat_102179663,goat_102174686,goat_102178101,goat_1008…
XLOC_006124	goat_102183453,goat_102171762,goat_102175464,goat_102191372,goat_102174848,goat_102182019,goat_102175262,goat_102178859,goat_102191105,goat_102182995,goat_102188019,goat_102190097,goat_102181026,goat_102170801,goat_102172890,goat_102179846,goat_102191494,goat_102176273,goat_102171066,goat_102177209,goat_102168533,goat_102191751,goat_102183620,goat_102176070,goat_102191040,goat_102185955,goat_1021…
XLOC_014174	goat_102179205,goat_102176834,goat_102178332,goat_102189650,goat_102178844,goat_102171978,goat_102172287,goat_102172282,goat_102182766,goat_102188204,goat_102187269,goat_102169822,goat_102187067,goat_102172133,goat_102173556,goat_102185291,goat_102173764,goat_102182514,goat_102176095,goat_102189921,goat_102184224,goat_102184765,goat_102178438,goat_102183625,goat_102174223,goat_102182704,goat_1021…
XLOC_021454	goat_102191290,goat_102188690,goat_102185766,goat_102185570,goat_102177882,goat_102191292,goat_102180865,goat_102170398,goat_102173765,goat_102171661,goat_102175381,goat_102177611,goat_100861075,goat_102189215,goat_102181079,goat_102189414,goat_102184767,goat_102179742,goat_102177035,goat_102184163,goat_102189483,goat_102175005,goat_100861355,goat_102171503,goat_102173887,goat_102170101,goat_1021…
XLOC_000587	goat_102171769,goat_102168630,goat_102190712,goat_102171394,goat_102171025,goat_102174610,goat_102184729,goat_102170232,goat_102187154,goat_102184226,goat_102177059,goat_102177209,goat_102170926,goat_102190788,goat_102189177,goat_102170521,goat_102176036,goat_102172650,goat_102172659,goat_102187246,goat_102183142,goat_102180441,goat_102188969,goat_102186923,goat_102178514,goat_102185699,goat_1021…
XLOC_022369	goat_102189659,goat_102186954,goat_102170008,goat_102178344,goat_102168739,goat_102175607,goat_102184871,goat_102171333,goat_102179159,goat_102177764,goat_102168440,goat_102183181,goat_102173691,goat_102185658,goat_102177355,goat_102183637,goat_102180011,goat_102191747,goat_102168851,goat_102176349,goat_102172597,goat_102180910,goat_102184378,goat_102171276,goat_102174135,goat_102188185,goat_1021…
XLOC_016809	goat_102175035,goat_102172754,goat_102181586,goat_102182053,goat_102179592,goat_102184400,goat_102189619,goat_102177352,goat_102169211,goat_102185053,goat_102175868,goat_102185499,goat_102186679,goat_102190707,goat_102176122,goat_102187580,goat_102187058,goat_102168222,goat_102173546,goat_102184876,goat_102182294,goat_102180376,goat_102169895,goat_102186257,goat_102175713,goat_102183118,goat_1021…
XLOC_023093	goat_102187007,goat_102191298,goat_102183785,goat_102172117,goat_102190670,goat_102190672,goat_102168860,goat_102190710,goat_102184405,goat_102171398,goat_102190083,goat_102190087,goat_102178857,goat_102184216,goat_102179820,goat_102182683,goat_102169567,goat_102185338,goat_102183831,goat_102174670,goat_102181332,goat_100861314,goat_102184306,goat_102178200,goat_102169807,goat_102171544,goat_1021…
XLOC_013572	goat_102173929,goat_102171584,goat_102180205,goat_102182997,goat_102171567,goat_102172039,goat_102175011,goat_102168215,goat_102186886,goat_100861034,goat_102174072,goat_102174385,goat_102171190,goat_102187929,goat_102185010,goat_102168257,goat_102184020,goat_102190485,goat_102171883,goat_100860888,goat_100861368,goat_102173017,goat_102186918,goat_102168861,goat_102188822,goat_102186245,goat_1021…
XLOC_004992	goat_102182575,goat_102183298,goat_102190579,goat_102176277,goat_102187710,goat_102173019,goat_102186937,goat_102172526,goat_102187963,goat_102181039,goat_102172902,goat_102175934,goat_102176534,goat_102188111,goat_102183941,goat_102172448,goat_102180928,goat_102171141,goat_102184497,goat_102168987,goat_102181789,goat_102181198,goat_102169394,goat_102186899,goat_102170376,goat_102175824,goat_1021…
XLOC_015256	goat_102190717,goat_102188482,goat_102190997,goat_102183592,goat_102178341,goat_102187718,goat_102177847,goat_102191685,goat_102190136,goat_102174433,goat_102174554,goat_102182956,goat_102173406,goat_102183163,goat_102186133,goat_102179399,goat_102177221,goat_102168684,goat_102184161,goat_102173966,goat_102185175,goat_102179083,goat_102186151,goat_102190093,goat_102171439,goat_102183049,goat_1021…
XLOC_020962	goat_102188511,goat_102171585,goat_102169631,goat_102181348,goat_102181887,goat_102169563,goat_102174265,goat_102191521,goat_102186453,goat_102184476,goat_102178603,goat_102186396,goat_102178870,goat_102189660,goat_102188533,goat_102187366,goat_102180022,goat_102177820,goat_102174596,goat_102179972,goat_102184834,goat_102173786,goat_102175091,goat_102183137,goat_102176317,goat_102168291,goat_1021…
XLOC_016659	goat_102178330,goat_102180845,goat_102181523,goat_102170370,goat_102185060,goat_102168217,goat_102191023,goat_102182742,goat_102180060,goat_102190525,goat_102168236,goat_102187699,goat_102179993,goat_102186682,goat_102174598,goat_102174590,goat_102174596,goat_102170373,goat_102185049,goat_102171125,goat_102185916,goat_102182458,goat_102172908,goat_102187516,goat_102174880,goat_102191416,goat_1021…
XLOC_000918	goat_102187254,goat_102181059,goat_102184689,goat_102170946,goat_102182513,goat_102185790,goat_102184005,goat_102170828,goat_102178023,goat_102182708,goat_102172693,goat_102182112,goat_102180619,goat_102187347,goat_102171451,goat_102183717,goat_102181821,goat_102190425,goat_102179587,goat_102183165,goat_102175494,goat_102172948,goat_102174515,goat_102187152,goat_102191578,goat_102170301,goat_1021…
XLOC_006745	goat_102191297,goat_100861036,goat_102188619,goat_102184170,goat_102178066,goat_102190544,goat_102179737,goat_102171310,goat_102170596,goat_102180149,goat_102186938,goat_102183902,goat_102174724,goat_102177931,goat_102185065,goat_102169397,goat_102172253,goat_102175041,goat_102183216,goat_102177304,goat_102189550,goat_102184911,goat_102188460,goat_102177529,goat_102188468,goat_102190986,goat_1021…
XLOC_018232	goat_102178133,goat_100860922,goat_102175872,goat_102182773,goat_102187047,goat_102172564,goat_102191141,goat_102186603,goat_102173038,goat_102182132,goat_102188750,goat_102170374,goat_102183396,goat_102187557,goat_102182973,goat_102178694,goat_100861114,goat_102188402,goat_102176562,goat_102170255,goat_102187320,goat_102191247,goat_102169679,goat_102180270,goat_102169441,goat_102183339,goat_1021…
XLOC_002435	goat_102183782,goat_102191372,goat_102191105,goat_102191764,goat_102184323,goat_102188726,goat_102185412,goat_102191278,goat_102170613,goat_102182684,goat_102171958,goat_102190993,goat_102184461,goat_102190097,goat_102184464,goat_102185664,goat_102174078,goat_102172890,goat_102182653,goat_102168237,goat_102168233,goat_102185974,goat_102172718,goat_102168533,goat_102173290,goat_102171528,goat_1021…
XLOC_021334	goat_102173723,goat_102169543,goat_102168496,goat_102184219,goat_102188013,goat_102182742,goat_102170233,goat_102186028,goat_102174590,goat_102189791,goat_102170373,goat_102188067,goat_102188496,goat_100860762,goat_102182458,goat_102173427,goat_102180307,goat_102172928,goat_102168947,goat_102175612,goat_102179395,goat_102177729,goat_102169183,goat_102168980,goat_102179015,goat_102179040,goat_1021…
XLOC_012145	goat_102179561,goat_102176112,goat_102175035,goat_102172503,goat_102168253,goat_102188635,goat_102172774,goat_102188911,goat_102179315,goat_102181586,goat_102174413,goat_102179076,goat_102188409,goat_102183332,goat_102184400,goat_102168428,goat_102184490,goat_102172739,goat_102174125,goat_102179413,goat_102168449,goat_102177352,goat_102184562,goat_102183702,goat_102175868,goat_102188548,goat_1021…
XLOC_010397	goat_102175265,goat_102191044,goat_102173700,goat_102171565,goat_102187061,goat_102182685,goat_102178729,goat_102185877,goat_102177074,goat_102171374,goat_102186663,goat_102173767,goat_102174803,goat_102190322,goat_102171622,goat_102175171,goat_102171885,goat_102169423,goat_102170377,goat_102178043,goat_102187774,goat_102186910,goat_102187964,goat_102181151,goat_102188821,goat_102174410,goat_1021…
XLOC_005568	goat_102185023,goat_102190060,goat_102170187,goat_102189571,goat_102189523,goat_102175265,goat_102168571,goat_102186871,goat_102191024,goat_102183747,goat_102172562,goat_102172567,goat_102191379,goat_102171061,goat_102177849,goat_102172179,goat_102169284,goat_102170905,goat_102190177,goat_102179318,goat_102169636,goat_102170589,goat_102190911,goat_102185213,goat_102184625,goat_102174539,goat_1021…
XLOC_015298	goat_102184991,goat_102168637,goat_102172284,goat_102171952,goat_102171045,goat_102181027,goat_102175037,goat_102183609,goat_102174246,goat_102179605,goat_102176511,goat_102183091,goat_102168868,goat_102173251,goat_102180305,goat_102170569,goat_102188840,goat_102190218,goat_102186135,goat_102177721,goat_102182229,goat_102177706,goat_102180100,goat_102188729,goat_102173656,goat_102190763,goat_1021…
XLOC_015801	goat_102180209,goat_102169045,goat_102191274,goat_102183348,goat_100861053,goat_102174860,goat_102184465,goat_102179719,goat_102185790,goat_102177868,goat_102184005,goat_102179197,goat_102182708,goat_102170846,goat_102170904,goat_102172692,goat_100860746,goat_102175313,goat_102189807,goat_102173440,goat_102168590,goat_102178006,goat_102183147,goat_102191654,goat_102172055,goat_102173231,goat_1021…
XLOC_015434	goat_102175461,goat_102181947,goat_100861193,goat_102182570,goat_102172150,goat_102183705,goat_102170006,goat_102190026,goat_102177038,goat_102190952,goat_102186696,goat_102177824,goat_102183133,goat_102171123,goat_102181211,goat_102173219,goat_102188118,goat_102186201,goat_102181409,goat_102177920,goat_102178230,goat_102184903,goat_102178376,goat_102173690,goat_102173735,goat_102174994,goat_1021…
XLOC_012932	goat_102191102,goat_102169404,goat_102180401,goat_102178420,goat_102187515,goat_102177404,goat_102178188,goat_102179588,goat_102171141,goat_102191384,goat_102189470,goat_102184448,goat_102189471,goat_102179376,goat_102191155,goat_102175831,goat_102191798,goat_102186622,goat_102174401,goat_102169186,goat_102168830,goat_102188719,goat_102180556,goat_102171213,goat_102188393,goat_102180207,goat_1021…
XLOC_011110	goat_102176910,goat_102191277,goat_102175019,goat_102177290,goat_102188452,goat_102175240,goat_102191317,goat_102168779,goat_102180653,goat_102185018,goat_102170213,goat_102172505,goat_102180823,goat_102176517,goat_102184047,goat_102177788,goat_102185896,goat_102170568,goat_102170592,goat_102169954,goat_102174516,goat_102186191,goat_102179686,goat_102178579,goat_102187135,goat_102177322,goat_1021…
XLOC_021694	goat_102183786,goat_102172091,goat_102191008,goat_102187928,goat_102176879,goat_102187713,goat_102191455,goat_102169283,goat_102175747,goat_102187771,goat_102175092,goat_102178789,goat_102178213,goat_102175704,goat_102186221,goat_102188871,goat_102187476,goat_102186110,goat_102190018,goat_102184408,goat_102191814,goat_102170347,goat_102181105,goat_102177995,goat_102170641,goat_102169538,goat_1021…
XLOC_004005	goat_102175461,goat_102168492,goat_102181947,goat_102180203,goat_102185330,goat_102172094,goat_102169585,goat_102174015,goat_102181718,goat_102178810,goat_102177843,goat_102174829,goat_102190026,goat_102177039,goat_102177038,goat_102190952,goat_102178492,goat_102189699,goat_102183929,goat_102177767,goat_102172580,goat_102182979,goat_102183580,goat_102175127,goat_102171320,goat_102178230,goat_1021…
XLOC_009106	goat_102189816,goat_102173552,goat_102175243,goat_102185437,goat_102181331,goat_102182512,goat_102173574,goat_102180656,goat_102179526,goat_102186391,goat_102182099,goat_102181738,goat_102176053,goat_102184723,goat_102179836,goat_102178783,goat_102186206,goat_102179581,goat_102190982,goat_102174495,goat_102191193,goat_102185179,goat_102188213,goat_102174377,goat_102175927,goat_102178000,goat_1021…
XLOC_025256	goat_102186414,goat_102169222,goat_102180040,goat_102175632,goat_102176270,goat_102190296,goat_102170840,goat_102179706,goat_102173461,goat_102183980,goat_102182126,goat_102191057,goat_102176459,goat_102170562,goat_102182978,goat_102178953,goat_102187285,goat_102189676,goat_102170136,goat_102177934,goat_102172379,goat_102177665,goat_102181517,goat_102171201,goat_102190727,goat_102187204,goat_1021…
XLOC_005662	goat_102184154,goat_102185665,goat_102176551,goat_102179192,goat_102186696,goat_102175746,goat_102171123,goat_102176782,goat_102170247,goat_102171355,goat_102175708,goat_102175706,goat_102177333,goat_102185192,goat_102180958,goat_102174685,goat_102174956,goat_102190178,goat_102186866,goat_102173194,goat_102168242,goat_102184031,goat_102191793,goat_102170073,goat_102184633,goat_102183996,goat_1021…
XLOC_010553	goat_102184780,goat_102191764,goat_102170375,goat_102191278,goat_102185790,goat_102168233,goat_102180654,goat_102168539,goat_102173037,goat_102171298,goat_102185953,goat_102177034,goat_102176467,goat_102176576,goat_102187623,goat_102175569,goat_102188097,goat_102173259,goat_102181821,goat_102179904,goat_102183147,goat_102174533,goat_102184449,goat_102179038,goat_102179967,goat_102178181,goat_1021…
XLOC_017561	goat_102173720,goat_102172114,goat_102190713,goat_102169227,goat_102178493,goat_102183410,goat_102175990,goat_102175500,goat_102169632,goat_102179337,goat_102188490,goat_102183553,goat_102174497,goat_102169971,goat_102189373,goat_102173482,goat_102184357,goat_102188959,goat_102184863,goat_102169057,goat_102183238,goat_102180662,goat_102178532,goat_102173282,goat_102171533,goat_102190401,goat_1008…
XLOC_009646	goat_102174611,goat_102186585,goat_102174017,goat_102191233,goat_102176079,goat_102175178,goat_102179706,goat_102172753,goat_102187340,goat_102183716,goat_102185211,goat_102184063,goat_102178358,goat_102179234,goat_102185842,goat_102189296,goat_102189610,goat_102188521,goat_102172631,goat_102169749,goat_102183906,goat_102190035,goat_102176444,goat_102173969,goat_102168469,goat_102173900,goat_1021…
XLOC_022502	goat_102168494,goat_102189526,goat_102179822,goat_102171663,goat_102176551,goat_102172150,goat_102183705,goat_102169000,goat_102177038,goat_102187593,goat_102190952,goat_102186696,goat_102183133,goat_102169401,goat_102185050,goat_102175097,goat_102171123,goat_102187322,goat_102177194,goat_102181211,goat_102182697,goat_102172462,goat_102185270,goat_102180446,goat_102179173,goat_102181653,goat_1021…
XLOC_016170	goat_102181350,goat_102168791,goat_102176471,goat_102175930,goat_102175010,goat_102172547,goat_102181025,goat_102181331,goat_102179710,goat_102180244,goat_102177801,goat_102178606,goat_102180820,goat_102172696,goat_102188140,goat_102191640,goat_102188152,goat_102181754,goat_102187326,goat_102170881,goat_102187830,goat_102177228,goat_102184153,goat_102171358,goat_102173238,goat_102183312,goat_1021…
XLOC_017452	goat_102183786,goat_102183516,goat_102187713,goat_100861176,goat_102172078,goat_102177407,goat_102171808,goat_102175704,goat_102168963,goat_102173616,goat_102176645,goat_102190071,goat_102168390,goat_102176498,goat_100861008,goat_102181105,goat_102186307,goat_100861183,goat_102182692,goat_102191017,goat_102168745,goat_102185177,goat_102183301,goat_102180115,goat_102182544,goat_102175427,goat_1021…
XLOC_002699	goat_102174240,goat_102172775,goat_102175152,goat_102175746,goat_102178268,goat_102180483,goat_102183293,goat_102190208,goat_102175274,goat_102182722,goat_102184031,goat_102173744,goat_102180178,goat_102176802,goat_102187765,goat_102169771,goat_102189139
XLOC_022422	goat_102175464,goat_102182578,goat_100860909,goat_102172135,goat_102169562,goat_102187350,goat_102178521,goat_102188614,goat_102178697,goat_102173445,goat_102189185,goat_102182366,goat_102190444,goat_102190872,goat_102189865,goat_102177386,goat_102191575,goat_102180103,goat_102169724,goat_102180750,goat_102191158,goat_102183067,goat_102182804,goat_102178416,goat_102174600,goat_102184203,goat_1021…
XLOC_024737	goat_102173551,goat_102181070,goat_102172172,goat_102172178,goat_102171987,goat_102184068,goat_102184492,goat_102175684,goat_102168921,goat_102172467,goat_102182172,goat_102189617,goat_102191652,goat_102181327,goat_102177724,goat_102169729,goat_102174977,goat_102177151,goat_102186328,goat_102171592,goat_102175068,goat_102181304,goat_102171382,goat_102176509,goat_102183751,goat_102175533,goat_1021…
XLOC_012920	goat_102188554,goat_102172733,goat_102178994,goat_102169404,goat_102183663,goat_102169656,goat_102191397,goat_102173055,goat_102174881,goat_102176376,goat_102176015,goat_102182206,goat_102190201,goat_102172219,goat_102189493,goat_102173480,goat_102169273,goat_102169879,goat_102185320,goat_102172721,goat_102169030,goat_102172148,goat_102191798,goat_102186622,goat_102188245,goat_102189976,goat_1021…
XLOC_014446	goat_102191290,goat_102168494,goat_102179779,goat_102185766,goat_102175018,goat_102171707,goat_102188371,goat_102175247,goat_102190736,goat_102186522,goat_102172097,goat_102173765,goat_102169806,goat_102171663,goat_102184172,goat_102177611,goat_100861075,goat_102169000,goat_102179723,goat_102189414,goat_102184767,goat_102189660,goat_102185210,goat_102171504,goat_102177820,goat_102176612,goat_1021…
XLOC_020832	goat_102179206,goat_102184073,goat_102175460,goat_100860924,goat_102182102,goat_102191103,goat_102187626,goat_102179565,goat_102181313,goat_102183226,goat_102169829,goat_102190994,goat_102171703,goat_102172132,goat_102188011,goat_102173558,goat_102171956,goat_102185468,goat_102187595,goat_102179717,goat_102178008,goat_102172565,goat_102179523,goat_102182729,goat_102168758,goat_102189398,goat_1021…
XLOC_004091	goat_102176911,goat_102174842,goat_102171975,goat_100861191,goat_102185414,goat_102184219,goat_102174269,goat_102173761,goat_102178065,goat_102170003,goat_102190883,goat_102191455,goat_102172176,goat_102171088,goat_102186682,goat_102187083,goat_102187771,goat_102168277,goat_102184042,goat_102175092,goat_102183983,goat_102181236,goat_102185327,goat_102176359,goat_102177746,goat_102182782,goat_1021…
XLOC_005308	goat_102173536,goat_102171975,goat_102187069,goat_102170809,goat_102180841,goat_102178413,goat_102172507,goat_102182130,goat_102186916,goat_102190554,goat_102185860,goat_102172909,goat_102191393,goat_102172923,goat_102173890,goat_102179589,goat_102173099,goat_102187635,goat_102171183,goat_102171672,goat_102173352,goat_102185136,goat_102182264,goat_102182840,goat_102190015,goat_102189261,goat_1021…
XLOC_018233	goat_100861038,goat_102185316,goat_102184326,goat_102190934,goat_102190695,goat_102168211,goat_102173554,goat_102174266,goat_102186139,goat_102184963,goat_102188322,goat_102179715,goat_102188852,goat_102172564,goat_102180800,goat_102186810,goat_102170922,goat_102186603,goat_102173038,goat_102171294,goat_102175995,goat_102188750,goat_102176686,goat_102178730,goat_102178071,goat_102183094,goat_1021…
XLOC_016430	goat_102179302,goat_102191423,goat_102191046,goat_102187523,goat_102178852,goat_102188233,goat_102168579,goat_102181316,goat_102185762,goat_102175013,goat_100860903,goat_102180862,goat_102172668,goat_102191129,goat_102172730,goat_102169805,goat_102176557,goat_102172158,goat_102180657,goat_102174241,goat_102179722,goat_100861336,goat_102190545,goat_102177842,goat_102181273,goat_102185383,goat_1021…
XLOC_011936	goat_102190617,goat_102169542,goat_102178548,goat_102181526,goat_102181864,goat_102188493,goat_102188721,goat_102179836,goat_102173980,goat_102173987,goat_102187132,goat_102173370,goat_102170682,goat_102174377,goat_102177659,goat_102170484,goat_100860899,goat_102180038,goat_102175082,goat_102181402,goat_102180179,goat_102187316,goat_102184501,goat_102171159,goat_102172602,goat_102169962,goat_1021…
XLOC_013285	goat_102189816,goat_102186859,goat_102186584,goat_102185437,goat_102187043,goat_102189176,goat_102168704,goat_102174032,goat_102173783,goat_102186856,goat_102185711,goat_102183538,goat_102187854,goat_102186050,goat_102173984,goat_102173176,goat_102171825,goat_102176437,goat_102184811,goat_102188624,goat_102188213,goat_102181467,goat_102177131,goat_102186003,goat_102179250,goat_102177564,goat_1021…
XLOC_014758	goat_102179736,goat_102184404,goat_102175260,goat_102171977,goat_102182048,goat_102168578,goat_102179484,goat_102190844,goat_102182741,goat_102168777,goat_102189490,goat_102188039,goat_102184002,goat_102184555,goat_102188973,goat_102185565,goat_102187719,goat_102177398,goat_102178406,goat_102188752,goat_102182607,goat_102180393,goat_102173014,goat_102183648,goat_102187622,goat_102188234,goat_1021…
XLOC_010559	goat_100860907,goat_102191354,goat_102185132,goat_102181055,goat_102169022,goat_102169798,goat_102175810,goat_102170941,goat_102174381,goat_102168270,goat_102179527,goat_102183512,goat_102175529,goat_102170826,goat_102170824,goat_102190546,goat_102183727,goat_102182097,goat_102168705,goat_102189900,goat_102174221,goat_102175176,goat_102177827,goat_102177825,goat_102188367,goat_102178999,goat_1021…
XLOC_008485	goat_102191290,goat_102168865,goat_102185314,goat_102179779,goat_102169825,goat_102185766,goat_102175018,goat_102171707,goat_102185570,goat_102177882,goat_102174863,goat_102168210,goat_102184057,goat_102170398,goat_102189492,goat_102172097,goat_102173765,goat_102169806,goat_102184960,goat_102187733,goat_102177611,goat_100861075,goat_102168232,goat_102189215,goat_102179723,goat_102189414,goat_1021…
XLOC_010365	goat_102188660,goat_102186916,goat_102184049,goat_102171128,goat_102190554,goat_102168904,goat_102183145,goat_102169193,goat_102176843,goat_102187854,goat_102176940,goat_100860789,goat_102173352,goat_102173131,goat_102181463,goat_102189261,goat_102178668,goat_102184751,goat_102170640,goat_102186988,goat_102182303,goat_102172721,goat_102190404,goat_102175986,goat_102185716,goat_102179899,goat_1021…
XLOC_013405	goat_102188511,goat_102171585,goat_100861033,goat_102180203,goat_102169631,goat_102179779,goat_102169563,goat_102186453,goat_102172097,goat_102187733,goat_102172717,goat_102190719,goat_102174016,goat_102170929,goat_102184476,goat_102189660,goat_102188533,goat_102187366,goat_102177820,goat_102174596,goat_102184834,goat_102172757,goat_102187349,goat_102173786,goat_102175091,goat_102180406,goat_1021…
XLOC_023626	goat_102173724,goat_102191293,goat_102174846,goat_102190674,goat_102190714,goat_102173535,goat_102191074,goat_102181944,goat_102171027,goat_102190454,goat_102168571,goat_102174055,goat_102182680,goat_102182773,goat_102174862,goat_102184064,goat_102168216,goat_102181056,goat_102184058,goat_102171449,goat_102172285,goat_102182354,goat_102172157,goat_102174241,goat_102172713,goat_102175839,goat_1021…
XLOC_016661	goat_102180868,goat_102186884,goat_102174031,goat_102181251,goat_102181154,goat_102175541,goat_102190502,goat_102169197,goat_102178161,goat_102171828,goat_102173947,goat_102179016,goat_102180240,goat_102182805,goat_102187281,goat_102172290,goat_102173545,goat_102184571,goat_102182716,goat_102175375,goat_102190434,goat_102168955,goat_102173080,goat_102177733,goat_102190052,goat_102184809,goat_1021…
XLOC_021456	goat_102180208,goat_102171763,goat_102180843,goat_102179568,goat_102185773,goat_102179480,goat_102176286,goat_102169568,goat_102184053,goat_102172897,goat_102182516,goat_102187040,goat_102174809,goat_102169584,goat_102189079,goat_102188655,goat_102175527,goat_102177207,goat_102170211,goat_102177595,goat_102169612,goat_102184915,goat_102188630,goat_102180219,goat_102175920,goat_102168889,goat_1021…
XLOC_024649	goat_102185319,goat_102178444,goat_102189663,goat_102175566,goat_102188152,goat_102188493,goat_102188721,goat_102187830,goat_102171358,goat_102187068,goat_102174180,goat_102187387,goat_102173238,goat_102185772,goat_102173370,goat_102168624,goat_102182772,goat_102191756,goat_102177659,goat_102181049,goat_102170484,goat_100860899,goat_102175161,goat_102180038,goat_102182047,goat_102188476,goat_1021…
XLOC_015893	goat_102169828,goat_102180598,goat_102187061,goat_102178729,goat_102188676,goat_102177072,goat_102170944,goat_102187041,goat_102178522,goat_102184915,goat_102175174,goat_102189960,goat_102174410,goat_102168905,goat_102185253,goat_102184625,goat_102181634,goat_102187802,goat_102180792,goat_102184512,goat_102174281,goat_102176622,goat_102177337,goat_102188510,goat_102190963,goat_102191313,goat_1021…
XLOC_025313	goat_102187000,goat_102168493,goat_102178841,goat_102171395,goat_102179566,goat_102182513,goat_102168239,goat_102191000,goat_102174654,goat_102184499,goat_102170192,goat_102185169,goat_102183704,goat_102182112,goat_102181038,goat_102185045,goat_102171108,goat_102181218,goat_102173846,goat_102172672,goat_102191275,goat_102185555,goat_102170156,goat_102178363,goat_102182827,goat_102185490,goat_1021…
XLOC_011851	goat_102189519,goat_102172281,goat_102176539,goat_102180678,goat_102170396,goat_102183594,goat_102185791,goat_102173570,goat_102174243,goat_102173794,goat_102177847,goat_102188353,goat_102173828,goat_100860884,goat_102178043,goat_100860742,goat_102181256,goat_102171313,goat_102188092,goat_102187592,goat_102188821,goat_102189530,goat_102169654,goat_102176787,goat_102173272,goat_102182486,goat_1021…
XLOC_000933	goat_102171760,goat_102191297,goat_100861036,goat_100861192,goat_100861318,goat_102186093,goat_102170921,goat_102170783,goat_102186369,goat_102187453,goat_102190098,goat_102186689,goat_102181492,goat_102179721,goat_102170059,goat_102189382,goat_102190886,goat_102178948,goat_102190056,goat_102176653,goat_102191165,goat_102173348,goat_102181513,goat_102187760,goat_102172300
XLOC_011684	goat_102179202,goat_102181350,goat_102175077,goat_102188079,goat_102176471,goat_102171060,goat_102170257,goat_102177801,goat_102178606,goat_102180820,goat_102172696,goat_102188360,goat_102188140,goat_102191640,goat_102170866,goat_102170865,goat_102173077,goat_102177228,goat_102169678,goat_102184153,goat_102171358,goat_102191507,goat_102181206,goat_102189988,goat_102177320,goat_102180468,goat_1021…
XLOC_005088	goat_102168797,goat_102179823,goat_102177294,goat_102191122,goat_102170807,goat_102178202,goat_102174079,goat_102177868,goat_102174801,goat_102171067,goat_102182532,goat_102179197,goat_102187691,goat_102185706,goat_102175505,goat_102170846,goat_102170906,goat_102169638,goat_100860746,goat_102189943,goat_102173805,goat_102176568,goat_102176786,goat_102181580,goat_102170886,goat_102172900,goat_1021…
XLOC_025297	goat_102174844,goat_102178333,goat_102182552,goat_102188411,goat_102187523,goat_102181312,goat_102181316,goat_102174054,goat_102189996,goat_102181888,goat_102177883,goat_100860907,goat_100860903,goat_102172131,goat_102186630,goat_102191125,goat_102187815,goat_102191026,goat_102172731,goat_102169027,goat_102169026,goat_102175810,goat_102181093,goat_102169805,goat_102177866,goat_102174805,goat_1021…
XLOC_013073	goat_102173769,goat_102180199,goat_102172159,goat_102178547,goat_102185641,goat_102181847,goat_102185953,goat_102180150,goat_100861134,goat_102184708,goat_102180535,goat_102187623,goat_102188097,goat_100860983,goat_102180183,goat_102169468,goat_102173057,goat_102182958,goat_102170172,goat_102178763,goat_102189148,goat_102168646,goat_102182426,goat_102171617,goat_102186420,goat_102172357,goat_1021…
XLOC_002581	goat_102183015,goat_102187360,goat_102184472,goat_102189822,goat_102168807,goat_102174958,goat_102186894,goat_102173716,goat_102178094,goat_102183693,goat_102188865,goat_102189806,goat_102187762,goat_102188808,goat_102185990,goat_102183972,goat_102175402,goat_102184422,goat_102172267,goat_102177958,goat_102176176
XLOC_022047	goat_100861193,goat_102170006,goat_102172509,goat_102186749,goat_102173219,goat_102178183,goat_102181409,goat_102191417,goat_102169488,goat_102185577,goat_102176391,goat_102184903,goat_102182320,goat_102173067,goat_102186025,goat_102190933,goat_102186275,goat_102189074,goat_102186042,goat_102171156,goat_100860831,goat_102181434,goat_102173368,goat_102181667,goat_102183424,goat_102189208,goat_1021…
XLOC_013119	goat_102183516,goat_102171068,goat_102179508,goat_102168739,goat_102189832,goat_102175607,goat_102184871,goat_102185917,goat_102175113,goat_102170767,goat_102179134,goat_102176399,goat_102180711,goat_102180781,goat_102181167,goat_102185658,goat_102187249,goat_102183722,goat_102183637,goat_102184667,goat_102181140,goat_102180315,goat_102168851,goat_102186161,goat_102181419,goat_102180910,goat_1021…
XLOC_002535	goat_102170181,goat_102173034,goat_102169404,goat_102178420,goat_102176376,goat_102188448,goat_102177404,goat_102179588,goat_102180463,goat_102174128,goat_102173480,goat_102177261,goat_102176598,goat_102185320,goat_102169030,goat_102191262,goat_102170912,goat_102169186,goat_102180556,goat_102171213,goat_102190214,goat_102177624,goat_102188393,goat_102186126,goat_102187400,goat_102182597
XLOC_012510	goat_102173723,goat_102171764,goat_102168496,goat_102180845,goat_102184568,goat_102188013,goat_102180555,goat_102174265,goat_102182742,goat_102170233,goat_102184554,goat_102191004,goat_102186840,goat_102171523,goat_102178603,goat_102170198,goat_102178870,goat_102182284,goat_102180022,goat_102171503,goat_102185595,goat_102183096,goat_102187345,goat_102181039,goat_102182458,goat_102187516,goat_1021…
XLOC_022672	goat_102186154,goat_102187252,goat_102169042,goat_102190083,goat_102186853,goat_102184466,goat_102169802,goat_102185973,goat_102181070,goat_102175221,goat_102176876,goat_102188659,goat_102170923,goat_102181275,goat_102188825,goat_102175341,goat_102173466,goat_102171987,goat_102182666,goat_102176812,goat_102188229,goat_102168337,goat_102169673,goat_102176014,goat_102176451,goat_102180965,goat_1021…
XLOC_015360	goat_102184210,goat_102189994,goat_100861076,goat_102191042,goat_102170906,goat_102175094,goat_102171786,goat_102176786,goat_102173861,goat_102177942,goat_102186484,goat_102176476,goat_102181216,goat_102176187,goat_102182015,goat_102183498,goat_102183559,goat_102180460,goat_102175709,goat_102190468,goat_102185423,goat_102177446,goat_102172082,goat_102171866,goat_102187005,goat_102190064,goat_1021…
XLOC_015539	goat_102185116,goat_102175973,goat_102172903,goat_102188306,goat_102188838,goat_102178959,goat_102189351,goat_102174871,goat_102185200,goat_102169575,goat_102174838,goat_102175082,goat_102169895,goat_102173262,goat_102169757,goat_102182852,goat_102184123,goat_102185822,goat_102189797,goat_102189792
XLOC_020579	goat_102183770,goat_102188694,goat_102187257,goat_102184219,goat_102180805,goat_102175959,goat_102184042,goat_102173787,goat_102175681,goat_102183494,goat_102177746,goat_102175612,goat_102173377,goat_102168409,goat_102190836,goat_102188754,goat_102171864,goat_102185293,goat_102179417,goat_102183178,goat_102183041,goat_102173858,goat_102191117,goat_102177433,goat_102180664,goat_102176617,goat_1021…
XLOC_023134	goat_102171707,goat_102176932,goat_102188371,goat_102175247,goat_102190736,goat_102186450,goat_102171663,goat_102176551,goat_102181196,goat_102177611,goat_100861075,goat_102175992,goat_102185210,goat_102189483,goat_102186705,goat_102185250,goat_102176612,goat_102173887,goat_102169650,goat_102179074,goat_102182664,goat_102184232,goat_102187323,goat_102175136,goat_102189286,goat_102188136,goat_1021…
XLOC_012269	goat_102169547,goat_102184405,goat_102173551,goat_102172738,goat_102184466,goat_102178617,goat_102190325,goat_102191250,goat_102185975,goat_102183937,goat_102176071,goat_102188825,goat_102183390,goat_102172031,goat_102168292,goat_102188229,goat_100861396,goat_102190892,goat_102179810,goat_102184942,goat_102180323,goat_102171379,goat_102181400,goat_102181327,goat_102178166,goat_102181429,goat_1021…
XLOC_005958	goat_102178133,goat_102184024,goat_102188750,goat_102176686,goat_102187156,goat_102175137,goat_102191247,goat_102169463,goat_102182954,goat_102190288,goat_102182176,goat_102178180,goat_102177460,goat_102180693,goat_102178706,goat_102168686,goat_102182155,goat_102180710,goat_102169135,goat_102180759,goat_102170324,goat_102179252,goat_102180987,goat_102177690,goat_102171770,goat_102177506,goat_1021…
XLOC_017525	goat_102173729,goat_102189653,goat_102180204,goat_102189051,goat_102181051,goat_102182744,goat_102176558,goat_102191008,goat_102187718,goat_102182152,goat_102170781,goat_102184989,goat_102173050,goat_102178865,goat_102189723,goat_102186030,goat_102168821,goat_100861155,goat_102173897,goat_102183163,goat_102169313,goat_102185558,goat_102187336,goat_102184363,goat_102171844,goat_102184161,goat_1021…
XLOC_005689	goat_100860924,goat_102184074,goat_102185317,goat_102173533,goat_102175263,goat_102185640,goat_102176477,goat_102185132,goat_102173558,goat_102171957,goat_102169798,goat_102175816,goat_102172896,goat_102174381,goat_102171549,goat_102171725,goat_102187738,goat_100861079,goat_102180806,goat_102191142,goat_102168270,goat_102170826,goat_102187495,goat_102188653,goat_102171295,goat_102178874,goat_1021…
XLOC_013049	goat_102187228,goat_102184210,goat_102174482,goat_102185588,goat_102182515,goat_102185796,goat_102184563,goat_102174657,goat_102184011,goat_102170040,goat_102175364,goat_102185531,goat_102175094,goat_102181216,goat_102169920,goat_102177446,goat_102169321,goat_100860786,goat_102187789,goat_102190764,goat_102191718,goat_102181932,goat_102184436,goat_102182634,goat_102190290,goat_102181573,goat_1021…
XLOC_021553	goat_102174844,goat_102189655,goat_102190578,goat_102174846,goat_102174840,goat_102190674,goat_102191423,goat_102173535,goat_102181944,goat_102190454,goat_102181316,goat_102183227,goat_102182680,goat_102185766,goat_102185570,goat_102177883,goat_102174863,goat_102180862,goat_102168210,goat_102186630,goat_102191129,goat_102189674,goat_102172730,goat_102170398,goat_102171449,goat_102172285,goat_1021…
XLOC_016388	goat_102184174,goat_102174861,goat_102175034,goat_102185564,goat_100861137,goat_102172522,goat_100861118,goat_102173256,goat_102176311,goat_102173865,goat_102169467,goat_102183806,goat_102188115,goat_102182014,goat_102179964,goat_102178769,goat_102182207,goat_102175126,goat_102168425,goat_102189116,goat_100860848,goat_102172820,goat_102179256,goat_102180779,goat_102181360,goat_100860959,goat_1021…
XLOC_004187	goat_102178422,goat_102179481,goat_102173622,goat_102176284,goat_102188902,goat_102171049,goat_102182651,goat_102175838,goat_102179864,goat_102174827,goat_102188350,goat_102173013,goat_102182973,goat_102168594,goat_102169885,goat_102173278,goat_102177193,goat_102179053,goat_102190191,goat_102184159,goat_102185710,goat_102172017,goat_102183818,goat_102170178,goat_100860822,goat_102177447,goat_1021…
XLOC_011324	goat_102191104,goat_102183014,goat_102178282,goat_102175019,goat_102189590,goat_102171999,goat_102181333,goat_102180653,goat_102185018,goat_102191790,goat_102169613,goat_102175090,goat_102191395,goat_102172584,goat_102176351,goat_102188320,goat_102169740,goat_102174120,goat_102184459,goat_100860865,goat_102188755,goat_102176669,goat_102175548,goat_102177153,goat_102171920,goat_102189765,goat_1021…
XLOC_008317	goat_102185413,goat_102187069,goat_102171043,goat_102168752,goat_102180003,goat_102178340,goat_102176990,goat_102182119,goat_102189320,goat_102173152,goat_102179589,goat_102181591,goat_102185405,goat_102177092,goat_102168988,goat_102187635,goat_102179010,goat_102185683,goat_100860864,goat_102183845,goat_102176106,goat_102183388,goat_102186382,goat_102181008,goat_102171095,goat_102186591,goat_1021…
XLOC_018547	goat_102171588,goat_102185358,goat_102168574,goat_102178426,goat_102176477,goat_102190994,goat_102183763,goat_102172132,goat_102185622,goat_102185629,goat_102173558,goat_102174263,goat_102185468,goat_102168513,goat_102178617,goat_102180068,goat_102187595,goat_102170238,goat_102178008,goat_102172156,goat_102191250,goat_102185970,goat_102176425,goat_102175521,goat_102168758,goat_102173295,goat_1021…
XLOC_020725	goat_102189677,goat_102175078,goat_102177885,goat_102168773,goat_102181774,goat_102186651,goat_102188747,goat_102183599,goat_102183812,goat_102173094,goat_102170708,goat_102173941,goat_102187424,goat_102188779,goat_102189337,goat_102174330,goat_102185355,goat_102172124,goat_102177890,goat_102186084,goat_102183754,goat_102184033,goat_102179892,goat_102176042,goat_102176040,goat_102186759,goat_1021…
XLOC_003826	goat_102171769,goat_102189657,goat_102174848,goat_102184403,goat_102182019,goat_102171396,goat_102190844,goat_102178364,goat_102171958,goat_102188638,goat_102185298,goat_102181335,goat_102184445,goat_102183620,goat_102179195,goat_102178872,goat_102175999,goat_102174035,goat_102185038,goat_102180282,goat_102189949,goat_102191435,goat_102176331,goat_102175979,goat_102190256,goat_102177332,goat_1021…
XLOC_022238	goat_102169045,goat_102191274,goat_102184909,goat_102181059,goat_102184465,goat_102179719,goat_102185790,goat_102184005,goat_102178611,goat_102178023,goat_102182708,goat_102170904,goat_102172693,goat_102186911,goat_102173440,goat_102191019,goat_102168590,goat_102180428,goat_102181821,goat_102178006,goat_102175938,goat_102183165,goat_102175494,goat_102180425,goat_102172638,goat_102176397,goat_1021…
XLOC_022452	goat_102178330,goat_102190149,goat_102181523,goat_102170370,goat_102185060,goat_102191023,goat_102182742,goat_102180060,goat_102190525,goat_102168236,goat_102187699,goat_102179993,goat_102189484,goat_102174598,goat_102174590,goat_102174596,goat_102170373,goat_102185049,goat_100861372,goat_102171125,goat_102185916,goat_102170065,goat_102189077,goat_102182458,goat_102187516,goat_102191416,goat_1021…
XLOC_021572	goat_102169845,goat_102175073,goat_102172115,goat_102184755,goat_102175876,goat_102168791,goat_102186859,goat_102175930,goat_102178281,goat_102175010,goat_102172547,goat_102175243,goat_102185437,goat_102181025,goat_102181331,goat_102179526,goat_102184028,goat_102174032,goat_102172525,goat_102184723,goat_102171782,goat_102170881,goat_102173429,goat_102168925,goat_102188304,goat_102181098,goat_1021…
XLOC_004738	goat_102184927,goat_102168493,goat_102187254,goat_102184909,goat_102188457,goat_102177539,goat_102182513,goat_102179646,goat_102178611,goat_102189229,goat_102172693,goat_102182112,goat_102171125,goat_102188496,goat_102175134,goat_102169462,goat_102180428,goat_102172656,goat_102173846,goat_102188201,goat_102179553,goat_102190820,goat_100750237,goat_102183494,goat_102179966,goat_102172948,goat_1021…
XLOC_007757	goat_102173725,goat_102183832,goat_102191044,goat_102172281,goat_102174614,goat_102189752,goat_102180042,goat_102189053,goat_102185877,goat_102177489,goat_102171951,goat_102173570,goat_102173794,goat_102168757,goat_102173297,goat_102177842,goat_102169611,goat_102187798,goat_102188353,goat_102181273,goat_102171885,goat_102169289,goat_102173828,goat_102170377,goat_102178043,goat_100860749,goat_1021…
XLOC_017107	goat_102171587,goat_102191497,goat_102184569,goat_102183427,goat_102169796,goat_102191646,goat_102176096,goat_102189223,goat_102170849,goat_102173013,goat_102175157,goat_102168922,goat_100861299,goat_102169154,goat_102187286,goat_102188812,goat_102183296,goat_102180168,goat_102172863,goat_102172107,goat_102184327,goat_102181531,goat_102189044,goat_102188270,goat_102178807,goat_102187685,goat_1021…
XLOC_006825	goat_102179202,goat_102181350,goat_102188079,goat_102178421,goat_102175010,goat_102189502,goat_102181025,goat_102181717,goat_102181711,goat_102180820,goat_102172696,goat_102188140,goat_102170881,goat_102177228,goat_102168822,goat_102188304,goat_102186203,goat_102179965,goat_102178186,goat_102180327,goat_102170764,goat_102169951,goat_102187339,goat_102168989,goat_102171263,goat_102171458,goat_1021…
XLOC_016392	goat_102184925,goat_102178628,goat_102186859,goat_102175246,goat_102182358,goat_102170804,goat_102175385,goat_102175034,goat_102178063,goat_102168532,goat_102188533,goat_102174032,goat_102179972,goat_102182663,goat_100860985,goat_102180188,goat_102170882,goat_102168336,goat_102183806,goat_102172654,goat_102182014,goat_102190079,goat_102180143,goat_102178182,goat_102187113,goat_102183966,goat_1021…
XLOC_016175	goat_102169547,goat_102190030,goat_102184074,goat_102190670,goat_102190087,goat_102184216,goat_102176477,goat_102180599,goat_102185629,goat_102185585,goat_100861314,goat_102178617,goat_102170238,goat_102171722,goat_102171725,goat_100861079,goat_102191250,goat_102184766,goat_102176071,goat_102171086,goat_102181480,goat_102190367,goat_102190971,goat_102180349,goat_102177114,goat_102172035,goat_1021…
XLOC_019563	goat_102189672,goat_102190715,goat_100861191,goat_102175871,goat_102176115,goat_102175968,goat_102169821,goat_102175016,goat_102187274,goat_102169799,goat_102184500,goat_100861034,goat_102191742,goat_102187498,goat_102168236,goat_102190883,goat_102184764,goat_100861337,goat_102179869,goat_102172176,goat_102184020,goat_102190487,goat_102190485,goat_102173827,goat_102183350,goat_102177752,goat_1021…
XLOC_017976	goat_102185771,goat_102180047,goat_102177295,goat_102173556,goat_102186952,goat_102173576,goat_102170928,goat_102179740,goat_102171520,goat_102177593,goat_102170049,goat_100861375,goat_102185230,goat_102186155,goat_102176455,goat_102183212,goat_102188446,goat_102180447,goat_102177329,goat_100860809,goat_102182205,goat_102172615,goat_102188273,goat_102180690,goat_102183571,goat_102180901,goat_1008…
XLOC_008940	goat_102178847,goat_102186859,goat_102178424,goat_102172138,goat_102174265,goat_102182358,goat_102175385,goat_102178063,goat_102184554,goat_102174013,goat_102171523,goat_102168704,goat_102174032,goat_102172525,goat_102179972,goat_102173751,goat_102175544,goat_102168336,goat_102173429,goat_102189847,goat_102190079,goat_102178182,goat_102180216,goat_102172612,goat_102168680,goat_102190198,goat_1021…
XLOC_023607	goat_102183349,goat_102184410,goat_102184000,goat_102182709,goat_102173172,goat_102170150,goat_102186012,goat_102181123,goat_102171243,goat_102185404,goat_102173190,goat_102168541,goat_102183168,goat_102173838,goat_102172007,goat_102180118,goat_102190574
XLOC_006064	goat_102175070,goat_102183782,goat_102191764,goat_102184323,goat_102188726,goat_102191278,goat_102177886,goat_102191354,goat_102185132,goat_102185332,goat_102190993,goat_102169022,goat_102184464,goat_102169798,goat_102185664,goat_102168516,goat_102174381,goat_102180241,goat_102183607,goat_100861074,goat_102174800,goat_102168233,goat_102168270,goat_102172718,goat_102179527,goat_102186610,goat_1021…
XLOC_007982	goat_102176240,goat_102184320,goat_102174992,goat_102175520,goat_102172503,goat_102184914,goat_102191518,goat_102182577,goat_102177099,goat_102187287,goat_102169535,goat_102187533,goat_102187645,goat_102188971,goat_102170538,goat_102179502,goat_102186047,goat_102168975,goat_102180453,goat_102180749,goat_102172796,goat_102169694
XLOC_000465	goat_102175077,goat_102190713,goat_102191101,goat_102182378,goat_102186584,goat_102177881,goat_102183815,goat_100860900,goat_102177075,goat_102168772,goat_102168770,goat_102179710,goat_102191006,goat_102186846,goat_102168754,goat_102178606,goat_102180820,goat_102189663,goat_102181272,goat_102180639,goat_102175175,goat_102170847,goat_102178550,goat_102187772,goat_102188360,goat_102189764,goat_1021…
XLOC_018029	goat_102191123,goat_102190907,goat_102187777,goat_102176054,goat_102178690,goat_102177655,goat_102182915,goat_102175914,goat_102178181,goat_102170172,goat_102171614,goat_102185999,goat_102169356,goat_102190818,goat_102181510,goat_102169096,goat_102181551,goat_102178019,goat_102174259,goat_102191235,goat_102168503,goat_102184549,goat_102171130,goat_102186421,goat_102178657,goat_102191099,goat_1021…
XLOC_023176	goat_102171586,goat_102186660,goat_102180845,goat_102185512,goat_102168217,goat_102179549,goat_102182742,goat_102190525,goat_102179715,goat_102178027,goat_102171299,goat_102180450,goat_102183981,goat_102169281,goat_100861358,goat_102181486,goat_102173108,goat_102178730,goat_102176339,goat_102177641,goat_102178071,goat_102174203,goat_102188093,goat_102184230,goat_102170617,goat_102182458,goat_1021…
XLOC_016806	goat_102179206,goat_102175460,goat_102168631,goat_100860924,goat_102190037,goat_102168711,goat_102182102,goat_102175263,goat_102179565,goat_102172287,goat_102184217,goat_102168574,goat_102181310,goat_102181313,goat_102183226,goat_102178426,goat_102169829,goat_102182574,goat_102171703,goat_102188011,goat_102173558,goat_102171955,goat_102171956,goat_102185468,goat_102172093,goat_102187595,goat_1021…
XLOC_024718	goat_102171764,goat_102168496,goat_102180845,goat_102184568,goat_102188013,goat_102180555,goat_102174265,goat_102175381,goat_102191004,goat_102186840,goat_102170820,goat_102171523,goat_102178603,goat_102170198,goat_102178870,goat_102182284,goat_102180022,goat_102171503,goat_102172526,goat_102185595,goat_102183096,goat_102187345,goat_102181039,goat_102187324,goat_102189743,goat_102187516,goat_1021…
XLOC_016887	goat_102173720,goat_102180656,goat_102186391,goat_102182099,goat_102189663,goat_102176053,goat_102170888,goat_102179836,goat_102189123,goat_102174495,goat_102190259,goat_102191696,goat_102175927,goat_102178000,goat_102189319,goat_102188959,goat_102175237,goat_102184863,goat_102181978,goat_102169057,goat_102191756,goat_102181049,goat_102178534,goat_102171053,goat_102170484,goat_102184035,goat_1021…
XLOC_020170	goat_102188511,goat_102184925,goat_102171585,goat_100861033,goat_102182571,goat_102179486,goat_102181880,goat_102169563,goat_102172717,goat_102168532,goat_102174016,goat_102170929,goat_102169618,goat_102175992,goat_102189660,goat_102188533,goat_102185210,goat_102187366,goat_102189483,goat_102177820,goat_102184834,goat_102186760,goat_102175091,goat_102183137,goat_102169650,goat_102182663,goat_1008…
XLOC_022610	goat_102183459,goat_102191291,goat_102184403,goat_102182048,goat_102186883,goat_102189054,goat_102188012,goat_102188015,goat_102188016,goat_102181335,goat_102186525,goat_102169801,goat_102182519,goat_102188693,goat_102180651,goat_102172715,goat_102185565,goat_102178930,goat_102177840,goat_102186973,goat_102178406,goat_102186703,goat_100861133,goat_102180282,goat_102183648,goat_102176331,goat_1021…
XLOC_020684	goat_102180860,goat_102181051,goat_102170946,goat_102182513,goat_102184499,goat_102170192,goat_102187943,goat_100860883,goat_102183701,goat_102171451,goat_102183717,goat_102173050,goat_102171108,goat_102183146,goat_102168943,goat_102175494,goat_102178513,goat_102170156,goat_102188336,goat_102184363,goat_102185490,goat_102188626,goat_102179608,goat_102174914,goat_102189496,goat_102168668,goat_1021…
XLOC_002379	goat_102173729,goat_102170612,goat_102188482,goat_102190997,goat_102187718,goat_102189486,goat_102191685,goat_102174554,goat_102173406,goat_102183163,goat_102179399,goat_102178934,goat_102184161,goat_102186151,goat_102190093,goat_102189761,goat_102181791,goat_102180258,goat_102180586,goat_102189716,goat_102171480,goat_102177685,goat_102181989,goat_102183970,goat_102168438,goat_102190840,goat_1021…
XLOC_012219	goat_102168630,goat_102182556,goat_102171029,goat_102169827,goat_102181886,goat_102180492,goat_102173292,goat_102178025,goat_102190509,goat_102189901,goat_102179880,goat_102181486,goat_100861111,goat_102178274,goat_102177277,goat_102170251,goat_102190298,goat_102172650,goat_102172659,goat_102190983,goat_102190428,goat_102188113,goat_102174530,goat_102182018,goat_102172630,goat_102175723,goat_1021…
XLOC_009083	goat_102172098,goat_102175957,goat_102179508,goat_102175972,goat_102172036,goat_102171354,goat_102176592,goat_102173094,goat_102187241,goat_102174933,goat_102170721,goat_102173331,goat_102182494,goat_102190608,goat_100861008,goat_102173691,goat_102171488,goat_102189703,goat_102182121,goat_102180950,goat_102173607,goat_102186165,goat_102175409
XLOC_004030	goat_102180203,goat_102181312,goat_102179779,goat_102189834,goat_102177888,goat_102172544,goat_102184057,goat_102172735,goat_102172097,goat_102179716,goat_102187733,goat_102181292,goat_102190719,goat_102190026,goat_102189660,goat_102185957,goat_102185380,goat_102177820,goat_102177824,goat_100860747,goat_102186029,goat_102184834,goat_102187349,goat_102190163,goat_102173786,goat_102175091,goat_1021…
XLOC_022901	goat_102182556,goat_102184326,goat_102171029,goat_102169827,goat_102186955,goat_102190509,goat_102189901,goat_102179880,goat_102181486,goat_102173108,goat_100861111,goat_102178274,goat_100860984,goat_102170251,goat_102190298,goat_102190983,goat_102177427,goat_102190428,goat_102172077,goat_102185898,goat_102172671,goat_102174530,goat_102182018,goat_102183318,goat_102172630,goat_102178399,goat_1021…
XLOC_002389	goat_102187007,goat_102191298,goat_102183785,goat_102172117,goat_102190670,goat_102190672,goat_102168860,goat_102185317,goat_102190710,goat_102173533,goat_102171398,goat_102185640,goat_102178857,goat_102184216,goat_102168575,goat_102179820,goat_100860904,goat_102185338,goat_102171957,goat_102183831,goat_102174670,goat_102175816,goat_102189731,goat_102181332,goat_100861314,goat_102184306,goat_1021…
XLOC_016495	goat_102189655,goat_102190578,goat_102174843,goat_102190674,goat_102191423,goat_102173535,goat_102181944,goat_102178852,goat_102190454,goat_102168579,goat_102181316,goat_102183227,goat_102179779,goat_102185570,goat_100860903,goat_102174863,goat_102180862,goat_102168210,goat_102186630,goat_102191129,goat_102184057,goat_102189674,goat_102172730,goat_102189492,goat_102185290,goat_102173765,goat_1021…
XLOC_003840	goat_102169849,goat_102187007,goat_102191298,goat_102183785,goat_102184074,goat_102172117,goat_102190670,goat_102190672,goat_102168860,goat_102185317,goat_102190710,goat_102173533,goat_102171398,goat_102185640,goat_102190087,goat_102178857,goat_102184216,goat_102168575,goat_102179820,goat_100860904,goat_102169567,goat_102185338,goat_102171957,goat_102183831,goat_102174670,goat_102175816,goat_1021…
XLOC_005792	goat_102183781,goat_102184304,goat_102191645,goat_102181013,goat_102169442,goat_102182953,goat_102174128,goat_102181125,goat_102168393,goat_102182846,goat_102185536,goat_102186822,goat_102176206,goat_102182803,goat_102188461,goat_102190398,goat_102184997,goat_102174193,goat_102182188,goat_102183113,goat_102177624,goat_102174949,goat_102177962
XLOC_007418	goat_102176728,goat_102179569,goat_102177538,goat_102191237,goat_102181848,goat_102170888,goat_102179079,goat_102174768,goat_102188974,goat_102169871,goat_102184140,goat_102188959,goat_102186517,goat_102177542,goat_102182503,goat_102170810,goat_102185964,goat_102184133,goat_102175354,goat_102184035,goat_102172009,goat_102178174,goat_102176657,goat_102181965
XLOC_007647	goat_102191425,goat_102189928,goat_102170822,goat_102172174,goat_102168869,goat_102182054,goat_102176530,goat_102184100,goat_102188815,goat_102169919,goat_102189164,goat_102181344,goat_102182777,goat_102191618,goat_102176103,goat_102183619,goat_102168245,goat_102172760,goat_102186467,goat_102189021,goat_102176810,goat_102181697,goat_102180175,goat_102188700,goat_102185163,goat_102172349,goat_1021…
XLOC_014237	goat_102169020,goat_102169002,goat_102186971,goat_102188161,goat_102185240,goat_102184322,goat_102189185,goat_102180069,goat_100861235,goat_102172824,goat_102169050,goat_102185713,goat_102177582,goat_102171899,goat_102171939,goat_102188084,goat_102179261
XLOC_020157	goat_102183018,goat_102173888,goat_100861199,goat_102182573,goat_102171562,goat_102185337,goat_100861215,goat_102187272,goat_102190099,goat_102184560,goat_102191377,goat_102177904,goat_102174017,goat_102191233,goat_102185017,goat_102174571,goat_102170219,goat_102171579,goat_102171089,goat_102168735,goat_102174208,goat_102191657,goat_102184980,goat_102170520,goat_102185321,goat_102180795,goat_1021…
XLOC_012949	goat_102191290,goat_100860922,goat_102174845,goat_102188690,goat_102185314,goat_102169825,goat_102169826,goat_102182680,goat_102185766,goat_102191292,goat_102168216,goat_102170398,goat_102169806,goat_102184960,goat_102190525,goat_102183609,goat_102187044,goat_102172713,goat_102189414,goat_102190754,goat_102189240,goat_102187699,goat_102190547,goat_102171299,goat_102175991,goat_102182132,goat_1021…
XLOC_007601	goat_102188415,goat_102190441,goat_102173700,goat_102188486,goat_102188482,goat_102170396,goat_102182744,goat_102183594,goat_102187718,goat_102174447,goat_102177847,goat_102191685,goat_102188092,goat_102187159,goat_102170781,goat_102169654,goat_102190136,goat_102174554,goat_102169466,goat_102190426,goat_102182956,goat_102172926,goat_102173406,goat_102176601,goat_102182985,goat_102176432,goat_1021…
XLOC_005715	goat_102187250,goat_102185259,goat_102170945,goat_102177863,goat_102173575,goat_102190205,goat_100860887,goat_102177823,goat_102175975,goat_102172759,goat_102187627,goat_102185048,goat_102179920,goat_102178744,goat_102179003,goat_102184797,goat_100750232,goat_102187490,goat_102177724,goat_102189007,goat_102177383,goat_102175728,goat_102177443,goat_102179132,goat_102168401,goat_102173580,goat_1008…
XLOC_002554	goat_102183786,goat_102174269,goat_102173761,goat_102191455,goat_102170021,goat_100861176,goat_102189474,goat_102190825,goat_102177746,goat_102182782,goat_102175705,goat_102173613,goat_102188724,goat_102172377,goat_102180529,goat_102174742,goat_102168390,goat_102185735,goat_102179417,goat_102187199,goat_100861213,goat_102176498,goat_102175922,goat_102183041,goat_102175592,goat_102191596,goat_1021…
XLOC_014186	goat_102177885,goat_100861335,goat_102171881,goat_102185569,goat_102178896,goat_102174804,goat_102187076,goat_102188462,goat_102181530,goat_102170225,goat_102180785,goat_102171606,goat_102185981,goat_102180224,goat_102176177
XLOC_023353	goat_102179301,goat_102188079,goat_102169048,goat_102178421,goat_102175811,goat_102168518,goat_102172899,goat_102177864,goat_102169583,goat_102183689,goat_102177801,goat_102181717,goat_102181711,goat_102173039,goat_102178606,goat_102174449,goat_102180820,goat_102181272,goat_102178049,goat_102172696,goat_102188340,goat_102182902,goat_102188140,goat_102170866,goat_102181231,goat_102182934,goat_1021…
XLOC_020081	goat_102179301,goat_102169048,goat_102186130,goat_102189502,goat_102185437,goat_102181025,goat_102177864,goat_102169583,goat_102191149,goat_102174650,goat_102183689,goat_102174013,goat_102191792,goat_102174449,goat_102180820,goat_102181272,goat_102178049,goat_102172696,goat_102172525,goat_102188140,goat_102173783,goat_102170881,goat_102180882,goat_102184906,goat_102177769,goat_102187308,goat_1021…
XLOC_020146	goat_102175469,goat_102189276,goat_102190677,goat_102175261,goat_102182351,goat_102171399,goat_102172288,goat_102177667,goat_102180269,goat_102189993,goat_102185003,goat_102182350,goat_102179528,goat_102176871,goat_102175921,goat_102180002,goat_102171290,goat_102179748,goat_102168733,goat_102184223,goat_102184707,goat_102170275,goat_102174594,goat_102190788,goat_102178468,goat_102184744,goat_1021…
XLOC_003153	goat_102189672,goat_100861191,goat_102175871,goat_100861054,goat_102168238,goat_102190883,goat_102184764,goat_102169616,goat_102170021,goat_102191394,goat_102177197,goat_102178210,goat_102172678,goat_102179582,goat_102184209,goat_102184815,goat_102173944,goat_102173378,goat_102188724,goat_102172377,goat_102174742,goat_102179664,goat_102174689,goat_102174370,goat_102187922,goat_102181571,goat_1021…
XLOC_009441	goat_102171583,goat_102185723,goat_102168635,goat_102169545,goat_102184323,goat_102177886,goat_102185132,goat_102185332,goat_102170391,goat_102169798,goat_102186887,goat_102180199,goat_102190475,goat_102183607,goat_100861078,goat_102174800,goat_102178547,goat_102171295,goat_102187777,goat_102190830,goat_102189969,goat_102188262,goat_102180186,goat_102185861,goat_100861156,goat_102179684,goat_1007…
XLOC_024347	goat_102171587,goat_102189751,goat_102183427,goat_102184724,goat_102178007,goat_102185273,goat_102176132,goat_102191646,goat_102170849,goat_102172752,goat_102176780,goat_102185807,goat_102176368,goat_102173986,goat_102186192,goat_102184530,goat_102183296,goat_102191128,goat_102180710,goat_102173655,goat_102175768,goat_102179277,goat_102191616,goat_102187208,goat_102172862,goat_102183846,goat_1021…
XLOC_006932	goat_102169541,goat_102171972,goat_102169631,goat_102181312,goat_102185330,goat_102180670,goat_102172731,goat_102175038,goat_102174805,goat_102190909,goat_102191003,goat_102171064,goat_102184476,goat_102186396,goat_102169610,goat_102180825,goat_102191056,goat_100860886,goat_102180020,goat_102187555,goat_102176336,goat_102189690,goat_102187349,goat_102168793,goat_102173786,goat_102190342,goat_1021…
XLOC_015657	goat_102169792,goat_102181753,goat_102181072,goat_102177848,goat_102181037,goat_102176818,goat_102187305,goat_102188749,goat_102176843,goat_102181635,goat_102169310,goat_102187282,goat_102179459,goat_102191759,goat_102177119,goat_102191737,goat_102187432,goat_102180754,goat_102175474,goat_102183797,goat_102185590,goat_102172721,goat_102170226,goat_102182145,goat_102170282,goat_102170280,goat_1021…
XLOC_015327	goat_102174245,goat_102179505,goat_102178697,goat_102168940,goat_102180924,goat_102176449,goat_102183259,goat_102169872,goat_102181362,goat_102173495,goat_102174159
XLOC_005004	goat_102169845,goat_102168791,goat_102175930,goat_102172547,goat_102185272,goat_102189214,goat_102187590,goat_102177844,goat_102191670,goat_102187158,goat_102187326,goat_102187836,goat_102188005,goat_102188304,goat_102185559,goat_102175224,goat_102181999,goat_102174935,goat_102182246,goat_102175743,goat_102191362,goat_102187434,goat_102181345,goat_102181365,goat_102171017,goat_102178434,goat_1021…
XLOC_022900	goat_102171586,goat_102168630,goat_102182556,goat_102171399,goat_102169827,goat_102190897,goat_102185003,goat_102170940,goat_102187043,goat_102170926,goat_102178025,goat_102183092,goat_102187624,goat_102175156,goat_102178274,goat_102183357,goat_102170251,goat_102188429,goat_102172650,goat_102170740,goat_102182018,goat_102168371,goat_102184698,goat_102186071,goat_102178164,goat_102179139,goat_1021…
XLOC_015940	goat_102178336,goat_102182554,goat_102189892,goat_102181311,goat_102183931,goat_102173622,goat_102176284,goat_102185273,goat_102169029,goat_102176132,goat_102185352,goat_102174828,goat_102179927,goat_102185807,goat_102168829,goat_100861150,goat_102189027,goat_102180325,goat_102180218,goat_102190963,goat_102181199,goat_102186348,goat_102189576,goat_102181367,goat_102179970,goat_102191656,goat_1021…
XLOC_012132	goat_102176914,goat_102180659,goat_102178523,goat_102181017,goat_102190875,goat_102170843,goat_102181033,goat_102169464,goat_102168333,goat_102168318,goat_102174182,goat_102182179,goat_102186189,goat_102179946,goat_102172635,goat_102171472,goat_102173698,goat_102171538,goat_102189939,goat_102174581,goat_102191484,goat_102168268,goat_102176143,goat_102179930,goat_102185991,goat_102190937,goat_1021…
XLOC_006784	goat_102169827,goat_102179549,goat_102180800,goat_102187752,goat_102168752,goat_102186097,goat_102171294,goat_102189901,goat_102179880,goat_102178274,goat_102170784,goat_102170788,goat_102175137,goat_102184156,goat_102185898,goat_102190288,goat_102172589,goat_102177324,goat_102185405,goat_102177095,goat_102168422,goat_102182153,goat_102182157,goat_102180953,goat_102171188,goat_102176210,goat_1021…
XLOC_016587	goat_102174269,goat_102189243,goat_102170021,goat_102188905,goat_102186797,goat_102186682,goat_102188363,goat_102184042,goat_102173787,goat_102191394,goat_102183518,goat_102180940,goat_102182174,goat_102170766,goat_102184209,goat_102173944,goat_102173378,goat_102186164,goat_102172377,goat_102171864,goat_102170112,goat_102171246,goat_102185985,goat_102183041,goat_102172105,goat_102180664,goat_1021…
XLOC_006885	goat_102184924,goat_102169227,goat_102176939,goat_102179623,goat_102179196,goat_102181860,goat_100860984,goat_102188490,goat_102180790,goat_102189110,goat_102189123,goat_102172077,goat_102188582,goat_102183553,goat_102175496,goat_102171825,goat_102187477,goat_102188492,goat_102187454,goat_102169720,goat_102180380,goat_102181931,goat_102173695,goat_102184412,goat_102190166,goat_102168540,goat_1021…
XLOC_000495	goat_102178841,goat_102180840,goat_102186500,goat_102174057,goat_102183744,goat_102170253,goat_102182708,goat_102176999,goat_102182112,goat_102181038,goat_102171451,goat_102185045,goat_102189807,goat_102177358,goat_102183146,goat_102191275,goat_102184590,goat_102188498,goat_102169974,goat_102185490,goat_102191811,goat_102178915,goat_102184856,goat_102188542,goat_102168668,goat_102181287,goat_1021…
XLOC_000606	goat_102179755,goat_102181525,goat_102189271,goat_102173552,goat_102182512,goat_102181013,goat_102170907,goat_102181738,goat_102176785,goat_102178783,goat_100861158,goat_102182953,goat_102174185,goat_102173980,goat_102186206,goat_102179581,goat_102174708,goat_102185179,goat_102182846,goat_102184424,goat_102180663,goat_102187209,goat_102188461,goat_102185320,goat_102189983,goat_102180079,goat_1021…
XLOC_016110	goat_102182378,goat_102168572,goat_102180048,goat_102176283,goat_102177881,goat_100860900,goat_102177075,goat_102178444,goat_102191006,goat_102185648,goat_102173035,goat_102189663,goat_102180639,goat_102175175,goat_102178550,goat_102188152,goat_102173252,goat_102182056,goat_102179924,goat_102173863,goat_102187830,goat_102179541,goat_102186480,goat_102180301,goat_102180440,goat_102181206,goat_1021…
XLOC_000886	goat_102173532,goat_102181192,goat_102176072,goat_102186937,goat_102180401,goat_102178420,goat_102187515,goat_102177404,goat_102178188,goat_102179588,goat_102186077,goat_102187453,goat_102184448,goat_102176236,goat_102189134,goat_102187832,goat_102185532,goat_102174622,goat_102191155,goat_102170059,goat_102186622,goat_102179513,goat_102169186,goat_102180430,goat_102180556,goat_102171213,goat_1021…
XLOC_009442	goat_102178627,goat_102168630,goat_102186998,goat_102175268,goat_102171023,goat_102189757,goat_102174788,goat_102190453,goat_102184729,goat_102171561,goat_102176281,goat_102185620,goat_102190157,goat_102171726,goat_102174655,goat_102187752,goat_102178816,goat_102190735,goat_102179887,goat_102190281,goat_102177277,goat_102170788,goat_102168846,goat_102178088,goat_102177197,goat_102172650,goat_1021…
XLOC_003228	goat_102179202,goat_102191489,goat_102185649,goat_102184174,goat_102186130,goat_102189502,goat_102175034,goat_102177864,goat_102184567,goat_102185564,goat_100861137,goat_102176311,goat_102173865,goat_102183806,goat_102187244,goat_102182014,goat_102178186,goat_102170764,goat_102183966,goat_102179153,goat_102180275,goat_102189116,goat_102171458,goat_102178251,goat_102179663,goat_102175765,goat_1021…
XLOC_005690	goat_102169841,goat_102181981,goat_102190142,goat_102170967,goat_102184054,goat_102181023,goat_102172895,goat_102179849,goat_102184966,goat_102171728,goat_102180803,goat_102170007,goat_102170252,goat_102180000,goat_102183726,goat_102169911,goat_102185935,goat_102185584,goat_102182661,goat_102173862,goat_102179776,goat_102175685,goat_102191452,goat_102180260,goat_102191271,goat_102174187,goat_1021…
XLOC_007620	goat_102169049,goat_102184399,goat_102188480,goat_102184304,goat_102174077,goat_102191645,goat_102186736,goat_102187280,goat_102174128,goat_102178250,goat_102168393,goat_102185536,goat_102186822,goat_102176206,goat_102182803,goat_102175833,goat_102176955,goat_102190398,goat_102175647,goat_102181152,goat_102184952,goat_102182188,goat_102181233,goat_102183113,goat_102188084,goat_102182854,goat_1021…
XLOC_005562	goat_102169846,goat_102179143,goat_102169792,goat_102181753,goat_102188854,goat_102181826,goat_102169310,goat_102179019,goat_102170724,goat_102182826,goat_102180754,goat_102189471,goat_102176493,goat_102190721,goat_102170280,goat_102187541,goat_102186622,goat_102182026,goat_102182493,goat_102177416,goat_102190847,goat_102182875,goat_102179611,goat_102178837,goat_102176769,goat_102173686,goat_1021…
XLOC_014840	goat_102170184,goat_102186154,goat_102184405,goat_102169042,goat_102190083,goat_102190087,goat_102186853,goat_102178287,goat_102174670,goat_102184466,goat_102175812,goat_102184968,goat_102185973,goat_102175221,goat_102176876,goat_102180009,goat_102176071,goat_102171622,goat_102188825,goat_100860885,goat_102186431,goat_102181480,goat_102173105,goat_102183390,goat_102181253,goat_102173466,goat_1021…
XLOC_000362	goat_102191299,goat_102169540,goat_102187229,goat_102180040,goat_102188209,goat_102183788,goat_102169007,goat_102191042,goat_102177789,goat_102173861,goat_102183825,goat_102183498,goat_102169483,goat_102180959,goat_102172181,goat_102181466,goat_102189370,goat_102177554,goat_102177552,goat_100861006,goat_102190057,goat_102184533,goat_102180259,goat_102189279,goat_102169576,goat_102171287,goat_1021…
XLOC_024236	goat_102190149,goat_102169543,goat_102168496,goat_102181348,goat_102185060,goat_102178980,goat_102188013,goat_102180555,goat_102176139,goat_102187591,goat_102170233,goat_102187046,goat_102184554,goat_102186439,goat_102186840,goat_102171064,goat_102179626,goat_102172771,goat_102186028,goat_102182284,goat_102178551,goat_102185595,goat_102189791,goat_102185049,goat_102168793,goat_102171125,goat_1021…
XLOC_000995	goat_102170184,goat_102169849,goat_102187007,goat_102191298,goat_102183785,goat_102190030,goat_100860925,goat_102184074,goat_102172117,goat_102190670,goat_102190672,goat_102168860,goat_102185317,goat_102173533,goat_102171398,goat_102189753,goat_102190087,goat_102184216,goat_102190445,goat_102181319,goat_102174054,goat_102179820,goat_102185585,goat_102183831,goat_102174670,goat_102175812,goat_1021…
XLOC_005134	goat_102183786,goat_102181527,goat_102175879,goat_102173761,goat_102187713,goat_102191455,goat_102175959,goat_102175747,goat_102187771,goat_102189474,goat_102182870,goat_102177746,goat_102178213,goat_102175705,goat_102186221,goat_102188871,goat_102187476,goat_102173613,goat_102188724,goat_102191567,goat_102168390,goat_102179417,goat_102183149,goat_102181105,goat_102175592,goat_102186307,goat_1021…
XLOC_019191	goat_102171586,goat_102186660,goat_102180845,goat_102185512,goat_102175016,goat_102168217,goat_102187274,goat_102182742,goat_102178027,goat_102180450,goat_102183981,goat_102173827,goat_100861358,goat_102176339,goat_102174203,goat_102175156,goat_102171314,goat_102185916,goat_102184230,goat_102182458,goat_102173271,goat_102172908,goat_102180307,goat_102182174,goat_102184795,goat_102185370,goat_1021…
XLOC_000633	goat_102169845,goat_102169540,goat_102179560,goat_102181453,goat_102175876,goat_102178281,goat_102172542,goat_102174865,goat_102185234,goat_102168771,goat_102188820,goat_102181736,goat_102188607,goat_102174414,goat_102180362,goat_102188005,goat_102177768,goat_102168925,goat_102182756,goat_102180148,goat_102173881,goat_102182209,goat_102191384,goat_102181999,goat_102191717,goat_102176896,goat_1021…
XLOC_019332	goat_102179758,goat_102178627,goat_102189651,goat_102189524,goat_102187256,goat_102171023,goat_102172289,goat_102188618,goat_102188557,goat_102190453,goat_102186907,goat_102176281,goat_102186363,goat_102186883,goat_102185620,goat_102188015,goat_102169801,goat_102183741,goat_102180651,goat_102174655,goat_102188072,goat_102187751,goat_102189241,goat_100861330,goat_102178816,goat_102189904,goat_1021…
XLOC_007989	goat_102190575,goat_102169549,goat_100860921,goat_102178849,goat_102172116,goat_102189954,goat_102181948,goat_102179568,goat_102179565,goat_102171026,goat_102169043,goat_102181313,goat_102182574,goat_102180269,goat_102187753,goat_102183763,goat_102172132,goat_102187298,goat_102185622,goat_102171955,goat_102185468,goat_102189345,goat_102168513,goat_102183591,goat_102174076,goat_102181190,goat_1021…
XLOC_017307	goat_102171762,goat_102175464,goat_102191372,goat_102182019,goat_102191105,goat_102171024,goat_102182995,goat_102170613,goat_102179482,goat_102177079,goat_102190097,goat_102170801,goat_102174078,goat_102172890,goat_102182653,goat_102177209,goat_102168533,goat_102191233,goat_102181847,goat_102183620,goat_102168732,goat_102186560,goat_102190362,goat_102176056,goat_102190115,goat_100861254,goat_1021…
XLOC_012601	goat_102168637,goat_102168494,goat_102169824,goat_102175018,goat_102189492,goat_102179716,goat_102183609,goat_102183705,goat_102169000,goat_102174978,goat_102187593,goat_102183133,goat_102177338,goat_102169401,goat_102185050,goat_102187322,goat_102189779,goat_102177194,goat_102181211,goat_102182697,goat_102168595,goat_102172462,goat_102180446,goat_102172059,goat_102189399,goat_102180791,goat_1021…
XLOC_013911	goat_102182107,goat_102188079,goat_102173705,goat_102183815,goat_102183765,goat_102169795,goat_102175811,goat_102170802,goat_102178062,goat_102179521,goat_102168535,goat_102177901,goat_102177598,goat_102190025,goat_102187940,goat_102176460,goat_102176614,goat_102188360,goat_102182902,goat_102170866,goat_102173077,goat_102173076,goat_102181231,goat_102173447,goat_102180961,goat_102182934,goat_1021…
XLOC_022530	goat_102182557,goat_102179758,goat_102190715,goat_102185644,goat_102176115,goat_102175011,goat_102190897,goat_100861058,goat_102186883,goat_102170397,goat_102184500,goat_102174072,goat_102169801,goat_102182519,goat_102188693,goat_102191038,goat_102183746,goat_102187929,goat_102170007,goat_100861337,goat_102178930,goat_102185010,goat_102168257,goat_102179058,goat_102190485,goat_102188170,goat_1008…
XLOC_023670	goat_102179301,goat_102184925,goat_102186130,goat_102184755,goat_102182378,goat_102182991,goat_102186859,goat_102186584,goat_102177881,goat_100860900,goat_102189502,goat_102185437,goat_102181025,goat_102182358,goat_102168772,goat_102181331,goat_102179710,goat_102177864,goat_102191006,goat_102174650,goat_102174013,goat_102191792,goat_102178606,goat_102180820,goat_102181272,goat_102184028,goat_1021…
XLOC_000081	goat_102171706,goat_102190557,goat_102184024,goat_102182936,goat_102190288,goat_102182176,goat_102186822,goat_102182342,goat_102175253,goat_102186606,goat_102184029,goat_102173147,goat_102188949,goat_102190956,goat_102176533,goat_102187867,goat_102179224
XLOC_015964	goat_102171562,goat_102180868,goat_102186884,goat_102175504,goat_102181154,goat_102176316,goat_102175541,goat_102169197,goat_102170150,goat_102171828,goat_102173947,goat_102179016,goat_102171243,goat_102180240,goat_102187281,goat_102172290,goat_102188466,goat_102173545,goat_102175836,goat_102184571,goat_102186385,goat_102190434,goat_102168955,goat_102173080,goat_102177733,goat_102184809,goat_1021…
XLOC_009361	goat_102176914,goat_102179561,goat_102176112,goat_102174992,goat_102178523,goat_102168253,goat_102188635,goat_102172774,goat_102169428,goat_102179315,goat_102174413,goat_102179076,goat_102188409,goat_102173867,goat_102183332,goat_102178512,goat_102189615,goat_102168428,goat_102184490,goat_102172635,goat_102172739,goat_102174125,goat_102180732,goat_102179413,goat_102168449,goat_102183702,goat_1021…
XLOC_012241	goat_102184835,goat_102170612,goat_102180044,goat_102189736,goat_102172091,goat_102191008,goat_102175173,goat_102178789,goat_102168821,goat_102175704,goat_102182985,goat_102174434,goat_102186110,goat_102169978,goat_102176141,goat_102177995,goat_102183356,goat_102170641,goat_102169538,goat_102191223,goat_102186358,goat_102191341,goat_102189431,goat_102179858,goat_102174647,goat_102186890,goat_1021…
XLOC_017696	goat_102170188,goat_100861039,goat_102171029,goat_102182689,goat_102188016,goat_102186041,goat_102175630,goat_102190922,goat_102184256,goat_102171526,goat_102171888,goat_102173011,goat_102189949,goat_102186437,goat_102185044,goat_100861378,goat_102177270,goat_102175744,goat_102187918,goat_102190918,goat_102178004,goat_102182158,goat_102176016,goat_102185178,goat_102190427,goat_102168924,goat_1021…
XLOC_010820	goat_102170375,goat_102169228,goat_102182371,goat_102171568,goat_102191123,goat_102183748,goat_102186711,goat_102174578,goat_102181015,goat_102187777,goat_102185598,goat_102178690,goat_102177655,goat_102182915,goat_102177649,goat_102184237,goat_102182485,goat_102175914,goat_102179039,goat_102184848,goat_102179586,goat_102190407,goat_102172204,goat_102178578,goat_102185999,goat_102191256,goat_1021…
XLOC_023678	goat_102173722,goat_102176728,goat_102179569,goat_102191237,goat_102181848,goat_102170888,goat_102179079,goat_102177744,goat_102185232,goat_102188974,goat_102169871,goat_102188959,goat_102186517,goat_102170810,goat_102185964,goat_102191152,goat_102190102,goat_102181722,goat_102175354,goat_102184035,goat_102172009,goat_102171626,goat_102178174,goat_102183950,goat_102181921,goat_102181901,goat_1021…
XLOC_024947	goat_102186561,goat_102180402,goat_102178517,goat_102180464,goat_102179470,goat_102188076,goat_102183700,goat_102174165,goat_102190608,goat_102186350,goat_102182583,goat_100861008,goat_102185113,goat_102172299,goat_102179110,goat_102183798,goat_102172729,goat_102179071,goat_102176695,goat_102168876,goat_102189703,goat_102188562,goat_102185145,goat_102175228,goat_102185636,goat_102174639
XLOC_006135	goat_102186998,goat_102190677,goat_102176723,goat_102171394,goat_102171023,goat_102189020,goat_102184729,goat_102179140,goat_102185003,goat_102185620,goat_102170394,goat_102169797,goat_102181026,goat_102182350,goat_102190888,goat_102186463,goat_102187154,goat_102181073,goat_102170926,goat_102176824,goat_102171290,goat_102176070,goat_102190735,goat_102184223,goat_102184707,goat_102170909,goat_1021…
XLOC_002291	goat_102176911,goat_102183786,goat_102174842,goat_102171975,goat_102185414,goat_102177296,goat_102173761,goat_102180841,goat_102178065,goat_102170003,goat_102176879,goat_102190883,goat_102179869,goat_100861175,goat_102172507,goat_102191455,goat_102172176,goat_102171088,goat_102179881,goat_102187083,goat_102187771,goat_102168277,goat_102180344,goat_102175092,goat_102184988,goat_102170522,goat_1021…
XLOC_019854	goat_102188220,goat_102173704,goat_102182899,goat_102168887,goat_102187620,goat_102181588,goat_102189153,goat_102179680,goat_102168312,goat_102186203,goat_102190076,goat_102180327,goat_102171370,goat_102176621,goat_102189156,goat_102176473,goat_102187399,goat_102182511,goat_102179780,goat_102188056,goat_102184897,goat_102173190,goat_102169859,goat_102172480,goat_102184950,goat_102185281,goat_1021…
XLOC_000883	goat_100861036,goat_100861192,goat_102169001,goat_102170921,goat_102176187,goat_102187494,goat_102169158,goat_102179012,goat_102182567,goat_102186369,goat_102183290,goat_102181939,goat_102172887,goat_102179300,goat_102168930,goat_102173149,goat_102186337,goat_102175055,goat_102177912
XLOC_005313	goat_102182557,goat_102178627,goat_102186660,goat_102190715,goat_102175268,goat_102185644,goat_102189757,goat_102176115,goat_102190897,goat_102186883,goat_102185620,goat_102181509,goat_102170397,goat_102190157,goat_102169799,goat_102184500,goat_102191038,goat_102191742,goat_102189078,goat_102174655,goat_102184764,goat_100861337,goat_102179058,goat_102190485,goat_102188170,goat_102186119,goat_1021…
XLOC_003739	goat_102185023,goat_102171580,goat_102177074,goat_102174671,goat_102182657,goat_102190325,goat_102186895,goat_102184945,goat_102170900,goat_102169636,goat_102177115,goat_102176559,goat_102174410,goat_102176312,goat_102177195,goat_102173643,goat_102186924,goat_102181634,goat_102180792,goat_102180698,goat_102182228,goat_102182427,goat_102175622,goat_102177919,goat_102190336,goat_102172186,goat_1021…
XLOC_007699	goat_102189528,goat_102175872,goat_102174055,goat_102180041,goat_102170947,goat_102187049,goat_102187047,goat_102189525,goat_102191085,goat_102190547,goat_102175991,goat_102176074,goat_102182132,goat_102170374,goat_102183396,goat_102186914,goat_102188363,goat_102182375,goat_102188405,goat_102188402,goat_102179338,goat_102170063,goat_102170062,goat_102187320,goat_102169679,goat_102186371,goat_1021…
XLOC_016211	goat_102179206,goat_102180201,goat_102184073,goat_102190037,goat_102178844,goat_102179565,goat_102172287,goat_102182766,goat_102188204,goat_102188387,goat_102183226,goat_102173629,goat_102172133,goat_102189054,goat_102175241,goat_102191028,goat_102176136,goat_102186525,goat_102179385,goat_102174073,goat_102174076,goat_102173762,goat_102187597,goat_102176090,goat_102186540,goat_102171293,goat_1021…
XLOC_023040	goat_102185773,goat_102190455,goat_102182049,goat_102169568,goat_102172897,goat_102175899,goat_102182516,goat_102187040,goat_102174809,goat_102174808,goat_102175527,goat_102169612,goat_102175920,goat_102168889,goat_102187880,goat_102190080,goat_102178842,goat_102172033,goat_102188897,goat_102176116,goat_102171121,goat_102188132,goat_102185689,goat_102177429,goat_102189433,goat_102177765,goat_1021…
XLOC_016632	goat_102189115,goat_102181981,goat_102190142,goat_102188927,goat_102171976,goat_102175968,goat_102170967,goat_102171560,goat_102187549,goat_102185624,goat_102184054,goat_102181023,goat_102172895,goat_102184966,goat_102171728,goat_102180803,goat_102176098,goat_102178549,goat_102170252,goat_102191426,goat_102182095,goat_102175122,goat_102183350,goat_102185935,goat_102185937,goat_102168861,goat_1021…
XLOC_005420	goat_102178333,goat_102169541,goat_102188411,goat_102182553,goat_102171972,goat_102183019,goat_102187523,goat_102184786,goat_102189996,goat_102181881,goat_100860907,goat_100861055,goat_102183788,goat_102191125,goat_102191026,goat_102172731,goat_102184916,goat_102175810,goat_102178202,goat_102175038,goat_102174805,goat_102190909,goat_102191003,goat_102183512,goat_102179866,goat_102170196,goat_1021…
XLOC_016305	goat_102171584,goat_102185647,goat_102182107,goat_102191101,goat_102182991,goat_102183815,goat_102175248,goat_102177076,goat_102168770,goat_102176556,goat_102178062,goat_102190324,goat_102169009,goat_102173039,goat_102178404,goat_100861368,goat_102175340,goat_102187772,goat_102188360,goat_102181231,goat_102173447,goat_102191479,goat_102182171,goat_102188848,goat_100860800,goat_102180466,goat_1021…
XLOC_019608	goat_102176913,goat_102169048,goat_102172039,goat_102175248,goat_102181058,goat_102186886,goat_102171727,goat_102190324,goat_102172717,goat_102173039,goat_102190601,goat_102181844,goat_102169618,goat_102178404,goat_102182706,goat_102171084,goat_100860888,goat_102175340,goat_102169407,goat_102188822,goat_102176311,goat_102184496,goat_102175133,goat_102191479,goat_102169670,goat_102177257,goat_1021…
XLOC_020447	goat_102175269,goat_102171971,goat_102191104,goat_102185351,goat_102184828,goat_102191020,goat_102170949,goat_102189490,goat_102190477,goat_102176094,goat_102180653,goat_102185018,goat_102186393,goat_102190302,goat_102187082,goat_102183089,goat_102171127,goat_102179545,goat_102183922,goat_102168928,goat_102186019,goat_102186464,goat_102178185,goat_102187679,goat_102174516,goat_102179686,goat_1021…
XLOC_024208	goat_102171020,goat_102180968,goat_102177599,goat_100860882,goat_102170586,goat_102185233,goat_100860761,goat_102182128,goat_102190175,goat_102190076,goat_102184596,goat_102176621,goat_102178140,goat_102181381,goat_102168644,goat_102172356,goat_102189593,goat_102182511,goat_102188772,goat_102172122,goat_102181536,goat_102171388,goat_102173891,goat_102173778,goat_102174253,goat_102179029,goat_1021…
XLOC_016416	goat_102178335,goat_102169224,goat_102182371,goat_102186434,goat_102173708,goat_102187065,goat_102188151,goat_102183748,goat_102191142,goat_102176872,goat_102188653,goat_102174578,goat_102180821,goat_102181015,goat_102183430,goat_102171882,goat_100860769,goat_102179319,goat_102182118,goat_102184186,goat_102170525,goat_102171109,goat_102182485,goat_102181957,goat_102189125,goat_102185688,goat_1021…
XLOC_016498	goat_102182557,goat_102186660,goat_102174845,goat_102185512,goat_102186129,goat_102168217,goat_102173553,goat_102174384,goat_102190525,goat_102179715,goat_102189078,goat_102169006,goat_102190754,goat_102189240,goat_102178027,goat_102171299,goat_102180450,goat_102169281,goat_100861358,goat_102181486,goat_102173108,goat_102176339,goat_102176803,goat_102178071,goat_102174203,goat_102178691,goat_1021…
XLOC_004131	goat_102174844,goat_102182552,goat_102189655,goat_102190578,goat_102191119,goat_102189528,goat_102168865,goat_102191423,goat_102181312,goat_102181316,goat_102183227,goat_102180041,goat_102185570,goat_102177883,goat_102172545,goat_100860908,goat_102174863,goat_102180862,goat_102169567,goat_102168210,goat_102186630,goat_102191129,goat_102184057,goat_102172730,goat_102181099,goat_102170947,goat_1021…
XLOC_018711	goat_102174611,goat_102169222,goat_102185412,goat_100861215,goat_102174387,goat_102177058,goat_102176270,goat_102186098,goat_102184498,goat_102190296,goat_102176079,goat_102179706,goat_102176337,goat_102173461,goat_102169469,goat_102180263,goat_102168825,goat_102169449,goat_100860989,goat_102168948,goat_102182989,goat_102189610,goat_102178954,goat_102187285,goat_102169749,goat_102190035,goat_1021…
XLOC_002336	goat_102188075,goat_102172135,goat_102169562,goat_102168510,goat_102190020,goat_102174822,goat_102174222,goat_102179311,goat_102190362,goat_102176569,goat_102169468,goat_102176394,goat_102173481,goat_102185806,goat_102191736,goat_102171208,goat_102169789,goat_102169575,goat_102180079,goat_102188556,goat_102191631,goat_102178497,goat_102175334,goat_102184683,goat_102176389,goat_102170774,goat_1021…
XLOC_019965	goat_102185351,goat_102176131,goat_102171729,goat_102182280,goat_102176924,goat_102175543,goat_102183922,goat_102169199,goat_102180444,goat_102191539,goat_102180125,goat_102172396,goat_102183800,goat_102189264,goat_102182809,goat_102172867,goat_102186514,goat_102172843,goat_102186531,goat_102188246,goat_102187706,goat_102178079,goat_102170057,goat_102168836,goat_102186044,goat_102189730,goat_1021…
XLOC_013321	goat_102190578,goat_102174846,goat_102174840,goat_102186154,goat_102190674,goat_102191423,goat_102190714,goat_102173535,goat_102175265,goat_102190454,goat_102168571,goat_102186853,goat_102178287,goat_102174862,goat_102184064,goat_102181056,goat_102189674,goat_102171449,goat_102172285,goat_102182354,goat_102186663,goat_102187596,goat_102171543,goat_102190322,goat_102172152,goat_102172157,goat_1021…
XLOC_004620	goat_102179203,goat_102191619,goat_102184406,goat_102181524,goat_102172286,goat_102169046,goat_102182993,goat_102189893,goat_102179778,goat_102190551,goat_102180674,goat_102189145,goat_102185294,goat_102182517,goat_102190925,goat_102187739,goat_100861077,goat_102178612,goat_102179520,goat_102175143,goat_102191553,goat_102179860,goat_102182533,goat_102176077,goat_102188289,goat_102174224,goat_1021…
XLOC_004608	goat_102188511,goat_102191290,goat_102188690,goat_102168865,goat_102185314,goat_102169825,goat_102169826,goat_102185766,goat_102185570,goat_102177882,goat_102191292,goat_102180865,goat_102170398,goat_102188632,goat_102169806,goat_102184960,goat_102190525,goat_100861075,goat_102181079,goat_102190754,goat_102184767,goat_102187699,goat_102179742,goat_102178603,goat_102175991,goat_102189484,goat_1008…
XLOC_011326	goat_102170184,goat_102190030,goat_100860927,goat_100860925,goat_102182377,goat_102190445,goat_102178287,goat_102179141,goat_102181884,goat_102189760,goat_102189207,goat_102185585,goat_102172732,goat_102175812,goat_102176138,goat_102184968,goat_102169008,goat_102168751,goat_102181718,goat_102176071,goat_102191427,goat_102180634,goat_102175502,goat_100860885,goat_102181480,goat_102173105,goat_1021…
XLOC_024124	goat_102170189,goat_102180201,goat_102168631,goat_102168711,goat_102181528,goat_102172281,goat_102174614,goat_102185771,goat_102181310,goat_102183226,goat_102169829,goat_102189053,goat_102173556,goat_102171955,goat_102187597,goat_102185791,goat_102186952,goat_102176095,goat_102173576,goat_102173570,goat_102176878,goat_102175524,goat_102168757,goat_102184765,goat_102179740,goat_102179622,goat_1021…
XLOC_024020	goat_102182107,goat_102188079,goat_102176471,goat_102183815,goat_102183765,goat_102169795,goat_102179521,goat_102171060,goat_102168535,goat_102177801,goat_102178606,goat_102177598,goat_102181272,goat_102182077,goat_102188360,goat_102182902,goat_102170866,goat_102173077,goat_102173076,goat_102181231,goat_102173447,goat_102191257,goat_102180961,goat_102169678,goat_102186483,goat_102184153,goat_1021…
XLOC_007734	goat_102171706,goat_102190557,goat_102177059,goat_102186097,goat_102191049,goat_102173841,goat_102172589,goat_102177324,goat_102169933,goat_102185488,goat_102175044,goat_102171207,goat_102182342,goat_102171032,goat_102174042,goat_102175253,goat_102186685,goat_102168768,goat_102178809,goat_102172576,goat_102183713,goat_102182905,goat_102175120,goat_102173416,goat_102180467,goat_102186440,goat_1021…
XLOC_006818	goat_102182107,goat_102188079,goat_102183815,goat_102183765,goat_102169795,goat_102175811,goat_102178062,goat_102179521,goat_102168535,goat_102177801,goat_102177901,goat_102173039,goat_102177598,goat_102176614,goat_102182077,goat_102188360,goat_102182902,goat_102170866,goat_102173077,goat_102173076,goat_102181231,goat_102173447,goat_102180961,goat_102182934,goat_102169678,goat_102186483,goat_1021…
XLOC_000090	goat_102173929,goat_102183459,goat_100861058,goat_102181502,goat_102177076,goat_102182741,goat_102178048,goat_102189205,goat_102178085,goat_102189989,goat_102191624,goat_102177440,goat_102187451,goat_102187456,goat_100860787,goat_102188217,goat_102186991,goat_102179297,goat_102179419,goat_102188549,goat_102170320,goat_102189368,goat_102176169,goat_102184653,goat_102186981,goat_102174628,goat_1021…
XLOC_012013	goat_102176834,goat_102180201,goat_102189650,goat_102168631,goat_102178844,goat_102171026,goat_102172287,goat_102182766,goat_102185771,goat_102183226,goat_102169822,goat_102173629,goat_102172133,goat_102188018,goat_102173556,goat_102171955,goat_102187597,goat_102176095,goat_102176090,goat_102173576,goat_102184765,goat_102171293,goat_102187717,goat_102179622,goat_102190346,goat_102182704,goat_1021…
XLOC_008094	goat_102170189,goat_102183832,goat_102188415,goat_102191044,goat_102172281,goat_102176539,goat_102189053,goat_102180678,goat_102170396,goat_102183594,goat_102185791,goat_102173570,goat_102168757,goat_102173297,goat_102169611,goat_102188353,goat_102173828,goat_100860884,goat_102178043,goat_100860749,goat_102181256,goat_102187964,goat_102181151,goat_102188092,goat_102188821,goat_102171780,goat_1021…
XLOC_012446	goat_102174843,goat_102172111,goat_102190674,goat_102191423,goat_102173535,goat_102191044,goat_102178852,goat_102168579,goat_102180862,goat_102185877,goat_102191129,goat_102189674,goat_102172730,goat_102171374,goat_102171543,goat_102190322,goat_102191143,goat_102174241,goat_102173297,goat_102187954,goat_102170212,goat_102169611,goat_102181273,goat_102177397,goat_102185383,goat_102181011,goat_1021…
XLOC_006560	goat_102179544,goat_102184780,goat_102191764,goat_102191278,goat_102185664,goat_102168233,goat_102175529,goat_102171522,goat_102171298,goat_102182097,goat_102178999,goat_102175569,goat_102173259,goat_100861250,goat_102171104,goat_102179904,goat_102191457,goat_102176180,goat_102183147,goat_102169197,goat_102191608,goat_102172586,goat_102184449,goat_102179038,goat_102179967,goat_102173151,goat_1021…
XLOC_006857	goat_102174844,goat_102191290,goat_102168865,goat_102185314,goat_102181944,goat_102181316,goat_102179779,goat_102180041,goat_102185766,goat_102185570,goat_102177883,goat_102174863,goat_102191292,goat_102180862,goat_102180865,goat_102168210,goat_102186630,goat_102191129,goat_102184057,goat_102170398,goat_102189492,goat_102172097,goat_102173763,goat_102173765,goat_100861075,goat_102172157,goat_1021…
XLOC_021234	goat_102188511,goat_102178330,goat_102190149,goat_102191290,goat_102180845,goat_102168865,goat_102170370,goat_102184568,goat_102185060,goat_102181887,goat_102188013,goat_102191023,goat_102182742,goat_102188632,goat_102180060,goat_102190525,goat_102187699,goat_102178603,goat_102179993,goat_102178870,goat_102172771,goat_102189484,goat_102180022,goat_102178551,goat_102171503,goat_102174619,goat_1021…
XLOC_007847	goat_102171045,goat_102169803,goat_102171196,goat_102185971,goat_102174824,goat_102177399,goat_102171339,goat_102191095,goat_102182030,goat_102186135,goat_102182196,goat_102173177,goat_102184733,goat_102179983,goat_102173357,goat_102178104,goat_102170467,goat_102189641,goat_102182808,goat_102190720,goat_102173505,goat_100861042,goat_102175805,goat_102171730,goat_102190261,goat_102191012,goat_1021…
XLOC_018035	goat_102169849,goat_102186950,goat_102188474,goat_102191298,goat_102174841,goat_102179544,goat_102185317,goat_102173533,goat_102189753,goat_102186891,goat_102168570,goat_102191354,goat_102190690,goat_102188538,goat_102169027,goat_102189731,goat_102168516,goat_102179457,goat_102181332,goat_102172094,goat_102174381,goat_102175380,goat_102190205,goat_102171069,goat_102189245,goat_102170824,goat_1021…
XLOC_011947	goat_102188928,goat_102189757,goat_102175871,goat_102190695,goat_102176937,goat_102185621,goat_102179549,goat_102179715,goat_102188852,goat_102170922,goat_102171299,goat_102169616,goat_102190487,goat_100861358,goat_102186797,goat_102176803,goat_102190281,goat_102178071,goat_102174203,goat_102178691,goat_100861114,goat_102170784,goat_102170788,goat_102191394,goat_102170617,goat_102189432,goat_1021…
XLOC_002299	goat_102173720,goat_102173722,goat_102168572,goat_102177075,goat_102178444,goat_102185648,goat_102189663,goat_102175566,goat_102173252,goat_102188493,goat_102170888,goat_102179683,goat_102180440,goat_102177744,goat_102177097,goat_102171823,goat_102190259,goat_102189023,goat_102178258,goat_102175927,goat_102184863,goat_102169057,goat_102191756,goat_102190066,goat_102181049,goat_102178534,goat_1021…
XLOC_006206	goat_102191619,goat_102168632,goat_102168867,goat_102188551,goat_102174052,goat_102178204,goat_102172159,goat_102172710,goat_102191734,goat_102169831,goat_102172177,goat_102176334,goat_102186912,goat_102173789,goat_102177804,goat_102188661,goat_102180182,goat_102168330,goat_102178278,goat_102177406,goat_102173178,goat_102171846,goat_102179298,goat_102175412,goat_102174167,goat_102184700,goat_1021…
XLOC_019983	goat_102190676,goat_102180200,goat_102182512,goat_102190927,goat_102173574,goat_102180656,goat_102186391,goat_102182099,goat_102170847,goat_102176996,goat_102176053,goat_102175566,goat_102179219,goat_102179836,goat_102178783,goat_102183538,goat_102185698,goat_102191585,goat_102173176,goat_102187865,goat_102174495,goat_102174954,goat_102176188,goat_102190259,goat_102174377,goat_102175927,goat_1021…
XLOC_000234	goat_102181350,goat_102185648,goat_102188926,goat_102188152,goat_102182961,goat_102177199,goat_102187830,goat_102181206,goat_102183812,goat_102187387,goat_102187615,goat_102187356,goat_102181127,goat_102181120,goat_102189724,goat_102178620,goat_102172294,goat_102182772,goat_102190066,goat_102190403,goat_102181281,goat_102190316,goat_102182297,goat_102169623,goat_102183990,goat_102177751,goat_1021…
XLOC_019450	goat_102179206,goat_102176834,goat_102170189,goat_102180201,goat_102168631,goat_102169549,goat_102190037,goat_102178844,goat_102168711,goat_102181528,goat_102178859,goat_102189954,goat_102179565,goat_102171026,goat_102172287,goat_102169040,goat_102168574,goat_102181310,goat_102181313,goat_102183226,goat_102178426,goat_102169829,goat_102182574,goat_102171703,goat_102187753,goat_102188019,goat_1021…
XLOC_023299	goat_102185023,goat_102175466,goat_102186419,goat_102174613,goat_102184329,goat_102188452,goat_102191317,goat_102187631,goat_102168779,goat_102187041,goat_102170905,goat_102170900,goat_102176517,goat_102170589,goat_102184047,goat_102172901,goat_102178009,goat_102168929,goat_102173643,goat_102170592,goat_102179963,goat_102170173,goat_102189031,goat_102179689,goat_102178579,goat_102169748,goat_1021…
XLOC_025317	goat_102174847,goat_102191274,goat_102183348,goat_102179826,goat_100861053,goat_102174860,goat_102171959,goat_102185790,goat_102184005,goat_102170828,goat_102180636,goat_102182708,goat_102170904,goat_102186917,goat_102171451,goat_102183717,goat_102189807,goat_102173440,goat_102191019,goat_102168590,goat_102178006,goat_102172055,goat_102168461,goat_102187152,goat_102188214,goat_102190220,goat_1021…
XLOC_019549	goat_102178133,goat_102191293,goat_102175264,goat_102171027,goat_102175872,goat_102182688,goat_102182773,goat_102168511,goat_102184686,goat_102175525,goat_102170924,goat_102171521,goat_102181841,goat_102177395,goat_100861354,goat_102170901,goat_102176686,goat_102172691,goat_102187156,goat_102185582,goat_102170255,goat_102181237,goat_102191247,goat_102169463,goat_100861150,goat_102182954,goat_1021…
XLOC_018830	goat_102174844,goat_102178333,goat_102189655,goat_102169541,goat_102168492,goat_102182553,goat_102187523,goat_102169631,goat_102181312,goat_100860903,goat_102172131,goat_102185330,goat_102180670,goat_102184057,goat_102172731,goat_102185290,goat_102175038,goat_102168549,goat_102174805,goat_102168232,goat_102190909,goat_102181292,goat_102180657,goat_102180293,goat_102189249,goat_102179866,goat_1021…
XLOC_013317	goat_102191274,goat_102181317,goat_102170616,goat_102184901,goat_100861053,goat_102188457,goat_102171959,goat_102172734,goat_102179454,goat_102184689,goat_102182513,goat_102184005,goat_102179646,goat_102178813,goat_102186471,goat_102180636,goat_102170904,goat_102182112,goat_102189807,goat_102191019,goat_102175134,goat_102178006,goat_100861159,goat_102175494,goat_102172948,goat_102188498,goat_1021…
XLOC_020022	goat_102179202,goat_102175077,goat_102184755,goat_102182378,goat_102186584,goat_102177881,goat_100860900,goat_102177075,goat_102179710,goat_102191006,goat_102186846,goat_102180244,goat_102177801,goat_102178606,goat_102180820,goat_102181272,goat_102180639,goat_102175175,goat_102170847,goat_102178550,goat_102172696,goat_102188360,goat_102188140,goat_102170866,goat_102170865,goat_102173077,goat_1021…
XLOC_002431	goat_102184320,goat_102191425,goat_102169809,goat_102175520,goat_102170925,goat_102179813,goat_102172174,goat_102187944,goat_102186561,goat_102180405,goat_102184100,goat_102178740,goat_102191696,goat_102187533,goat_102174997,goat_102176103,goat_102179110,goat_102183619,goat_102168245,goat_102180175,goat_102191583,goat_102179125,goat_102188562,goat_102183114,goat_102185163,goat_102185445,goat_1021…
XLOC_016591	goat_102176725,goat_102171062,goat_102179749,goat_102175362,goat_102186117,goat_102188581,goat_102181393,goat_102181460,goat_102170492,goat_102169472,goat_102169647,goat_102175944,goat_102191583,goat_102178563,goat_102171606,goat_102179226,goat_102182312
XLOC_003330	goat_100860926,goat_102188079,goat_102178421,goat_102169795,goat_102168518,goat_102184728,goat_102177647,goat_102171060,goat_102168535,goat_102181717,goat_102181711,goat_102177598,goat_102187079,goat_102187880,goat_102188340,goat_102182902,goat_102178842,goat_102191640,goat_102170866,goat_102173076,goat_102173447,goat_102170537,goat_102180961,goat_102182934,goat_102188132,goat_102178356,goat_1021…
XLOC_019773	goat_102179544,goat_102184780,goat_102169045,goat_102184909,goat_102181059,goat_102184465,goat_102170941,goat_102179719,goat_102185790,goat_102171522,goat_102173037,goat_102168705,goat_102182708,goat_102178999,goat_102173259,goat_102191014,goat_102181230,goat_102168590,goat_102181821,goat_102175938,goat_102179904,goat_102183147,goat_102172586,goat_102184449,goat_102180425,goat_102172638,goat_1021…
XLOC_024714	goat_102188410,goat_102178984,goat_102185333,goat_102170948,goat_102170529,goat_102185217,goat_102180327,goat_102177090,goat_102189356,goat_102190011,goat_102179780,goat_102190722,goat_102173190,goat_102191131,goat_102174609,goat_102177021,goat_102187586,goat_102186082,goat_102185281,goat_102174644,goat_102168740,goat_102186626,goat_102173432,goat_102178774,goat_102178304,goat_102177325,goat_1021…
XLOC_011661	goat_102186652,goat_102189650,goat_102171978,goat_102172289,goat_102182766,goat_102169223,goat_102187269,goat_102169822,goat_102175245,goat_102183834,goat_102184224,goat_102170997,goat_102174821,goat_102181014,goat_102174220,goat_102168738,goat_102180028,goat_102188828,goat_102178045,goat_102169402,goat_100861117,goat_102184182,goat_102173781,goat_102173059,goat_102187722,goat_102189747,goat_1021…
XLOC_005711	goat_102189657,goat_102174848,goat_102182019,goat_102169223,goat_102184397,goat_102170613,goat_102171958,goat_102191028,goat_102183834,goat_102174073,goat_100861072,goat_102172151,goat_102178546,goat_102184224,goat_102170997,goat_102179195,goat_102178872,goat_102187796,goat_102174220,goat_102185038,goat_102188828,goat_102187558,goat_102191435,goat_102190369,goat_102175979,goat_102183823,goat_1021…
XLOC_019265	goat_102184402,goat_102191279,goat_102171700,goat_102176937,goat_102189767,goat_102185621,goat_102178982,goat_102169794,goat_102175898,goat_102180807,goat_102189916,goat_102177399,goat_102190487,goat_102182703,goat_102182607,goat_102180393,goat_102169655,goat_102185634,goat_102183144,goat_102171164,goat_102180329,goat_102168802,goat_102174701,goat_102189293,goat_102184733,goat_102173117,goat_1021…
XLOC_014551	goat_102176911,goat_102174842,goat_102181527,goat_100861191,goat_102185414,goat_102175968,goat_102186507,goat_102169821,goat_102187274,goat_102170803,goat_102173761,goat_102171721,goat_102178065,goat_102187928,goat_102170003,goat_102176879,goat_102190883,goat_102184764,goat_102179869,goat_102172176,goat_102171088,goat_102186682,goat_102187083,goat_102187771,goat_102177752,goat_102168277,goat_1021…
XLOC_023682	goat_102188511,goat_102178330,goat_102176913,goat_102170370,goat_102185060,goat_102168215,goat_102181058,goat_102191023,goat_102182742,goat_102186886,goat_102171190,goat_102180060,goat_102190525,goat_102179993,goat_102183981,goat_100860888,goat_102176339,goat_102171314,goat_102169407,goat_102185916,goat_102175132,goat_102186033,goat_102172908,goat_102174880,goat_102180307,goat_102172928,goat_1021…
XLOC_022496	goat_102176911,goat_102183786,goat_102174842,goat_102181527,goat_102185414,goat_102173761,goat_102171721,goat_102187928,goat_102170003,goat_102176879,goat_102190883,goat_102179869,goat_102191455,goat_102172176,goat_102171088,goat_102175747,goat_102187083,goat_102187771,goat_102168277,goat_102180344,goat_102175092,goat_102183983,goat_102181236,goat_102178789,goat_102185327,goat_102176359,goat_1021…
XLOC_007393	goat_102168340,goat_102182992,goat_102176470,goat_102176475,goat_102187273,goat_102174264,goat_102190096,goat_102184465,goat_102169808,goat_102189529,goat_102187799,goat_102171522,goat_102170193,goat_102179190,goat_100860886,goat_102187555,goat_102187570,goat_102175541,goat_102177392,goat_102175938,goat_102176180,goat_102187530,goat_102170741,goat_102172586,goat_102191537,goat_102179398,goat_1021…
XLOC_022543	goat_102170188,goat_102182557,goat_100861039,goat_102186129,goat_102185778,goat_102169566,goat_102173553,goat_102180674,goat_102175814,goat_102174384,goat_102182517,goat_102189078,goat_102184565,goat_102170002,goat_102169006,goat_102190754,goat_102178027,goat_102169281,goat_102181486,goat_102173108,goat_102176803,goat_102186437,goat_102188093,goat_100861376,goat_102187577,goat_102187571,goat_1021…
XLOC_010783	goat_100860927,goat_102191044,goat_102181319,goat_102178287,goat_100860902,goat_102185877,goat_102177489,goat_102189207,goat_102185667,goat_102186733,goat_102186663,goat_102170805,goat_102190322,goat_102191250,goat_102168757,goat_102170829,goat_102183937,goat_102173031,goat_102178021,goat_102169611,goat_102187798,goat_102176071,goat_102171622,goat_102175171,goat_102169289,goat_102169423,goat_1008…
XLOC_012527	goat_102184925,goat_102184924,goat_102172114,goat_102169227,goat_102186584,goat_102169566,goat_102182358,goat_102168772,goat_102178063,goat_102179623,goat_102176075,goat_102189483,goat_102176996,goat_102189764,goat_102179337,goat_102182663,goat_100860985,goat_102180188,goat_102168336,goat_102188490,goat_102191479,goat_102172654,goat_102175119,goat_102183538,goat_102179483,goat_102187113,goat_1021…
XLOC_024245	goat_102184210,goat_102168797,goat_102189994,goat_102177294,goat_102191122,goat_102182515,goat_102179197,goat_102175505,goat_102170906,goat_102170046,goat_102173805,goat_102175094,goat_102171786,goat_102176786,goat_102173861,goat_102191546,goat_102176476,goat_102181216,goat_102183498,goat_102179584,goat_102183559,goat_102173231,goat_102180460,goat_102190468,goat_102185423,goat_102190782,goat_1021…
XLOC_015169	goat_102179756,goat_102182555,goat_102169224,goat_102186434,goat_102173708,goat_102187065,goat_102177073,goat_102180821,goat_102181250,goat_102171356,goat_102173840,goat_102185893,goat_102190407,goat_102185799,goat_102188256,goat_102172235,goat_102169237,goat_102184075,goat_102170567,goat_102178035,goat_102172517,goat_102187562,goat_102177360,goat_102191383,goat_102189859,goat_102173082,goat_1021…
XLOC_015592	goat_102179756,goat_102190710,goat_102185259,goat_102178857,goat_102180655,goat_102186799,goat_102182116,goat_102182113,goat_100860743,goat_102185931,goat_102187627,goat_102169406,goat_102178583,goat_102173840,goat_102182175,goat_102170177,goat_102187490,goat_102188256,goat_102173941,goat_102171614,goat_102188992,goat_102182385,goat_102174747,goat_100861232,goat_102184212,goat_102174376,goat_1021…
XLOC_003614	goat_102171764,goat_102185311,goat_102176722,goat_102191046,goat_102188531,goat_102183298,goat_102174268,goat_102180499,goat_102176139,goat_100861319,goat_102175381,goat_102191004,goat_102186840,goat_102170820,goat_102170198,goat_102168700,goat_102173019,goat_102189221,goat_102172526,goat_102187963,goat_100861377,goat_102181039,goat_102187324,goat_102189743,goat_102173425,goat_102176534,goat_1021…
XLOC_021580	goat_102175076,goat_100861036,goat_102171978,goat_102182766,goat_102187269,goat_102169822,goat_102183764,goat_102175245,goat_100861076,goat_102179737,goat_102190300,goat_102180343,goat_102177942,goat_102173059,goat_102187722,goat_102180420,goat_102172073,goat_102182015,goat_102183498,goat_102188258,goat_102180691,goat_102173173,goat_102187616,goat_102177702,goat_102185415,goat_102179981,goat_1021…
XLOC_014553	goat_102179205,goat_102178332,goat_102191299,goat_102182553,goat_102183019,goat_102181946,goat_102172282,goat_102185771,goat_102189994,goat_102178981,goat_102191026,goat_102184916,goat_102174387,goat_102171665,goat_102186952,goat_102189921,goat_102176878,goat_102186098,goat_102184765,goat_102170928,goat_102178438,goat_102171520,goat_102183625,goat_102177593,goat_102188082,goat_102176688,goat_1021…
XLOC_014656	goat_102179302,goat_102191046,goat_102187523,goat_102188233,goat_102181316,goat_102175013,goat_102185570,goat_102177883,goat_100860903,goat_102180862,goat_102168210,goat_102186630,goat_102191125,goat_102191129,goat_102174268,goat_102172730,goat_100861319,goat_102169805,goat_102175381,goat_102176557,goat_102189215,goat_102179722,goat_102180293,goat_102170820,goat_100861336,goat_102179866,goat_1021…
XLOC_002967	goat_102179307,goat_102188696,goat_102169226,goat_102179821,goat_102168510,goat_102173769,goat_102181847,goat_100861134,goat_102184708,goat_102187551,goat_102189946,goat_102179330,goat_102169468,goat_102173057,goat_102182958,goat_102178763,goat_102178314,goat_102189148,goat_102171617,goat_102172982,goat_102172357,goat_102168660,goat_102185806,goat_102191697,goat_102186013,goat_102170660,goat_1021…
XLOC_015176	goat_102188415,goat_102169225,goat_102168790,goat_102176539,goat_102173700,goat_102182685,goat_102187298,goat_102170396,goat_102187978,goat_102175523,goat_102185011,goat_102181442,goat_102169423,goat_102178043,goat_102186910,goat_102181151,goat_102187159,goat_102170781,goat_102171780,goat_102173448,goat_102187446,goat_102168596,goat_102174554,goat_102169466,goat_102190426,goat_102171350,goat_1021…
XLOC_000039	goat_102169047,goat_102184329,goat_102181883,goat_102168219,goat_102172733,goat_102179548,goat_102180066,goat_102172502,goat_102182217,goat_102182074,goat_102185233,goat_102172901,goat_102178009,goat_102170509,goat_102180885,goat_102179559,goat_102189031,goat_102191459,goat_102179945,goat_102177119,goat_102172356,goat_102169273,goat_102189311,goat_102169070,goat_102169536,goat_102171904,goat_1021…
XLOC_017320	goat_102191619,goat_102171766,goat_102189846,goat_102172543,goat_102191024,goat_102176133,goat_102178204,goat_102172710,goat_102191734,goat_102169831,goat_102172177,goat_102187842,goat_102176334,goat_102173460,goat_102173789,goat_102177804,goat_102188661,goat_102176784,goat_102180412,goat_102168330,goat_102172907,goat_102178589,goat_102180321,goat_102176575,goat_102181823,goat_102173178,goat_1021…
XLOC_006480	goat_102179756,goat_102182555,goat_102169224,goat_102186434,goat_102173708,goat_102187065,goat_102188151,goat_102180821,goat_102173840,goat_102185893,goat_102190407,goat_102185799,goat_102188256,goat_102191256,goat_102172235,goat_100861310,goat_102177666,goat_102184075,goat_102170567,goat_102186536,goat_102186553,goat_102178035,goat_102188833,goat_102174019,goat_102178242,goat_102170891,goat_1021…
XLOC_021255	goat_102183781,goat_102175261,goat_102184009,goat_102181868,goat_102176994,goat_102190554,goat_102168904,goat_102172909,goat_102183145,goat_102169950,goat_102177092,goat_102187635,goat_102173131,goat_102181125,goat_102185136,goat_102189213,goat_102177261,goat_102175833,goat_102189061,goat_102175515,goat_102190398,goat_102181562,goat_102191018,goat_102168322,goat_102191353,goat_102187669,goat_1021…
XLOC_014514	goat_102182551,goat_102168773,goat_102181755,goat_102188887,goat_102180847,goat_102176687,goat_100860743,goat_102186651,goat_102169677,goat_102179305,goat_102174188,goat_102183576,goat_102169480,goat_102170708,goat_102173941,goat_102171613,goat_102190351,goat_102174330,goat_102185355,goat_102172124,goat_102186084,goat_102181185,goat_102184712,goat_102184033,goat_102186073,goat_102179892,goat_1021…
XLOC_020930	goat_102183782,goat_102187253,goat_102191764,goat_102184323,goat_102188726,goat_102191278,goat_102170613,goat_102182684,goat_102171958,goat_102190993,goat_102184464,goat_102174078,goat_102172890,goat_102183607,goat_102182653,goat_102172151,goat_102171297,goat_102171298,goat_102182131,goat_102185953,goat_102186560,goat_102191189,goat_102183823,goat_102180348,goat_102180341,goat_102188097,goat_1021…
XLOC_023536	goat_102175269,goat_102171971,goat_102191104,goat_102185351,goat_102184828,goat_102191020,goat_102170949,goat_102189490,goat_102190477,goat_102176094,goat_102180653,goat_102185018,goat_102186393,goat_102190302,goat_102187082,goat_102183089,goat_102171127,goat_102179545,goat_102183922,goat_102168928,goat_102186019,goat_102186464,goat_102178185,goat_102187679,goat_102174516,goat_102179686,goat_1021…
XLOC_004735	goat_102191299,goat_102169222,goat_102180040,goat_102184567,goat_102169007,goat_102178272,goat_102176318,goat_102177789,goat_102170886,goat_102178588,goat_102182754,goat_102185559,goat_102169483,goat_102172181,goat_102179981,goat_102189370,goat_102184214,goat_102171201,goat_102189574,goat_102190057,goat_102188938,goat_102184533,goat_102175479,goat_102186675,goat_102175780,goat_102184132,goat_1021…
XLOC_000246	goat_102171764,goat_102168496,goat_102183298,goat_102190506,goat_102180555,goat_102179714,goat_102170233,goat_102191004,goat_102186840,goat_102176277,goat_102171523,goat_102170198,goat_102191649,goat_102172526,goat_102181039,goat_102172902,goat_102173425,goat_102176534,goat_102171351,goat_102188111,goat_102183941,goat_102172448,goat_102180928,goat_102179395,goat_102171141,goat_102184497,goat_1021…
XLOC_010570	goat_102190617,goat_102186504,goat_102182512,goat_102188493,goat_102188721,goat_102179836,goat_102178783,goat_102173980,goat_102168358,goat_102187132,goat_102175237,goat_102174871,goat_102177659,goat_102171053,goat_102170484,goat_102174838,goat_100860899,goat_102175984,goat_102180038,goat_102175082,goat_102190563,goat_102181402,goat_102184254,goat_102180179,goat_102182528,goat_102171159,goat_1021…
XLOC_019993	goat_102178841,goat_102174057,goat_102180868,goat_102186884,goat_102170253,goat_102181251,goat_102181038,goat_102178845,goat_102185045,goat_102181154,goat_102187570,goat_102177358,goat_102175541,goat_102191275,goat_102184590,goat_102179681,goat_102169974,goat_102191811,goat_102173631,goat_102169728,goat_102178915,goat_102184856,goat_102183254,goat_102174763,goat_102177047,goat_102182805,goat_1021…
XLOC_002582	goat_102176835,goat_102179302,goat_102176722,goat_102175013,goat_102172668,goat_102172736,goat_102173760,goat_102180802,goat_102179722,goat_102177842,goat_102175177,goat_102180554,goat_102176466,goat_102187963,goat_102185396,goat_102172034,goat_102189327,goat_102180360,goat_100861390,goat_102169882,goat_102174889,goat_102185687,goat_102172070,goat_102176354,goat_102191478,goat_102186698,goat_1021…
XLOC_009268	goat_102171760,goat_102183343,goat_102186850,goat_102182356,goat_102169001,goat_102171886,goat_102172207,goat_102186369,goat_102183292,goat_102183290,goat_102178374,goat_102181939,goat_102175041,goat_102191286,goat_102176291,goat_102178352,goat_102178377,goat_102185369,goat_102186473,goat_102168930,goat_102184418,goat_102170719,goat_102171995,goat_102186337,goat_102183036,goat_102177912
XLOC_000689	goat_102175075,goat_102169541,goat_102171972,goat_102191054,goat_102182992,goat_102176470,goat_102176475,goat_102180671,goat_102187273,goat_102174264,goat_102184461,goat_102190096,goat_102190812,goat_102184465,goat_102185664,goat_102168519,goat_102178202,goat_102174079,goat_102189529,goat_102190534,goat_102191003,goat_102171522,goat_102170193,goat_102179190,goat_102181277,goat_102178567,goat_1008…
XLOC_014993	goat_102190578,goat_102174843,goat_102190674,goat_102191423,goat_102173535,goat_102178852,goat_102190454,goat_102188233,goat_102168579,goat_102180862,goat_102185877,goat_102191129,goat_102189674,goat_102172730,goat_102171374,goat_102171449,goat_102171543,goat_102190322,goat_102172157,goat_102191143,goat_102174241,goat_102173297,goat_102170212,goat_102178026,goat_102181273,goat_102177397,goat_1021…
XLOC_021391	goat_102185314,goat_102169826,goat_102190525,goat_102187699,goat_102190547,goat_102171299,goat_102191558,goat_102175991,goat_102181018,goat_102173826,goat_102187843,goat_100861358,goat_102186797,goat_102178730,goat_102174598,goat_102186914,goat_102183096,goat_102183091,goat_102174203,goat_102182375,goat_102170063,goat_102170065,goat_102191394,goat_102183518,goat_102189077,goat_102181210,goat_1021…
XLOC_021013	goat_102189757,goat_102169827,goat_102179549,goat_102187752,goat_102168752,goat_102178340,goat_102189901,goat_102179880,goat_102182119,goat_102175567,goat_102178274,goat_102177277,goat_102170788,goat_102169440,goat_102185898,goat_102172589,goat_102185405,goat_102168371,goat_102185370,goat_102170766,goat_102179139,goat_102184816,goat_102182153,goat_102182157,goat_102180953,goat_102171188,goat_1021…
XLOC_012158	goat_102178628,goat_102175073,goat_102186859,goat_102174032,goat_102174575,goat_102186206,goat_102188582,goat_102179581,goat_102190982,goat_102172966,goat_102185201,goat_102188213,goat_102173695,goat_102190154,goat_102191644,goat_102186739,goat_102181973,goat_102188313,goat_102187242,goat_102175025,goat_102184776,goat_102182882,goat_102179044,goat_102183738,goat_102169472,goat_102176362,goat_1021…
XLOC_004304	goat_102173723,goat_102178424,goat_102182742,goat_102168704,goat_102183981,goat_102187778,goat_102171128,goat_100860762,goat_102176031,goat_102184230,goat_102177405,goat_102177531,goat_102183106,goat_102184811,goat_102190518,goat_102171453,goat_102173352,goat_102190587,goat_102190015,goat_102172823,goat_102177238,goat_102189623,goat_102185159,goat_102173736,goat_102184935,goat_102188682,goat_1021…
XLOC_022451	goat_102171585,goat_102176913,goat_102190149,goat_102170370,goat_102181348,goat_102185060,goat_102181887,goat_102178980,goat_102191023,goat_102191521,goat_102177539,goat_102180060,goat_102190719,goat_102179993,goat_102179624,goat_102172771,goat_102189229,goat_102178551,goat_102174590,goat_102174596,goat_102185049,goat_102168793,goat_102171125,goat_102169659,goat_102188496,goat_102176031,goat_1021…
XLOC_004001	goat_102169842,goat_102188411,goat_102178423,goat_102189996,goat_102174482,goat_102181055,goat_102181093,goat_102185796,goat_102174657,goat_102183512,goat_102189248,goat_102190546,goat_102170196,goat_102184011,goat_102170848,goat_102177827,goat_102186432,goat_102188359,goat_102170106,goat_102175364,goat_102174418,goat_102171335,goat_102168849,goat_102188485,goat_102187243,goat_102168317,goat_1021…
XLOC_020790	goat_102185114,goat_102184929,goat_102190455,goat_102180672,goat_102172897,goat_102175899,goat_102182516,goat_102187040,goat_102175527,goat_102169612,goat_102168889,goat_102187880,goat_102190080,goat_102188599,goat_102188897,goat_102171121,goat_102188132,goat_102185689,goat_102189433,goat_102177765,goat_102182013,goat_102177468,goat_102176431,goat_102168688,goat_102172395,goat_102188519,goat_1021…
XLOC_014864	goat_102168637,goat_102169824,goat_102179716,goat_102183609,goat_102168531,goat_102174978,goat_102185957,goat_102187780,goat_102174226,goat_102177824,goat_102190368,goat_102190974,goat_102177338,goat_102168868,goat_102169401,goat_102173251,goat_102171157,goat_102183921,goat_102189347,goat_102180305,goat_102168595,goat_102180446,goat_102179115,goat_102183597,goat_102190218,goat_102176608,goat_1021…
XLOC_013722	goat_102188928,goat_102187049,goat_102189243,goat_102180003,goat_102191558,goat_102175991,goat_102181018,goat_102188905,goat_102170374,goat_102186797,goat_102174598,goat_102188363,goat_102183096,goat_102170868,goat_100861377,goat_102173787,goat_102179338,goat_102170065,goat_102183518,goat_102189652,goat_102180940,goat_102176757,goat_102189452,goat_102176573,goat_102174519,goat_102172634,goat_1021…
XLOC_003348	goat_102183018,goat_102177547,goat_102173888,goat_102179482,goat_102172134,goat_100861215,goat_102174380,goat_102184442,goat_102184761,goat_102178020,goat_102189218,goat_102168258,goat_102188827,goat_102180027,goat_102170277,goat_102172753,goat_102185694,goat_102177745,goat_102172949,goat_102168351,goat_102174490,goat_102183909,goat_102183903,goat_102188627,goat_102177216,goat_102172215,goat_1021…
XLOC_022859	goat_102184925,goat_102169048,goat_102186130,goat_102178424,goat_102181887,goat_102172138,goat_102181058,goat_102182358,goat_102178063,goat_102174650,goat_102174013,goat_102191792,goat_102168704,goat_102182706,goat_102172525,goat_102169407,goat_102173783,goat_100860985,goat_102180188,goat_102175544,goat_102168336,goat_102183806,goat_102172654,goat_102187244,goat_102187308,goat_102186050,goat_1021…
XLOC_017579	goat_102179603,goat_102173579,goat_102181076,goat_102175560,goat_102188854,goat_102181826,goat_102177939,goat_102169130,goat_102174388,goat_102189594,goat_102182826,goat_102176493,goat_102190721,goat_102170649,goat_102175322,goat_102189088,goat_102187729,goat_102171539,goat_102182026,goat_102182493,goat_102184273,goat_102168815,goat_102189730,goat_102190847,goat_102180496,goat_102182392,goat_1021…
XLOC_015448	goat_102182103,goat_102168797,goat_102182992,goat_102176470,goat_102176475,goat_102177294,goat_102180671,goat_102184461,goat_102190096,goat_102184465,goat_102168519,goat_102170807,goat_102178202,goat_102174079,goat_102179719,goat_102177868,goat_102189529,goat_102174801,goat_102190534,goat_102171522,goat_102171297,goat_102170193,goat_102179190,goat_102179197,goat_102181277,goat_102178567,goat_1008…
XLOC_019219	goat_102173720,goat_102175077,goat_102190713,goat_102184755,goat_102182378,goat_102186584,goat_102175930,goat_102175010,goat_102177881,goat_102172547,goat_100860900,goat_102177075,goat_102185437,goat_102181025,goat_102181331,goat_102179710,goat_102180656,goat_102191006,goat_102186846,goat_102185648,goat_102178606,goat_102180820,goat_102189663,goat_102181272,goat_102184028,goat_102180639,goat_1021…
XLOC_005947	goat_102176725,goat_102180048,goat_102189214,goat_102176271,goat_102169007,goat_102173291,goat_102182534,goat_102173035,goat_102186117,goat_102168909,goat_102169445,goat_102185214,goat_102181098,goat_102185559,goat_102169816,goat_102174935,goat_102191362,goat_102181365,goat_102171017,goat_102178434,goat_102187076,goat_102188462,goat_102175479,goat_102170225,goat_102188456,goat_102179328,goat_1021…
XLOC_000127	goat_102175261,goat_102170963,goat_102184009,goat_102176994,goat_102190554,goat_102168904,goat_102185860,goat_102172909,goat_102183145,goat_102176595,goat_102173890,goat_102169950,goat_102177092,goat_102187635,goat_102172408,goat_102186485,goat_102173131,goat_102185136,goat_102171226,goat_102174769,goat_102189213,goat_102180256,goat_102175833,goat_102189061,goat_102177589,goat_102181562,goat_1021…
XLOC_024384	goat_102168494,goat_102180203,goat_102179779,goat_102185766,goat_102171707,goat_102185570,goat_102169563,goat_102168210,goat_102188371,goat_102184057,goat_102189492,goat_102172097,goat_102173765,goat_102171663,goat_102187733,goat_102184172,goat_102177611,goat_100861075,goat_102168232,goat_102189215,goat_102181292,goat_102184476,goat_102173032,goat_102178026,goat_102189660,goat_102185957,goat_1021…
XLOC_007895	goat_102170189,goat_102168631,goat_102169549,goat_102168711,goat_102181528,goat_102181310,goat_102169829,goat_102189053,goat_102177489,goat_102171955,goat_102185468,goat_102185667,goat_102186733,goat_102183591,goat_102181190,goat_102180068,goat_102185791,goat_102171720,goat_102172566,goat_102173570,goat_102179523,goat_102176425,goat_102175521,goat_102175523,goat_102168757,goat_102168758,goat_1021…
XLOC_015225	goat_102174844,goat_102189655,goat_102191119,goat_102189520,goat_102168865,goat_102180203,goat_102181312,goat_102181316,goat_102179779,goat_102185570,goat_102172545,goat_102174863,goat_102168210,goat_102184057,goat_102172735,goat_102181099,goat_102189492,goat_102181334,goat_102172097,goat_102173763,goat_102187733,goat_102168549,goat_102168232,goat_102168230,goat_102189215,goat_102181292,goat_1021…
XLOC_022161	goat_102175460,goat_102181522,goat_102179568,goat_102174058,goat_102179480,goat_102176286,goat_102172132,goat_102188011,goat_102171956,goat_102179717,goat_102188655,goat_102179523,goat_102182729,goat_102170211,goat_102172501,goat_102177595,goat_102187362,goat_102169424,goat_102170844,goat_102191390,goat_102174883,goat_102169671,goat_100860994,goat_102176452,goat_102178249,goat_102171378,goat_1021…
XLOC_003730	goat_102178333,goat_102175075,goat_102189655,goat_102191119,goat_102169541,goat_102168492,goat_102182553,goat_102183019,goat_102191054,goat_102182377,goat_102186891,goat_102181312,goat_102174054,goat_100860903,goat_102172131,goat_102185330,goat_102191026,goat_102172731,goat_102169027,goat_102185290,goat_102172094,goat_102171545,goat_102168549,goat_102172158,goat_102169585,goat_102190909,goat_1021…
XLOC_018129	goat_102171761,goat_102170187,goat_102189571,goat_102189523,goat_102189673,goat_102177290,goat_102174262,goat_102175819,goat_102173768,goat_102178060,goat_102168536,goat_102177905,goat_102178029,goat_102187711,goat_102172179,goat_102182701,goat_102170272,goat_102177522,goat_102175097,goat_102190348,goat_100860987,goat_102173443,goat_102185213,goat_102173848,goat_102179009,goat_102172445,goat_1021…
XLOC_024724	goat_102179755,goat_102182556,goat_102181525,goat_102188534,goat_102191647,goat_102187043,goat_102178025,goat_102176785,goat_102170251,goat_102173276,goat_102190983,goat_102172077,goat_102172671,goat_102182018,goat_102184698,goat_102183318,goat_102176437,goat_102175723,goat_102184482,goat_102182242,goat_102191550,goat_102185179,goat_102180380,goat_102174350,goat_102181467,goat_102184424,goat_1021…
XLOC_016724	goat_102171764,goat_102189026,goat_102171523,goat_102170198,goat_102169288,goat_102172751,goat_102187345,goat_102177212,goat_102173276,goat_102186261,goat_102173425,goat_102176534,goat_102169443,goat_102172920,goat_102188111,goat_102183334,goat_102173892,goat_102190465,goat_102170135,goat_102187720,goat_102179989,goat_102185812,goat_102171417,goat_102187190,goat_102178318,goat_102173695,goat_1021…
XLOC_025041	goat_102175464,goat_102169226,goat_102184729,goat_102177079,goat_102168510,goat_102170801,goat_102177059,goat_102190362,goat_102176569,goat_102170521,goat_102179330,goat_102179682,goat_102183142,goat_102178514,goat_102178314,goat_102169953,goat_102171144,goat_102183844,goat_102187133,goat_102169741,goat_102188817,goat_102171860,goat_102179473,goat_102169930,goat_102187173,goat_102185488,goat_1021…
XLOC_014922	goat_102170185,goat_102168637,goat_102169824,goat_102169564,goat_102175037,goat_102183609,goat_102187593,goat_102179605,goat_102168868,goat_102180305,goat_102170569,goat_102188840,goat_102186135,goat_102172059,goat_102177706,goat_102180100,goat_102188729,goat_102172217,goat_102190763,goat_102190543,goat_102183472,goat_102177126,goat_102169078,goat_102177308,goat_102188255,goat_102171571,goat_1021…
XLOC_018052	goat_102189519,goat_102184835,goat_102181885,goat_102188453,goat_102170393,goat_102189736,goat_102181303,goat_102174243,goat_102173299,goat_102180215,goat_102182707,goat_102176997,goat_102188092,goat_102172123,goat_102179335,goat_102188408,goat_102173446,goat_102168847,goat_102179775,goat_102178081,goat_102180424,goat_102169466,goat_102190426,goat_102172926,goat_102188446,goat_102182985,goat_1021…
XLOC_017965	goat_100861193,goat_102179486,goat_102176932,goat_102176551,goat_102181294,goat_102170006,goat_102174016,goat_102174039,goat_102186696,goat_102186760,goat_102171123,goat_100861393,goat_102181779,goat_102178183,goat_102175708,goat_102172401,goat_102172189,goat_102187170,goat_102186823,goat_102182591,goat_102189548,goat_102179573,goat_100860919,goat_102169015,goat_102190532,goat_102170930,goat_1021…
XLOC_019248	goat_102189709,goat_102184921,goat_102179736,goat_102183342,goat_102189590,goat_100861072,goat_102173571,goat_102184555,goat_102187716,goat_102185166,goat_102190118,goat_102184069,goat_102173441,goat_102191395,goat_102170240,goat_102172905,goat_102170507,goat_102188173,goat_102171373,goat_102172617,goat_102176700,goat_102174491,goat_102169972,goat_102169740,goat_102181676,goat_102187736,goat_1021…
XLOC_016352	goat_102171583,goat_102168636,goat_102182371,goat_102186434,goat_102173708,goat_102187065,goat_102188151,goat_102183748,goat_102185609,goat_102176872,goat_102188653,goat_102174578,goat_102180821,goat_102181015,goat_102171882,goat_100860769,goat_102182118,goat_102178690,goat_102169409,goat_102184186,goat_102170525,goat_102177649,goat_102171109,goat_102182485,goat_102178539,goat_102185893,goat_1021…
XLOC_014955	goat_102182557,goat_102178330,goat_102186979,goat_102186660,goat_102181523,goat_102175016,goat_102168215,goat_102168217,goat_102191023,goat_102187274,goat_100861034,goat_102171190,goat_102190525,goat_102191742,goat_102168236,goat_100861337,goat_102179993,goat_102184020,goat_102190485,goat_102173826,goat_102174590,goat_102186918,goat_102177752,goat_102174203,goat_102171314,goat_102185916,goat_1021…
XLOC_011203	goat_102169809,goat_102183601,goat_102174249,goat_102169001,goat_102171062,goat_102188911,goat_102173894,goat_102188581,goat_102176184,goat_102177481,goat_102190658,goat_102190600,goat_102175387,goat_102180247,goat_102178002,goat_102184562,goat_102181915,goat_102178831,goat_102176300,goat_102174404,goat_100861166,goat_102183680,goat_102168975
XLOC_020023	goat_102168340,goat_102174861,goat_102174031,goat_102170043,goat_102185045,goat_102187570,goat_102175541,goat_102169467,goat_102175938,goat_102173846,goat_102170741,goat_102191537,goat_102173398,goat_102178161,goat_102169974,goat_102190036,goat_102175937,goat_102182652,goat_102182403,goat_102184369,goat_102182845,goat_102169250,goat_102188563,goat_102187281,goat_102175843,goat_102175063,goat_1021…
XLOC_019592	goat_102180678,goat_102183594,goat_102187954,goat_102177847,goat_100860884,goat_102169639,goat_100860742,goat_102171313,goat_102187592,goat_102188821,goat_102174416,goat_102189530,goat_102169654,goat_102168299,goat_102173272,goat_102178357,goat_102181175,goat_102174555,goat_102177766,goat_102189457,goat_102168373,goat_102173236,goat_102188872,goat_102183104,goat_102177221,goat_102186005,goat_1021…
XLOC_000153	goat_102179200,goat_102180209,goat_102169546,goat_102181318,goat_102179823,goat_102182684,goat_102190691,goat_102191122,goat_102181055,goat_102184461,goat_102191812,goat_102170807,goat_102171665,goat_102178443,goat_102179197,goat_102183727,goat_102182131,goat_102178405,goat_102175505,goat_102179506,goat_102170906,goat_102172528,goat_102174595,goat_100860746,goat_102181032,goat_102189943,goat_1021…
XLOC_020058	goat_102169545,goat_102174848,goat_102182019,goat_102191105,goat_102184323,goat_102182995,goat_102170613,goat_102171958,goat_102177079,goat_102170801,goat_102172890,goat_100861078,goat_102182653,goat_102177209,goat_102168533,goat_102181847,goat_102183620,goat_102179195,goat_102178872,goat_102175999,goat_100861134,goat_102186560,goat_102174035,goat_102191435,goat_102176056,goat_102180348,goat_1021…
XLOC_013014	goat_102185255,goat_102168715,goat_102169400,goat_102174780,goat_102178642,goat_102168844,goat_100861397,goat_102188524,goat_102169199,goat_102173981,goat_102187808,goat_102190923,goat_102176494,goat_102186894,goat_102176160,goat_102188006,goat_102189308,goat_102183080,goat_102180957,goat_102190184,goat_102188381,goat_102185610
XLOC_012346	goat_102189528,goat_102189520,goat_102171974,goat_102180041,goat_102172038,goat_100860908,goat_102169567,goat_102171952,goat_102181099,goat_102173763,goat_102171544,goat_102168235,goat_102168230,goat_102190205,goat_102191085,goat_102177056,goat_102191677,goat_102168531,goat_102179745,goat_102179199,goat_102182093,goat_102182893,goat_102176074,goat_102177030,goat_102187780,goat_100860889,goat_1008…
XLOC_016795	goat_102182557,goat_102186979,goat_102188923,goat_102190715,goat_102185644,goat_102180205,goat_102189767,goat_102185621,goat_102169794,goat_102184500,goat_102182519,goat_102191742,goat_102189916,goat_100861337,goat_102181845,goat_102184020,goat_102190487,goat_102190485,goat_102182703,goat_102173826,goat_102187843,goat_102170455,goat_102186245,goat_102171106,goat_102176371,goat_102181210,goat_1021…
XLOC_005092	goat_102174844,goat_102188474,goat_102189528,goat_102189520,goat_102171974,goat_102168570,goat_102172545,goat_102172735,goat_102181099,goat_102172097,goat_102173763,goat_102168230,goat_102186439,goat_102191376,goat_102191677,goat_102190719,goat_102189249,goat_102179745,goat_102179734,goat_102183621,goat_102178725,goat_102185957,goat_102187780,goat_100860748,goat_100860747,goat_100861372,goat_1021…
XLOC_017395	goat_102190715,goat_102175871,goat_102176937,goat_102189767,goat_102185621,goat_102169794,goat_102175898,goat_102191742,goat_102189916,goat_102177399,goat_102190487,goat_102182703,goat_102173826,goat_102187843,goat_102183091,goat_102170455,goat_102168863,goat_102169655,goat_102171106,goat_102176371,goat_102183144,goat_102170569,goat_102171164,goat_102188840,goat_102189190,goat_102168802,goat_1021…
XLOC_014989	goat_102189813,goat_102181845,goat_102190875,goat_102181485,goat_102175976,goat_102171331,goat_102173867,goat_102168908,goat_102186237,goat_102181214,goat_102179946,goat_102172635,goat_102188729,goat_102170467,goat_102182563,goat_102172889,goat_102189239,goat_102187545,goat_102176982,goat_102168268,goat_102176560,goat_102185991,goat_102190937,goat_102187871,goat_102180477,goat_102170124,goat_1021…
XLOC_023757	goat_102181350,goat_100860926,goat_102178421,goat_102173701,goat_102178984,goat_100861035,goat_102177599,goat_102187079,goat_102168271,goat_102191640,goat_102178356,goat_102187519,goat_102182128,goat_102179965,goat_102180327,goat_102183964,goat_102184596,goat_102168356,goat_102168465,goat_102171263,goat_102175290,goat_100860788,goat_102181381,goat_102181120,goat_102168644,goat_102188991,goat_1021…
XLOC_016941	goat_102173720,goat_102175077,goat_102190713,goat_102184755,goat_102182378,goat_102186584,goat_102175930,goat_102175010,goat_102177881,goat_102172547,goat_100860900,goat_102177075,goat_102185437,goat_102181025,goat_102181331,goat_102179710,goat_102180656,goat_102191006,goat_102186846,goat_102185648,goat_102178606,goat_102180820,goat_102189663,goat_102181272,goat_102184028,goat_102180639,goat_1021…
XLOC_024261	goat_102188696,goat_102183018,goat_102169226,goat_100861199,goat_102168795,goat_102182573,goat_102171706,goat_102187272,goat_102184560,goat_102177904,goat_102170219,goat_102189218,goat_102171579,goat_102168735,goat_102174208,goat_102191657,goat_102170520,goat_100860981,goat_102178257,goat_102178252,goat_102185321,goat_102190809,goat_102188114,goat_102182780,goat_102183844,goat_102175643,goat_1021…
XLOC_023170	goat_102190617,goat_102180200,goat_102182512,goat_102173574,goat_102180656,goat_102181526,goat_102175522,goat_102186391,goat_102182099,goat_102189733,goat_102176053,goat_102184987,goat_102188493,goat_102179836,goat_102178783,goat_102173980,goat_102185698,goat_102191585,goat_102179359,goat_102187865,goat_102174495,goat_102174954,goat_102185179,goat_102176188,goat_102190646,goat_102174377,goat_1021…
XLOC_013969	goat_102190714,goat_102174055,goat_102173703,goat_102190508,goat_102172038,goat_102174862,goat_102171544,goat_102177869,goat_102189525,goat_102191085,goat_102177056,goat_102182093,goat_102182132,goat_102182136,goat_102177031,goat_102177030,goat_102174033,goat_102171507,goat_102188400,goat_100860744,goat_102173801,goat_102169405,goat_102182917,goat_102188405,goat_102188154,goat_102170785,goat_1021…
XLOC_013062	goat_102174844,goat_102188474,goat_102174841,goat_102189520,goat_102180203,goat_102168570,goat_102181312,goat_102189834,goat_102172545,goat_102180670,goat_102184057,goat_102172735,goat_102181099,goat_102181334,goat_102172097,goat_102179716,goat_102187733,goat_102168230,goat_102181292,goat_102191376,goat_102190719,goat_102168531,goat_102189249,goat_102179734,goat_102183621,goat_102190026,goat_1021…
XLOC_007667	goat_102190060,goat_102187252,goat_102174862,goat_102188676,goat_102188159,goat_102179711,goat_102177869,goat_102172562,goat_102177057,goat_102176876,goat_102189244,goat_102177849,goat_102177031,goat_102172773,goat_102186431,goat_102174033,goat_102182070,goat_102171507,goat_102187442,goat_102188419,goat_102186765,goat_102176319,goat_102168337,goat_102174918,goat_102189658,goat_102187302,goat_1021…
XLOC_015105	goat_102176910,goat_102186419,goat_102187251,goat_102168779,goat_102186912,goat_102176806,goat_102180618,goat_102184989,goat_102180182,goat_102185896,goat_100861392,goat_102174532,goat_102179963,goat_102185558,goat_102171844,goat_102177322,goat_102182386,goat_102170119,goat_102186365,goat_102169708,goat_102186825,goat_100861231,goat_102187657,goat_102180985,goat_102173732,goat_102170423,goat_1021…
XLOC_011061	goat_102178330,goat_102186979,goat_102181523,goat_102170370,goat_102169826,goat_102168215,goat_102191023,goat_102182742,goat_102171190,goat_102180060,goat_102184960,goat_102190525,goat_102168236,goat_102187699,goat_102179993,goat_102173826,goat_102171504,goat_102174598,goat_102174590,goat_102185049,goat_102185916,goat_102186033,goat_102189077,goat_100861399,goat_102191416,goat_102181210,goat_1021…
XLOC_008756	goat_102170189,goat_102185312,goat_102181528,goat_102172281,goat_102181310,goat_102183225,goat_102189760,goat_102190843,goat_102190697,goat_102189207,goat_102180678,goat_102172732,goat_102185296,goat_102180068,goat_102185791,goat_102175036,goat_102172566,goat_102172154,goat_102173570,goat_102174243,goat_102168757,goat_102191041,goat_102171884,goat_102173822,goat_102173828,goat_102189217,goat_1008…
XLOC_002604	goat_102186850,goat_102183601,goat_102169001,goat_102171062,goat_102178439,goat_102181861,goat_102191248,goat_102172207,goat_102183292,goat_102183290,goat_102178374,goat_102181939,goat_102172311,goat_102178352,goat_102185369,goat_102186473,goat_102168930,goat_102191665,goat_102182277,goat_102186337,goat_102176763,goat_102175055,goat_102182312,goat_102177912
XLOC_011373	goat_102183832,goat_102187255,goat_102189752,goat_102191311,goat_102177535,goat_102173760,goat_102189838,goat_102172034,goat_102189327,goat_102189770,goat_100860991,goat_102191331,goat_102190822,goat_102171145,goat_102176183,goat_102187524,goat_102189251,goat_102177974,goat_102181344,goat_102183867,goat_102172865,goat_102189552,goat_102179649,goat_102178506,goat_102187930,goat_102177608,goat_1021…
XLOC_014714	goat_102183770,goat_102187257,goat_102189750,goat_102180805,goat_102175959,goat_102178997,goat_102184042,goat_102187347,goat_102179773,goat_102175681,goat_102189630,goat_102177746,goat_102181593,goat_102169311,goat_102175628,goat_102173377,goat_102168409,goat_102190836,goat_102180385,goat_102175198,goat_102187438,goat_102185293,goat_100861310,goat_102170686,goat_102179417,goat_102168669,goat_1021…
XLOC_003144	goat_102175269,goat_102171971,goat_102184828,goat_102169800,goat_102171194,goat_102190477,goat_102176094,goat_102180653,goat_102185018,goat_102191790,goat_102186393,goat_102190302,goat_102169422,goat_102187082,goat_102183089,goat_102189698,goat_102171127,goat_102175956,goat_102172213,goat_102179545,goat_102168928,goat_102178185,goat_102187679,goat_102174516,goat_102179686,goat_102173119,goat_1021…
XLOC_006394	goat_102178133,goat_102191293,goat_100860922,goat_102174845,goat_102188690,goat_102175872,goat_102190934,goat_102182680,goat_102190551,goat_102182773,goat_102191292,goat_102168216,goat_102170398,goat_102182354,goat_102188322,goat_102187044,goat_102191141,goat_102172713,goat_102170256,goat_102189240,goat_102186603,goat_102179742,goat_102173038,goat_102168701,goat_102182132,goat_102186838,goat_1021…
XLOC_007683	goat_102191290,goat_102174845,goat_102180845,goat_102188690,goat_102185314,goat_102185512,goat_102184568,goat_102169825,goat_102169826,goat_102191292,goat_102168217,goat_102182742,goat_102188632,goat_102169806,goat_102184960,goat_102190525,goat_102190754,goat_102189240,goat_102187699,goat_102173038,goat_102171299,goat_102191558,goat_102175991,goat_102181018,goat_102189484,goat_100861355,goat_1008…
XLOC_010777	goat_102179205,goat_102190787,goat_102178332,goat_102180201,goat_102175463,goat_102189958,goat_102168491,goat_102172287,goat_102185771,goat_102183226,goat_102189994,goat_102177295,goat_102172093,goat_102187597,goat_102185796,goat_102173576,goat_102176878,goat_102175524,goat_102184765,goat_102170928,goat_102187717,goat_102190300,goat_102186976,goat_102170902,goat_102174595,goat_102184725,goat_1021…
XLOC_002549	goat_102183453,goat_102184409,goat_102186585,goat_102191233,goat_102187340,goat_102183716,goat_102184063,goat_102179540,goat_102179234,goat_102189296,goat_102175635,goat_102179941,goat_102188521,goat_102188817,goat_102188745,goat_102180388,goat_102191176,goat_100861236,goat_102187260,goat_102175925,goat_102187730,goat_102170566,goat_102169031,goat_102182723,goat_102190411,goat_102176502,goat_1021…
XLOC_017969	goat_102179303,goat_102175460,goat_100860924,goat_102182102,goat_102187626,goat_102171703,goat_102176282,goat_102188011,goat_102173558,goat_102171956,goat_102174263,goat_102172896,goat_102187595,goat_102179717,goat_102171725,goat_102187738,goat_102172565,goat_102170000,goat_102189932,goat_102182133,goat_102185262,goat_102187362,goat_102170588,goat_102186935,goat_102184833,goat_102184832,goat_1021…
XLOC_003949	goat_102184991,goat_102186137,goat_102172284,goat_102188901,goat_102171291,goat_102177821,goat_102190117,goat_102182053,goat_102186852,goat_102172467,goat_102182172,goat_102190219,goat_102189617,goat_102168685,goat_100861083,goat_102190989,goat_102169177,goat_102182967,goat_102174359,goat_102179273,goat_102174957,goat_102191084,goat_102186329,goat_102185679,goat_102172273,goat_102169210,goat_1021…
XLOC_002225	goat_102174789,goat_100860751,goat_102181807,goat_102169619,goat_100861363,goat_102189696,goat_102185934,goat_102180402,goat_102182424,goat_102181141,goat_102169356,goat_102182400,goat_102179470,goat_102188076,goat_102174165,goat_102178477,goat_102188742,goat_102171771,goat_102172299,goat_102175834,goat_102179071,goat_102191669,goat_102188374,goat_102173811,goat_102168876,goat_102190122,goat_1021…
XLOC_004089	goat_102172113,goat_102190994,goat_100860905,goat_102180869,goat_102185622,goat_102174263,goat_102170238,goat_102180848,goat_102172565,goat_102181710,goat_102175997,goat_102168251,goat_102175955,goat_102186701,goat_102170276,goat_102176613,goat_102184836,goat_102188605,goat_102170524,goat_102188494,goat_102176315,goat_100860765,goat_102185911,goat_102186854,goat_102179507,goat_102187837,goat_1021…
XLOC_021425	goat_102168796,goat_102185337,goat_102190099,goat_102191377,goat_102180006,goat_102174571,goat_102184980,goat_102180795,goat_102187169,goat_102184975,goat_102183297,goat_102181449,goat_102171654,goat_102184778,goat_102168664,goat_102181514,goat_102175925,goat_102184283,goat_102180096,goat_102190395,goat_102168541,goat_102188466,goat_102171553,goat_102187055,goat_102179652,goat_102181490,goat_1021…
XLOC_012190	goat_102173723,goat_102184920,goat_102187069,goat_102190506,goat_102178413,goat_102171523,goat_102182130,goat_102191649,goat_102181868,goat_102188067,goat_102183334,goat_102189847,goat_102177729,goat_102168980,goat_102187635,goat_102179989,goat_102175199,goat_102191371,goat_100860864,goat_102182264,goat_102190015,goat_102172823,goat_102182495,goat_102180980,goat_102178318,goat_102170640,goat_1021…
XLOC_019647	goat_102190149,goat_102191290,goat_102189528,goat_102188690,goat_102185314,goat_102184568,goat_102180041,goat_102191292,goat_102187049,goat_102186439,goat_102187699,goat_102190547,goat_102171299,goat_102191558,goat_102175991,goat_102176074,goat_102181018,goat_102188905,goat_102189484,goat_102186797,goat_102178730,goat_102174619,goat_102174598,goat_102186914,goat_102177641,goat_102183096,goat_1021…
XLOC_021631	goat_102189672,goat_102173536,goat_102169827,goat_102174269,goat_102179549,goat_102170808,goat_102168752,goat_102178413,goat_102178340,goat_102173827,goat_102176994,goat_102182119,goat_102175567,goat_102169440,goat_102182174,goat_102173890,goat_102185405,goat_102168371,goat_102185370,goat_102170766,goat_102177092,goat_102179139,goat_102184816,goat_102171246,goat_100860864,goat_102182264,goat_1021…
XLOC_023640	goat_102175075,goat_102169541,goat_102171972,goat_102191054,goat_102182992,goat_102176470,goat_102176475,goat_102180671,goat_102187273,goat_102174264,goat_102184461,goat_102190096,goat_102190812,goat_102185664,goat_102168519,goat_102178202,goat_102174079,goat_102189529,goat_102190534,goat_102191003,goat_102171522,goat_102170193,goat_102179190,goat_102181277,goat_102178567,goat_100860886,goat_1008…
XLOC_008969	goat_102183782,goat_102191372,goat_102174848,goat_102182019,goat_102178859,goat_102191105,goat_102184323,goat_102188726,goat_102182995,goat_102170613,goat_102177631,goat_102187067,goat_102177886,goat_102175241,goat_102171958,goat_102190993,goat_102191028,goat_102190097,goat_102184464,goat_102185291,goat_102174073,goat_102174078,goat_102172890,goat_102179846,goat_102182653,goat_102168237,goat_1021…
XLOC_022130	goat_102175261,goat_102184409,goat_102182351,goat_102177667,goat_102174788,goat_102182578,goat_102190888,goat_102180008,goat_102175921,goat_100861350,goat_102182935,goat_102175304,goat_102179017,goat_102172408,goat_102188745,goat_102180388,goat_100861236,goat_102171226,goat_102180750,goat_102183067,goat_102182804,goat_102187730,goat_102175459,goat_102185305,goat_102188467,goat_102176736,goat_1021…
XLOC_016671	goat_102182556,goat_102185316,goat_102184326,goat_102171029,goat_102188488,goat_102175933,goat_102181886,goat_102168211,goat_102188638,goat_102189971,goat_102177538,goat_102186955,goat_102173793,goat_102185643,goat_102189242,goat_102171294,goat_102190509,goat_102189901,goat_102179880,goat_102181486,goat_102176927,goat_102173886,goat_100861111,goat_102177270,goat_102170251,goat_102190298,goat_1021…
XLOC_015340	goat_102190575,goat_102169549,goat_100860921,goat_102178849,goat_102186667,goat_102190677,goat_102176723,goat_102185571,goat_102181948,goat_102170379,goat_102188618,goat_102176479,goat_102180269,goat_102179140,goat_102187753,goat_102183763,goat_102189993,goat_102187298,goat_102180677,goat_102169797,goat_102181026,goat_102182350,goat_102175815,goat_102189345,goat_102168513,goat_102183591,goat_1021…
XLOC_010731	goat_102181889,goat_102189344,goat_102174240,goat_102179529,goat_102180277,goat_102177013,goat_102178268,goat_102181175,goat_102174555,goat_102177766,goat_102168960,goat_102172962,goat_102173946,goat_102180566,goat_102188999,goat_102174126,goat_102186807,goat_102187036,goat_102171591,goat_102172088,goat_102181892,goat_102168569,goat_102189431,goat_102178503,goat_102169596,goat_102177283,goat_1021…
XLOC_016494	goat_102181981,goat_102190455,goat_102191680,goat_102185624,goat_102184055,goat_102184054,goat_102176098,goat_102180652,goat_102178549,goat_102191426,goat_102179194,goat_102190023,goat_102190027,goat_102182095,goat_102175349,goat_102175561,goat_100861371,goat_102178087,goat_102171100,goat_102185093,goat_102185072,goat_102178269,goat_102170543,goat_102177468,goat_102190008,goat_102181672,goat_1021…
XLOC_007099	goat_102179205,goat_102190787,goat_102178332,goat_102189958,goat_102182553,goat_102183019,goat_102181946,goat_102184217,goat_102178423,goat_102189996,goat_100861055,goat_102181055,goat_102191026,goat_102174267,goat_102191812,goat_102184916,goat_102175810,goat_102181093,goat_102172093,goat_102171665,goat_102171545,goat_102185796,goat_102168270,goat_102172718,goat_102183512,goat_102176878,goat_1021…
XLOC_020117	goat_102169809,goat_102179813,goat_102172174,goat_102186936,goat_102175362,goat_102174575,goat_102188720,goat_102180962,goat_102188581,goat_102172966,goat_102181515,goat_102182777,goat_102188313,goat_102187242,goat_102188406,goat_102184526,goat_102178262,goat_102191583,goat_102185445,goat_102187951,goat_102181295,goat_102191610,goat_102186315,goat_102180764,goat_102170355
XLOC_004090	goat_102169842,goat_102188411,goat_102170947,goat_102171546,goat_102176552,goat_102168235,goat_102189248,goat_102179213,goat_102172777,goat_102171889,goat_102189221,goat_102188359,goat_102176836,goat_102174783,goat_102184981,goat_102174418,goat_102191228,goat_102187913,goat_102182960,goat_102181825,goat_102187243,goat_102173985,goat_102178042,goat_102185550,goat_102187698,goat_102186131,goat_1021…
XLOC_014139	goat_102176277,goat_102181257,goat_102180401,goat_102169658,goat_102172902,goat_102173058,goat_102172466,goat_102177404,goat_102186077,goat_102172968,goat_102169321,goat_102189134,goat_102184610,goat_102189471,goat_102180562,goat_102190629,goat_102189991,goat_102174451,goat_102179376,goat_102191108,goat_102187541,goat_102191322,goat_102176540,goat_102169186,goat_102168830,goat_102172454,goat_1021…
XLOC_024427	goat_102179145,goat_102191123,goat_102171047,goat_102177825,goat_102176054,goat_102177655,goat_102185048,goat_102191014,goat_102179063,goat_102178744,goat_102184940,goat_102169311,goat_102176800,goat_102177383,goat_102171614,goat_102185999,goat_102168401,goat_102184212,goat_102188794,goat_102181510,goat_102180773,goat_102191492,goat_102188285,goat_102185202,goat_102178019,goat_102173549,goat_1021…
XLOC_024510	goat_102187007,goat_102183785,goat_102172117,goat_102190670,goat_102190672,goat_102190710,goat_102184405,goat_102187252,goat_102171398,goat_102190087,goat_102184216,goat_102168575,goat_102168577,goat_102180863,goat_102185338,goat_102183831,goat_102174670,goat_102184306,goat_102178200,goat_102169807,goat_102179711,goat_102171724,goat_102177254,goat_102177869,goat_102172563,goat_102180801,goat_1021…
XLOC_004015	goat_102173538,goat_102180064,goat_102169617,goat_102179625,goat_102176051,goat_102169429,goat_102176073,goat_102187786,goat_102172375,goat_102169935,goat_102174426,goat_102189354,goat_102173312,goat_102189424,goat_102170623,goat_102171577,goat_102168525,goat_102178614,goat_102176067,goat_102177792,goat_102171308,goat_102176866,goat_102171327,goat_102187311,goat_102175676,goat_102189028,goat_1021…
XLOC_023812	goat_102175077,goat_102190676,goat_102191101,goat_102180200,goat_102168770,goat_102180062,goat_102175522,goat_102173033,goat_102182094,goat_102189733,goat_102175501,goat_102186701,goat_102170847,goat_102170276,goat_102174205,goat_102190973,goat_102177428,goat_102175325,goat_102176590,goat_102188585,goat_102191585,goat_102173176,goat_102169484,goat_102176804,goat_102182220,goat_102179359,goat_1021…
XLOC_023314	goat_102174245,goat_102178697,goat_102168940,goat_102180924,goat_102183316,goat_102176394,goat_102176449,goat_102183259,goat_102181362,goat_102179599,goat_102182943,goat_102181472,goat_102169737,goat_102173495,goat_102174159,goat_102175300
XLOC_005271	goat_102183453,goat_102175262,goat_102171394,goat_102189020,goat_102184729,goat_102181026,goat_102190888,goat_102186463,goat_102187154,goat_102177059,goat_102176871,goat_102176070,goat_102190735,goat_102184707,goat_102170909,goat_102190788,goat_102178468,goat_102170521,goat_102182935,goat_102187246,goat_102176936,goat_102180441,goat_102188969,goat_102189296,goat_102173233,goat_102178514,goat_1021…
XLOC_024912	goat_102184255,goat_102176277,goat_102179509,goat_102186937,goat_102180401,goat_102172902,goat_102187515,goat_102172466,goat_102177404,goat_102178188,goat_102179584,goat_102180928,goat_102171141,goat_102191384,goat_102189470,goat_102169321,goat_102184448,goat_102169394,goat_102174312,goat_102190290,goat_102181306,goat_102190140,goat_102191155,goat_102175831,goat_102186380,goat_102189689,goat_1021…
XLOC_008535	goat_102171588,goat_102171580,goat_100861194,goat_102186502,goat_102177074,goat_102172738,goat_102184466,goat_102185667,goat_102175033,goat_102172568,goat_102190325,goat_102185975,goat_102184945,goat_102172504,goat_102172170,goat_102171622,goat_102188825,goat_102172750,goat_102172031,goat_102182055,goat_102176312,goat_102185402,goat_102171330,goat_102188229,goat_102179133,goat_100861396,goat_1021…
XLOC_008997	goat_102184991,goat_102168637,goat_102189520,goat_102168570,goat_102182683,goat_102189835,goat_100860908,goat_102169567,goat_102190690,goat_102171952,goat_102181099,goat_102170945,goat_102173763,goat_102171544,goat_102168230,goat_102190205,goat_102177056,goat_102191677,goat_102168531,goat_102179745,goat_102179199,goat_102174446,goat_102182093,goat_102182893,goat_102174978,goat_102185957,goat_1021…
XLOC_016600	goat_102169540,goat_102172542,goat_102185608,goat_102169007,goat_102191042,goat_102181736,goat_102186937,goat_102187515,goat_102176187,goat_102168925,goat_102182756,goat_102183825,goat_102178188,goat_102182567,goat_102191717,goat_102188158,goat_102175824,goat_102181306,goat_102185269,goat_102191136,goat_102185282,goat_102174063,goat_102179751,goat_102185924,goat_102188544,goat_102189689,goat_1021…
XLOC_023174	goat_102173723,goat_102169543,goat_102180845,goat_102185512,goat_102184568,goat_102185060,goat_102168217,goat_102188013,goat_102191023,goat_102182742,goat_102180060,goat_102178603,goat_102183981,goat_102174590,goat_102176339,goat_102185049,goat_100860762,goat_102176031,goat_102185916,goat_102184230,goat_102182458,goat_102172908,goat_102187516,goat_102174880,goat_102180307,goat_102177102,goat_1021…
XLOC_020338	goat_102184920,goat_102187069,goat_102176709,goat_102182130,goat_102191649,goat_102181868,goat_102172968,goat_102187635,goat_102185136,goat_102189471,goat_102190629,goat_102177261,goat_102170640,goat_102179376,goat_102174001,goat_102181562,goat_102169186,goat_102168830,goat_102172454,goat_102186567,goat_102177624,goat_102188393,goat_102181669,goat_102177129,goat_102191721,goat_102177687
XLOC_021535	goat_102171762,goat_102175464,goat_102191105,goat_102185412,goat_100860906,goat_102190097,goat_102168237,goat_102168533,goat_102184498,goat_102191233,goat_102176079,goat_102168732,goat_102186560,goat_102172753,goat_102175563,goat_102185211,goat_102184063,goat_102178358,goat_102183928,goat_102177250,goat_102178749,goat_102190195,goat_102168825,goat_102169449,goat_102176353,goat_102176579,goat_1021…
XLOC_013491	goat_102173725,goat_102170189,goat_100860927,goat_102168711,goat_102181528,goat_102191044,goat_102172281,goat_102174614,goat_102182377,goat_102181310,goat_102183225,goat_102181884,goat_102185877,goat_102177489,goat_102189207,goat_102180678,goat_102185791,goat_102172566,goat_102172158,goat_102172154,goat_102173570,goat_102174244,goat_102173794,goat_102168757,goat_102169611,goat_102187798,goat_1021…
XLOC_002867	goat_102169849,goat_102187007,goat_102191298,goat_102183785,goat_102184074,goat_102172117,goat_102190670,goat_102190672,goat_102168860,goat_102185317,goat_102190710,goat_102173533,goat_102184405,goat_102171398,goat_102190083,goat_102190087,goat_102178857,goat_102184216,goat_102168575,goat_102179820,goat_100860904,goat_102185338,goat_102183831,goat_102174670,goat_102175816,goat_102189731,goat_1021…
XLOC_005274	goat_102187229,goat_102184786,goat_102182575,goat_102189994,goat_102188539,goat_102183788,goat_102177593,goat_102191042,goat_102176466,goat_102185396,goat_102173861,goat_102177942,goat_102169882,goat_102175934,goat_102172070,goat_102183825,goat_102175709,goat_102191310,goat_102181466,goat_102172826,goat_102177554,goat_102175046,goat_102175824,goat_102180259,goat_102184970,goat_102189255,goat_1021…
XLOC_003411	goat_102170619,goat_102186450,goat_102181196,goat_102179210,goat_102182137,goat_102172770,goat_102175347,goat_100860742,goat_102171313,goat_102187592,goat_102168299,goat_102183191,goat_102178357,goat_102181175,goat_102174558,goat_102177766,goat_102168373,goat_102173236,goat_100860823,goat_102186005,goat_102178132,goat_102181121,goat_102190819,goat_102184688,goat_102185158,goat_102174685,goat_1021…
XLOC_024696	goat_102189751,goat_102183427,goat_102173824,goat_102184239,goat_102182752,goat_102189822,goat_102184530,goat_102169395,goat_102191616,goat_102181927,goat_102183795,goat_102177898,goat_102184552,goat_102180837,goat_102182292,goat_102187762,goat_102187270,goat_102185990,goat_102180700,goat_102174362,goat_102168421,goat_100846984,goat_102184422,goat_102177958
XLOC_020029	goat_102173232,goat_102183814,goat_102188208,goat_102189990,goat_102185272,goat_102189214,goat_102191524,goat_102170927,goat_102177844,goat_102171881,goat_102182931,goat_102176011,goat_102182017,goat_102188909,goat_100861290,goat_102175743,goat_102188529,goat_102169091,goat_102189499,goat_102169539,goat_100860956,goat_102174855,goat_102183023,goat_102179855,goat_102174835,goat_102188456,goat_1021…
XLOC_009966	goat_102186466,goat_102174849,goat_102183017,goat_102169043,goat_102175031,goat_102183604,goat_102178066,goat_102175528,goat_102178936,goat_102171293,goat_102183726,goat_102171310,goat_102188052,goat_102178275,goat_102182912,goat_102185584,goat_102173782,goat_102188163,goat_102170596,goat_102189633,goat_102180689,goat_102183377,goat_102169975,goat_102183902,goat_102185089,goat_102172403,goat_1021…
XLOC_003039	goat_102179206,goat_102178332,goat_102175070,goat_102168631,goat_100860924,goat_102190037,goat_102168711,goat_102182102,goat_102175263,goat_102181946,goat_102172287,goat_102169040,goat_102184217,goat_102168574,goat_102181310,goat_102183226,goat_102169829,goat_102176477,goat_102177631,goat_102171703,goat_102169565,goat_102173558,goat_102175241,goat_102185468,goat_102176138,goat_102172093,goat_1021…
XLOC_016852	goat_102169547,goat_102184074,goat_102172117,goat_102190670,goat_102184405,goat_102171398,goat_102190087,goat_102184216,goat_102168575,goat_102180599,goat_102173551,goat_102185585,goat_102174670,goat_100861314,goat_102178617,goat_102169807,goat_102171549,goat_102171722,goat_100861079,goat_102180806,goat_102191250,goat_102185973,goat_102189244,goat_102189719,goat_102180009,goat_102183771,goat_1021…
XLOC_024888	goat_102184925,goat_102184924,goat_102178628,goat_102172114,goat_102190713,goat_102189816,goat_102184755,goat_102169227,goat_102186859,goat_102186584,goat_102185437,goat_102181331,goat_102178063,goat_102180656,goat_102176075,goat_102184028,goat_102174032,goat_102176996,goat_102176053,goat_102189764,goat_102180188,goat_102170882,goat_102168336,goat_102183538,goat_102173984,goat_102188133,goat_1021…
XLOC_004372	goat_102169542,goat_102172113,goat_102180599,goat_100860905,goat_102174263,goat_102186458,goat_102180848,goat_102180849,goat_102184754,goat_102174822,goat_102184705,goat_102176613,goat_102188593,goat_102182052,goat_102187837,goat_102176472,goat_102187245,goat_102180265,goat_102187795,goat_102181207,goat_102191663,goat_102189174,goat_102178236,goat_102178722,goat_102187172,goat_102173481,goat_1021…
XLOC_014827	goat_102185460,goat_102187360,goat_100861255,goat_102168807,goat_102168393,goat_102176206,goat_102169395,goat_102178450,goat_102174391,goat_102180297,goat_102178094,goat_102181760,goat_102189806,goat_102185677,goat_100861013,goat_102176176
XLOC_004598	goat_102185317,goat_102189750,goat_102178857,goat_102179145,goat_102171957,goat_102189731,goat_102181332,goat_102170945,goat_102190205,goat_102180655,goat_102170995,goat_102178874,goat_102186799,goat_100860887,goat_102181735,goat_102182769,goat_102182113,goat_102185931,goat_102180345,goat_102187627,goat_102180364,goat_102168842,goat_102186691,goat_102180161,goat_102178744,goat_102169444,goat_1021…
XLOC_023395	goat_102173554,goat_102179623,goat_102186955,goat_102190509,goat_102181486,goat_102173108,goat_102181860,goat_100860984,goat_102170251,goat_102173276,goat_102190983,goat_102177427,goat_102190428,goat_102172077,goat_102169443,goat_102172671,goat_102182018,goat_102183318,goat_102187477,goat_102188492,goat_102175723,goat_102187454,goat_102179458,goat_102183353,goat_102169720,goat_102180380,goat_1021…
XLOC_007127	goat_102185314,goat_102169826,goat_102187049,goat_102187044,goat_102187699,goat_102190547,goat_102171299,goat_102175991,goat_102182132,goat_102173826,goat_102168888,goat_102187843,goat_102186797,goat_102174598,goat_102186914,goat_102183091,goat_102182375,goat_102170063,goat_102170065,goat_102191394,goat_102183518,goat_102189077,goat_102181177,goat_102180941,goat_102182016,goat_102189458,goat_1021…
XLOC_014363	goat_102178336,goat_102188410,goat_102185333,goat_102184410,goat_102178526,goat_102172508,goat_102170529,goat_102190921,goat_102187776,goat_102185217,goat_102168379,goat_102181123,goat_102170445,goat_102190011,goat_102175769,goat_102177485,goat_102181367,goat_102176129,goat_102186108,goat_102168740,goat_102186626,goat_102191595,goat_102177436,goat_102191465,goat_102170771,goat_102190662,goat_1021…
XLOC_002965	goat_102184096,goat_102190679,goat_102189952,goat_102181529,goat_102173534,goat_102171396,goat_102185994,goat_102175933,goat_102178364,goat_102179718,goat_102185643,goat_102175143,goat_102189242,goat_102180637,goat_102174224,goat_102185038,goat_102175360,goat_102181234,goat_102175131,goat_102189833,goat_102175687,goat_102186140,goat_102186482,goat_102182129,goat_102190358,goat_102173844,goat_1021…
XLOC_002406	goat_102186660,goat_102180845,goat_102189672,goat_102185512,goat_100861191,goat_102175016,goat_102168217,goat_102187274,goat_102179549,goat_102182742,goat_102184764,goat_102178027,goat_102171299,goat_102190485,goat_102173827,goat_100861358,goat_102186797,goat_102186682,goat_102174590,goat_102176339,goat_102177752,goat_102178071,goat_102174203,goat_102171314,goat_102185916,goat_102184230,goat_1021…
XLOC_024887	goat_102179200,goat_102173532,goat_102187228,goat_102184210,goat_102189590,goat_102182515,goat_102179712,goat_102175505,goat_102176923,goat_102175094,goat_102191395,goat_102173274,goat_102191276,goat_102190468,goat_102190782,goat_102172082,goat_102187005,goat_102191718,goat_102169393,goat_102177153,goat_102180248,goat_102184908,goat_102190290,goat_102181573,goat_102172316,goat_102191605,goat_1021…
XLOC_019088	goat_102168796,goat_102189055,goat_102185337,goat_102191377,goat_102186565,goat_102171506,goat_102184429,goat_102168334,goat_102179159,goat_102169119,goat_102184778,goat_102178435,goat_102182884,goat_102168522,goat_102180011,goat_102172519,goat_102175168,goat_102176447,goat_102178634,goat_102168918,goat_102183329,goat_102185746,goat_102172608,goat_102189475,goat_102171855,goat_102174303,goat_1021…
XLOC_002177	goat_102169848,goat_102178337,goat_102175464,goat_100860906,goat_102169562,goat_102185056,goat_102171548,goat_102185743,goat_102187350,goat_102169008,goat_102178521,goat_102189211,goat_102188090,goat_102173445,goat_102182480,goat_102172015,goat_102183336,goat_102175665,goat_102188615,goat_102190872,goat_102190878,goat_102189865,goat_102179018,goat_102191575,goat_102184632,goat_102176181,goat_1021…
XLOC_024152	goat_100861038,goat_102174845,goat_102185316,goat_102181524,goat_102184326,goat_102186129,goat_102189893,goat_102190934,goat_102190695,goat_102180674,goat_102174266,goat_102188322,goat_102179715,goat_102188852,goat_102189078,goat_102185979,goat_102169006,goat_102189240,goat_102170922,goat_102178027,goat_102171294,goat_102171299,goat_102189901,goat_102175170,goat_102169281,goat_102187843,goat_1021…
XLOC_023739	goat_102182557,goat_102171584,goat_102185644,goat_102175011,goat_102175016,goat_102170397,goat_102184500,goat_100861034,goat_102174072,goat_102191038,goat_102183746,goat_100861337,goat_102185010,goat_102168257,goat_102190485,goat_100861368,goat_102173017,goat_102183092,goat_102171314,goat_102168861,goat_102189417,goat_102174437,goat_102173885,goat_102186070,goat_102183849,goat_102186071,goat_1021…
XLOC_007356	goat_102179303,goat_102182994,goat_102174263,goat_102172565,goat_102184754,goat_102189932,goat_102178788,goat_102186701,goat_102176332,goat_102186935,goat_102173884,goat_102178069,goat_102188497,goat_102179507,goat_102168926,goat_102173987,goat_102188846,goat_102188325,goat_102178219,goat_102182421,goat_102178391,goat_102187841,goat_100861252,goat_102183644,goat_102170400,goat_102186792,goat_1021…
XLOC_000694	goat_102169045,goat_102181881,goat_100860907,goat_102191354,goat_102168218,goat_102185335,goat_102181055,goat_102175810,goat_102170941,goat_102168270,goat_102170824,goat_102190546,goat_102170196,goat_102183727,goat_102182097,goat_102168705,goat_102181277,goat_102174221,goat_102182767,goat_102177825,goat_102188367,goat_102178999,goat_102181032,goat_100862660,goat_102171786,goat_102176310,goat_1021…
XLOC_016538	goat_102189651,goat_102186907,goat_102186883,goat_102188012,goat_102188015,goat_102181509,goat_102181335,goat_102169801,goat_102182519,goat_102188693,goat_102183741,goat_102180651,goat_102172715,goat_102188072,goat_102189241,goat_100861330,goat_102178816,goat_102178930,goat_102186973,goat_102189904,goat_102178406,goat_102175507,goat_100861133,goat_102182607,goat_102174038,goat_102180028,goat_1021…
XLOC_007833	goat_102189276,goat_102177667,goat_102191642,goat_100861194,goat_102171708,goat_102172738,goat_102185667,goat_102187978,goat_102175033,goat_102172568,goat_102180804,goat_102176870,goat_102184945,goat_102175994,goat_102185446,goat_102172699,goat_102174209,goat_102172755,goat_102190112,goat_102178207,goat_102173780,goat_102176559,goat_102176457,goat_102182256,goat_102179133,goat_102171359,goat_1021…
XLOC_018865	goat_102173725,goat_100860927,goat_102181528,goat_102191044,goat_102172281,goat_102174614,goat_102185877,goat_102180678,goat_102185296,goat_102185791,goat_102172566,goat_102172158,goat_102172154,goat_102173570,goat_102191143,goat_102180657,goat_102174244,goat_102173794,goat_102168757,goat_102177842,goat_102169611,goat_102171884,goat_102173828,goat_100860884,goat_102189831,goat_102170903,goat_1008…
XLOC_023301	goat_102171586,goat_102173536,goat_102171399,goat_102169827,goat_102185003,goat_102170808,goat_102170940,goat_102187752,goat_102178025,goat_102190735,goat_102175156,goat_102175567,goat_102178274,goat_102177277,goat_102170788,goat_102183357,goat_102169440,goat_102185405,goat_102168371,goat_102185370,goat_102184698,goat_102178164,goat_102179139,goat_102170705,goat_102184816,goat_102181503,goat_1021…
XLOC_013382	goat_102174844,goat_102189528,goat_102189520,goat_102168570,goat_102172545,goat_102172735,goat_102181099,goat_102172097,goat_102173763,goat_102168230,goat_102191376,goat_102191677,goat_102190719,goat_102168531,goat_102189249,goat_102179745,goat_102183621,goat_102185957,goat_102187780,goat_100860747,goat_100861372,goat_102173251,goat_102180406,goat_102190231,goat_102174059,goat_102189077,goat_1008…
XLOC_018259	goat_102188157,goat_102181293,goat_102168733,goat_102168736,goat_102184049,goat_102186232,goat_102191397,goat_102174881,goat_102176015,goat_102176596,goat_102189182,goat_102187118,goat_100860782,goat_102187192,goat_102169879,goat_102188930,goat_102190643,goat_102169991,goat_102182303,goat_102176738,goat_102188878,goat_102173405,goat_102191018,goat_102177247,goat_102176348,goat_102173856,goat_1021…
XLOC_017028	goat_102176911,goat_102183786,goat_102174842,goat_100861191,goat_102185414,goat_100861054,goat_102173761,goat_102187498,goat_102186435,goat_102176879,goat_102179869,goat_102187713,goat_102169615,goat_102175173,goat_102171088,goat_102187083,goat_102187771,goat_102168277,goat_102180344,goat_102183983,goat_102181236,goat_102185327,goat_102177197,goat_102178210,goat_102172678,goat_102175704,goat_1021…
XLOC_005975	goat_102188474,goat_102169541,goat_102179544,goat_102181881,goat_102181888,goat_100860907,goat_102191354,goat_102172131,goat_102168218,goat_102185335,goat_102191125,goat_102187815,goat_102180670,goat_102172731,goat_102169026,goat_102175810,goat_102179457,goat_102175380,goat_102174805,goat_102191003,goat_102183512,goat_102191376,goat_102171069,goat_102170824,goat_102190546,goat_102170196,goat_1021…
XLOC_007197	goat_102172098,goat_102175957,goat_102173035,goat_102185031,goat_102175972,goat_102171354,goat_102169445,goat_102177462,goat_102177097,goat_102169816,goat_102174933,goat_100860781,goat_102179479,goat_102182494,goat_102189724,goat_102180212,goat_102188462,goat_102176733,goat_102191428,goat_102171488,goat_102186948,goat_102183951,goat_102182121,goat_102183990,goat_102180950,goat_102176157,goat_1021…
XLOC_011108	goat_102184402,goat_102179736,goat_102175260,goat_102179147,goat_102171700,goat_102179484,goat_102184051,goat_102175898,goat_102171196,goat_102175383,goat_102176093,goat_102184002,goat_102191553,goat_102189247,goat_102186543,goat_102182698,goat_102182090,goat_102189905,goat_102178598,goat_102171500,goat_102173014,goat_102170271,goat_102174206,goat_102177117,goat_102189203,goat_102190421,goat_1021…
XLOC_007600	goat_102181350,goat_102182378,goat_102168791,goat_102176471,goat_102175930,goat_102177881,goat_102172547,goat_100860900,goat_102191006,goat_102178606,goat_102180820,goat_102180639,goat_102175175,goat_102178550,goat_102172696,goat_102188140,goat_102191640,goat_102170866,goat_102188152,goat_102181754,goat_102182056,goat_102179924,goat_102187326,goat_102173863,goat_102187830,goat_102177228,goat_1021…
XLOC_003344	goat_102176834,goat_102189650,goat_102178844,goat_102189524,goat_102176723,goat_102172289,goat_102189020,goat_102186363,goat_102188019,goat_102175813,goat_102173764,goat_102175036,goat_102187751,goat_102188357,goat_102176824,goat_102178724,goat_102181014,goat_102187363,goat_100861136,goat_102170909,goat_102179703,goat_102176997,goat_102172758,goat_102188418,goat_100861373,goat_102184187,goat_1021…
XLOC_008714	goat_102183459,goat_102191291,goat_102183017,goat_102173629,goat_102189054,goat_102188012,goat_102188015,goat_102186525,goat_102188654,goat_102180651,goat_102174247,goat_102178930,goat_102178936,goat_102171293,goat_102177840,goat_102186973,goat_102183500,goat_102186703,goat_102186913,goat_102187180,goat_102190088,goat_102178275,goat_102182912,goat_102177113,goat_102171122,goat_100860988,goat_1021…
XLOC_007953	goat_102178332,goat_102189650,goat_102183782,goat_102182019,goat_102172287,goat_102182766,goat_102188204,goat_102169223,goat_102182995,goat_102177631,goat_102187067,goat_102182684,goat_102185007,goat_102172133,goat_102175241,goat_102190993,goat_102191028,goat_102190097,goat_102185291,goat_102174073,goat_102179846,goat_102182514,goat_102182653,goat_102185974,goat_102184224,goat_102173290,goat_1021…
LncRNA	mRNA
XLOC_005692	goat_102184927,goat_102188474,goat_102188694,goat_102184909,goat_102178980,goat_102187815,goat_102180670,goat_102186439,goat_102191677,goat_102178611,goat_102178023,goat_102179624,goat_102178725,goat_102172771,goat_102189229,goat_100860748,goat_100861372,goat_102168793,goat_102171125,goat_102169659,goat_102190231,goat_102169462,goat_102186264,goat_102189439,goat_100860995,goat_102179231,goat_1021…
XLOC_006497	goat_102170009,goat_102169400,goat_102190838,goat_102188156,goat_100861397,goat_102178908,goat_102176571,goat_102188118,goat_102173239,goat_102191417,goat_102169488,goat_102184903,goat_102170726,goat_102189513,goat_102189267,goat_102168897,goat_102178376,goat_102173990,goat_102184099,goat_102188793,goat_102179878,goat_102171510,goat_102188358,goat_102186717,goat_102168857,goat_102190933,goat_1021…
[truncated: 182 more rows]
