# Supplementary material for: Genome-wide analysis of long non-coding RNAs at early stage of skin pigmentation in goats (Capra hircus)
Source: BMC Genomics. 2016 Jan 19;17:67. doi: 10.1186/s12864-016-2365-3 (PMC4719336; doi:10.1186/s12864-016-2365-3)
Supplement: Additional file 7: — Functional enrichment analysis of protein-coding genes of lncRNAs in trans. (XLS 7903 kb) [file 12864_2016_2365_MOESM7_ESM.xls]

## Sheet: trans target of lncRNAs
LncRNA	mRNA	cor	Target_gene_name
XLOC_017764	goat_102171587	0.950721	SEC24B
XLOC_017764	goat_102178491	0.957549	MYO7B
XLOC_017764	goat_102173703	0.950045	NKAIN1
XLOC_017764	goat_102174260	0.977098	MEF2D
XLOC_017764	goat_102170254	0.954861	LOC102170254
XLOC_017764	goat_102168250	-0.980616	PCDH20
XLOC_017764	goat_102188402	-0.9592	FAM151B
XLOC_017764	goat_102176562	0.95386	FBXL7
XLOC_017764	goat_102185807	0.959842	TENM3
XLOC_017764	goat_102187302	0.957333	ATN1
XLOC_017764	goat_102174534	0.960583	LOC102174534
XLOC_017764	goat_102183940	0.98832	LOC102183940
XLOC_017764	goat_102189451	-0.972234	WDR63
XLOC_017764	goat_102170174	0.951125	MYO18A
XLOC_017764	goat_102180923	0.961266	LOC102180923
XLOC_017764	goat_102177614	0.985097	RAD23A
XLOC_017764	goat_102173097	0.950091	KLHL29
XLOC_017764	goat_102186539	0.950269	ATP1A2
XLOC_017764	goat_102172185	0.965129	GPR4
XLOC_017764	goat_102183351	0.972436	SSH1
XLOC_017764	goat_102188741	0.959334	TFCP2
XLOC_017764	goat_102187412	0.963007	SVIL
XLOC_017764	goat_102174166	0.951213	LOC102174166
XLOC_017764	goat_102186316	0.969633	NTNG2
XLOC_017764	goat_102170422	-0.966516	NOL8
XLOC_017764	goat_102179970	0.961519	GAB1
XLOC_017764	goat_102191491	0.975196	RBM33
XLOC_017764	goat_102184143	-0.952393	HDAC3
XLOC_017764	goat_102185033	-0.961146	ORMDL3
XLOC_017764	goat_102179496	0.986389	ZNF704
XLOC_017764	goat_102188596	0.958459	LOC102188596
XLOC_017764	goat_102174646	0.967859	ZSWIM4
XLOC_017764	goat_102186073	0.971612	AQP4
XLOC_017764	goat_102183853	0.966916	DENND5B
XLOC_017764	goat_102176303	0.959261	PPP1R1A
XLOC_017764	goat_102184084	0.953287	PRR12
XLOC_017764	goat_102172020	0.950141	LRRC71
XLOC_017764	goat_102182901	0.976019	SAMD4B
XLOC_017764	goat_102190062	-0.960973	ZNF382
XLOC_017764	goat_102181408	0.963964	LOC102181408
XLOC_017764	goat_102180448	0.984091	FZD9
XLOC_017764	goat_102191485	0.963027	MAP7D1
XLOC_017764	goat_102176837	0.975437	LOC102176837
XLOC_017764	goat_102178253	0.987503	CECR2
XLOC_017764	goat_102189278	0.984305	LOC102189278
XLOC_017764	goat_102175485	0.960933	HCN4
XLOC_017764	goat_102187485	0.983476	MAMDC2
XLOC_017764	goat_102178383	0.972655	LOC102178383
XLOC_017764	goat_102172380	0.968803	LOC102172380
XLOC_017764	goat_102179445	0.95531	TMEM243
XLOC_017764	goat_102183752	0.979013	GAL3ST4
XLOC_017764	goat_102174136	-0.981548	LOC102174136
XLOC_017764	goat_102182410	0.965092	MYT1L
XLOC_017764	goat_102181714	0.980146	C18H19orf18
XLOC_017764	goat_102179407	-0.951857	DYNLRB2
XLOC_017764	goat_102190610	-0.966818	DTNB
XLOC_017764	goat_102191370	-0.956673	SNF8
XLOC_017764	goat_102174776	-0.963769	IL10RB
XLOC_017764	goat_102176908	0.950698	NCOR2
XLOC_017764	goat_102189326	0.983908	LOC102189326
XLOC_017764	goat_102170336	-0.964246	SLC25A32
XLOC_017764	goat_102190527	0.964142	LOC102190527
XLOC_017764	goat_102177518	-0.963164	TXNDC15
XLOC_017764	goat_102186413	-0.979378	EBAG9
XLOC_017764	goat_102177164	0.950428	PRSS35
XLOC_017764	goat_102169069	0.954798	KIAA0754
XLOC_013478	goat_102179205	-0.971499	CNOT11
XLOC_013478	goat_102190787	-0.964575	ENPP1
XLOC_013478	goat_102178333	-0.960875	IRAK3
XLOC_013478	goat_102182553	0.980376	GPANK1
XLOC_013478	goat_102183019	0.97531	RCAN2
XLOC_013478	goat_102187523	-0.954586	MARK4
XLOC_013478	goat_102181946	0.958632	PPAP2C
XLOC_013478	goat_102184786	0.985307	FANCF
XLOC_013478	goat_102189996	0.963884	LOC102189996
XLOC_013478	goat_102189994	-0.974348	IGSF10
XLOC_013478	goat_100861055	0.986102	CLUAP1
XLOC_013478	goat_102183788	-0.963042	DDX58
XLOC_013478	goat_102191026	0.969869	CCNG2
XLOC_013478	goat_102184916	0.979377	ARHGAP12
XLOC_013478	goat_102171665	0.953749	WNT7A
XLOC_013478	goat_102186952	0.950616	LOC102186952
XLOC_013478	goat_102176878	0.986713	LOC102176878
XLOC_013478	goat_102170928	0.971649	SV2A
XLOC_013478	goat_102177842	0.956832	FAM179B
XLOC_013478	goat_102177593	-0.973335	KCTD21
XLOC_013478	goat_102176078	0.952885	PLSCR4
XLOC_013478	goat_102190483	0.971662	PRMT6
XLOC_013478	goat_102184703	0.977934	TSPAN5
XLOC_013478	goat_102176466	-0.950732	CERS6
XLOC_013478	goat_102169633	0.979799	HEMK1
XLOC_013478	goat_102170106	0.967884	CD2BP2
XLOC_013478	goat_102175609	-0.958244	FA2H
XLOC_013478	goat_102184319	0.981285	FEZ1
XLOC_013478	goat_102173861	0.964239	RALY
XLOC_013478	goat_102177942	-0.960536	CDHR4
XLOC_013478	goat_102180963	0.95491	STARD3
XLOC_013478	goat_102185074	0.957652	LOC102185074
XLOC_013478	goat_102179352	0.966163	LOC102179352
XLOC_013478	goat_102186484	0.967587	JMJD7
XLOC_013478	goat_102176476	0.963044	MAD2L1BP
XLOC_013478	goat_102189435	0.964387	SOX14
XLOC_013478	goat_102180447	0.980875	LOC102180447
XLOC_013478	goat_102175918	0.954443	KREMEN2
XLOC_013478	goat_102181652	0.983997	CSRP2
XLOC_013478	goat_102189290	0.954629	TNFRSF13C
XLOC_013478	goat_102190826	-0.956726	WARS
XLOC_013478	goat_102180460	-0.954037	TMCC3
XLOC_013478	goat_102187111	-0.953072	IL1RAPL2
XLOC_013478	goat_102175709	0.976595	LOC102175709
XLOC_013478	goat_102171631	0.971149	LOC102171631
XLOC_013478	goat_102185087	0.982918	FAM206A
XLOC_013478	goat_102179949	0.961584	CENPW
XLOC_013478	goat_102177094	-0.953058	CANT1
XLOC_013478	goat_102170977	0.951199	TPPP2
XLOC_013478	goat_100860820	-0.972101	MAPT
XLOC_013478	goat_102176623	0.995252	PCMTD2
XLOC_013478	goat_102189621	0.952705	ZNF654
XLOC_013478	goat_102173614	-0.96177	LOC102173614
XLOC_013478	goat_102177446	0.95823	PPM1G
XLOC_013478	goat_102173372	0.976314	CXHXorf56
XLOC_013478	goat_102191310	0.986789	RIC8B
XLOC_013478	goat_102182248	0.962907	LOC102182248
XLOC_013478	goat_102173585	0.989754	ZBED5
XLOC_013478	goat_102183613	0.958391	EPC1
XLOC_013478	goat_102173356	0.965781	LRRC40
XLOC_013478	goat_102187435	0.985513	CDH10
XLOC_013478	goat_102190955	0.954062	C7H19orf52
XLOC_013478	goat_102187179	-0.991905	RNF125
XLOC_013478	goat_102184211	-0.990076	DSC2
XLOC_013478	goat_102172826	-0.977483	CCDC84
XLOC_013478	goat_102172233	0.988407	TVP23A
XLOC_013478	goat_102181107	0.981688	REST
XLOC_013478	goat_102189379	0.951052	NONO
XLOC_013478	goat_102177555	0.956155	KARS
XLOC_013478	goat_102177552	-0.960067	LOC102177552
XLOC_013478	goat_102174950	0.954061	CRISPLD1
XLOC_013478	goat_102184437	0.972957	SDR39U1
XLOC_013478	goat_102180983	-0.973897	CD101
XLOC_013478	goat_100861004	0.965197	MRPL14
XLOC_013478	goat_102175230	-0.955635	FHAD1
XLOC_013478	goat_102188711	0.952226	IL1RAP
XLOC_013478	goat_102182616	0.980081	LOC102182616
XLOC_013478	goat_102185464	0.981412	SAP30
XLOC_013478	goat_102191301	0.952478	ITGB8
XLOC_013478	goat_102176928	0.993223	LYSMD1
XLOC_013478	goat_102180245	-0.973075	PPP1R15B
XLOC_013478	goat_102181893	0.975473	COIL
XLOC_013478	goat_102173528	-0.964662	KIAA1456
XLOC_013478	goat_102177061	0.97638	CHMP7
XLOC_013478	goat_102180259	0.973217	C7
XLOC_013478	goat_102184970	0.975762	LOC102184970
XLOC_013478	goat_102175395	0.955385	APBB3
XLOC_013478	goat_102190687	0.956202	PCDHB14
XLOC_013478	goat_102175020	0.988486	MTRF1L
XLOC_013478	goat_102182724	0.981338	EVI2A
XLOC_013478	goat_102189255	0.976498	GPATCH3
XLOC_013478	goat_102178741	0.986978	MKX
XLOC_013478	goat_102179720	0.976086	ABT1
XLOC_013478	goat_102183657	0.954196	C26H10orf2
XLOC_013478	goat_100861124	0.980112	DRAP1
XLOC_013478	goat_102190054	-0.957208	HIPK3
XLOC_013478	goat_102175083	0.959411	ZNF691
XLOC_013478	goat_102183670	0.978639	LOC102183670
XLOC_013478	goat_102178979	0.968447	SOCS2
XLOC_013478	goat_102176705	0.954632	PHF20
XLOC_013478	goat_102177362	-0.951075	CES3
XLOC_013478	goat_102179149	0.99013	HMGN4
XLOC_013478	goat_100861387	-0.956702	ALAS1
XLOC_013478	goat_102169459	-0.95013	ANO6
XLOC_013478	goat_102175332	0.961636	SV2B
XLOC_013478	goat_102179344	0.966927	VPS37D
XLOC_013478	goat_102174520	0.953363	PTPRU
XLOC_013478	goat_102177756	0.957895	LOC102177756
XLOC_013478	goat_102168832	-0.961207	FAM98B
XLOC_013478	goat_102173086	0.952337	CNOT8
XLOC_013478	goat_102191823	0.952141	RNASEL
XLOC_013478	goat_102175719	0.962712	NUDT16
XLOC_013478	goat_100860838	-0.990218	IGF-I
XLOC_013478	goat_102169491	-0.956305	FITM2
XLOC_013478	goat_102191580	0.985719	ARL4C
XLOC_013478	goat_102170777	0.954997	DNAJC18
XLOC_013478	goat_102173608	0.965746	ITGB5
XLOC_013478	goat_102182186	0.972782	MEIOB
XLOC_013478	goat_102189873	0.955692	ID2
XLOC_013478	goat_102180223	-0.95966	NTRK2
XLOC_013478	goat_102184117	-0.963856	TMED4
XLOC_013478	goat_102168999	0.956324	CLK4
XLOC_013478	goat_102191328	0.956368	LOC102191328
XLOC_013478	goat_102189390	-0.96336	SLC25A23
XLOC_013478	goat_102188894	0.954747	AKAP10
XLOC_013478	goat_102175759	0.958646	LOC102175759
XLOC_013478	goat_102169756	0.966884	EDIL3
XLOC_013478	goat_102180074	0.982058	LOC102180074
XLOC_013478	goat_102185161	0.964237	TAB1
XLOC_013478	goat_102171270	0.964274	NOSIP
XLOC_013478	goat_102186051	0.988396	CBX8
XLOC_013478	goat_102184841	0.953816	TEKT3
XLOC_013478	goat_102171640	0.951057	SIRT4
XLOC_013478	goat_100861227	-0.981322	OVN
XLOC_013478	goat_102181142	-0.97696	FLVCR1
XLOC_013478	goat_102171872	0.975874	SNAPC3
XLOC_013478	goat_102179404	0.977928	DUSP10
XLOC_013478	goat_102186604	-0.95033	C11H9orf171
XLOC_013478	goat_102187186	0.95897	SGCE
XLOC_013478	goat_102172224	-0.962558	FAM8A1
XLOC_013478	goat_102176209	0.963934	RBM3
XLOC_013478	goat_102173323	0.989581	ARHGAP10
XLOC_013478	goat_102183240	0.964234	LOC102183240
XLOC_013478	goat_102180572	0.967386	LOC102180572
XLOC_013478	goat_102173168	0.96827	ING4
XLOC_013478	goat_102184362	0.963759	FBXW8
XLOC_013478	goat_102168679	0.988695	AP4B1
XLOC_013478	goat_102168676	0.975565	GPX6
XLOC_013478	goat_102189303	0.957452	CIRBP
XLOC_013478	goat_102169088	0.962994	HS3ST1
XLOC_013478	goat_102185102	0.959841	SMAP1
XLOC_013478	goat_102176971	0.963904	VPS54
XLOC_013478	goat_102184782	0.95849	FAM3C
XLOC_013478	goat_102189882	0.978474	ZNF7
XLOC_013478	goat_102169205	0.979	RGS1
XLOC_017107	goat_102171587	0.952404	SEC24B
XLOC_017107	goat_102191497	-0.968674	HPS5
XLOC_017107	goat_102184569	-0.980984	APOM
XLOC_017107	goat_102183427	0.95787	LOC102183427
XLOC_017107	goat_102169796	-0.967823	LOC102169796
XLOC_017107	goat_102191646	0.97518	UBE2Z
XLOC_017107	goat_102176096	0.972091	AGK
XLOC_017107	goat_102189223	0.958486	UBR5
XLOC_017107	goat_102170849	0.977314	CCDC147
XLOC_017107	goat_102173013	0.953374	FBXO11
XLOC_017107	goat_102175157	-0.978606	TIMM22
XLOC_017107	goat_102168922	0.981634	NCOA6
XLOC_017107	goat_100861299	-0.951001	LOC100861299
XLOC_017107	goat_102169154	-0.951011	LOC102169154
XLOC_017107	goat_102187286	0.959274	C25H16orf90
XLOC_017107	goat_102188812	-0.958096	TMEM234
XLOC_017107	goat_102183296	0.980997	LOC102183296
XLOC_017107	goat_102180168	0.958114	LOC102180168
XLOC_017107	goat_102172863	-0.962981	LOC102172863
XLOC_017107	goat_102172107	0.958521	CASP10
XLOC_017107	goat_102184327	-0.954963	LOC102184327
XLOC_017107	goat_102181531	-0.958201	RDH13
XLOC_017107	goat_102189044	0.969084	LOC102189044
XLOC_017107	goat_102188270	0.958059	SLC17A3
XLOC_017107	goat_102178807	0.960943	SLC38A5
XLOC_017107	goat_102187685	-0.954076	COQ6
XLOC_017107	goat_102184019	0.961966	HORMAD1
XLOC_017107	goat_102190903	-0.95233	LOC102190903
XLOC_017107	goat_102185552	-0.950618	LOC102185552
XLOC_017107	goat_102169642	-0.996621	BCL7C
XLOC_017107	goat_102172478	0.958183	LOC102172478
XLOC_017107	goat_100861383	0.951672	SERPINA14
XLOC_017107	goat_102174428	-0.96507	LOC102174428
XLOC_017107	goat_102175101	-0.981378	LOC102175101
XLOC_017107	goat_102178824	0.979539	LOC102178824
XLOC_017107	goat_102168349	0.964777	UBAP2
XLOC_017107	goat_102189349	0.960214	LOC102189349
XLOC_017107	goat_102183429	-0.954045	CSTL1
XLOC_017107	goat_102189360	-0.95476	LOC102189360
XLOC_017107	goat_102180540	-0.993284	LOC102180540
XLOC_017107	goat_102186657	0.958612	CLDN24
XLOC_017107	goat_102170654	-0.978832	MRPL28
XLOC_017107	goat_102174154	-0.962181	ZNF304
XLOC_022527	goat_102186130	0.964981	RAD51AP2
XLOC_022527	goat_102173882	-0.966965	METRNL
XLOC_022527	goat_102175876	0.976463	LOC102175876
XLOC_022527	goat_102178424	-0.962951	MPLKIP
XLOC_022527	goat_102172138	-0.970068	LOC102172138
XLOC_022527	goat_102189502	0.979858	LOC102189502
XLOC_022527	goat_102169790	0.960199	LGI4
XLOC_022527	goat_102182358	-0.952544	ENPP5
XLOC_022527	goat_102190800	-0.953057	LRRC14
XLOC_022527	goat_102175385	0.980853	ALAS2
XLOC_022527	goat_102177864	0.953345	KAZALD1
XLOC_022527	goat_102174650	0.970278	LOC102174650
XLOC_022527	goat_102174013	0.989207	LOC102174013
XLOC_022527	goat_102191792	0.956083	PTPN7
XLOC_022527	goat_100861137	-0.987444	GRB14
XLOC_022527	goat_102189226	0.964117	USH1C
XLOC_022527	goat_102172525	0.982808	SLC9A7
XLOC_022527	goat_102188607	-0.951162	LOC102188607
XLOC_022527	goat_102173256	0.952651	PIK3CG
XLOC_022527	goat_102171782	0.952042	LOC102171782
XLOC_022527	goat_102183667	-0.956486	UBXN1
XLOC_022527	goat_102175544	0.980953	ORAI3
XLOC_022527	goat_102183806	-0.989871	RAD21
XLOC_022527	goat_102173429	0.954968	PAQR7
XLOC_022527	goat_102187244	0.963466	LOC102187244
XLOC_022527	goat_102188115	-0.97515	SPTY2D1
XLOC_022527	goat_102182014	0.986944	ROBO3
XLOC_022527	goat_102190079	0.954423	ARHGEF4
XLOC_022527	goat_102180148	0.95085	PHLPP2
XLOC_022527	goat_102178182	0.971384	GPR18
XLOC_022527	goat_102180216	0.972334	LOC102180216
XLOC_022527	goat_102182207	0.954771	LOC102182207
XLOC_022527	goat_102170764	0.954724	LOC102170764
XLOC_022527	goat_102183966	0.983864	LOC102183966
XLOC_022527	goat_102168964	0.957067	LAT2
XLOC_022527	goat_102168680	0.975598	LOC102168680
XLOC_022527	goat_102190198	0.974336	TRIML2
XLOC_022527	goat_102169745	-0.977686	HMGB3
XLOC_022527	goat_102180275	0.963939	C24H18orf63
XLOC_022527	goat_102178149	0.95854	RAC2
XLOC_022527	goat_102185386	0.95791	LOC102185386
XLOC_022527	goat_102183528	0.991258	LOC102183528
XLOC_022527	goat_102178251	0.956037	KIAA1210
XLOC_022527	goat_102179663	0.980081	LOC102179663
XLOC_022527	goat_102170304	0.951265	LOC102170304
XLOC_022527	goat_102174686	0.980876	LOC102174686
XLOC_022527	goat_102178101	0.952604	LOC102178101
XLOC_022527	goat_102186175	0.954989	CLCA4
XLOC_022527	goat_102176710	0.979309	LOC102176710
XLOC_022527	goat_102174163	0.978274	AGTR1
XLOC_022527	goat_102177556	0.985779	MON1B
XLOC_022527	goat_102172785	0.982339	C4H7orf72
XLOC_022527	goat_102172336	0.951669	GABRQ
XLOC_022527	goat_102179256	0.986939	BRDT
XLOC_022527	goat_102175045	0.979047	LOC102175045
XLOC_022527	goat_102177564	0.955685	DOCK2
XLOC_022527	goat_102183043	0.961618	LOC102183043
XLOC_022527	goat_102173196	-0.954068	POLR2M
XLOC_022527	goat_102181360	-0.978028	LOC102181360
XLOC_022527	goat_100860959	0.958262	LOC100860959
XLOC_022527	goat_102171019	0.964451	ZSCAN12
XLOC_022527	goat_102172226	-0.97137	LOC102172226
XLOC_022527	goat_102189389	0.977119	LOC102189389
XLOC_022527	goat_102178432	0.957841	CYTH4
XLOC_022527	goat_102172845	0.972306	BCL2A1
XLOC_022527	goat_102184535	0.97408	SLCO4A1
XLOC_022527	goat_102189826	0.985972	VEGFC
XLOC_022527	goat_102181951	0.953002	RECK
XLOC_022527	goat_102178379	0.971194	SLC2A5
XLOC_022527	goat_102191154	0.976335	CD3D
XLOC_022527	goat_102180625	0.97591	MILR1
XLOC_022527	goat_102172769	0.966648	MAP3K19
XLOC_022527	goat_102186716	0.990216	LOC102186716
XLOC_022527	goat_102191209	0.954046	LOC102191209
XLOC_022527	goat_102177855	0.954493	LOC102177855
XLOC_022527	goat_102189931	0.969376	ALDH1L2
XLOC_022527	goat_102187672	0.982245	LOC102187672
XLOC_022527	goat_102172744	0.952596	LOC102172744
XLOC_022527	goat_102186474	0.98689	LOC102186474
XLOC_022527	goat_102180567	0.990482	FKBP11
XLOC_022527	goat_102168916	0.983055	LOC102168916
XLOC_022527	goat_102171326	0.979032	LOC102171326
XLOC_022527	goat_102182926	0.954492	PADI2
XLOC_022527	goat_102168959	0.968427	LOC102168959
XLOC_022527	goat_102180939	0.964135	NUGGC
XLOC_022527	goat_102191342	0.98693	CAPN13
XLOC_022527	goat_102188107	0.955273	ALDH18A1
XLOC_022527	goat_102182183	0.964256	FCRL5
XLOC_022527	goat_102185864	-0.971451	TNK1
XLOC_022527	goat_102187124	0.97245	GIMAP8
XLOC_022527	goat_102190040	-0.982634	FHL5
XLOC_022527	goat_102171211	-0.971501	PDAP1
XLOC_022527	goat_102168994	0.974911	LYL1
XLOC_022527	goat_102177629	0.955455	C8H9orf91
XLOC_022527	goat_102183344	0.954835	LOC102183344
XLOC_022527	goat_102172999	0.979064	ALG2
XLOC_022527	goat_102191424	0.983166	LOC102191424
XLOC_022527	goat_102168350	-0.966199	RTN4IP1
XLOC_022527	goat_102172328	0.95465	SNCG
XLOC_022527	goat_102190285	0.954655	LOC102190285
XLOC_022527	goat_102173306	0.956771	SPPL2A
XLOC_022527	goat_102168616	0.96831	CCSER1
XLOC_022527	goat_102169989	-0.974568	ACSF3
XLOC_022527	goat_102176244	0.95955	DBH
XLOC_022527	goat_102169207	0.984498	NPL
XLOC_022527	goat_102169247	0.99047	SFPQ
XLOC_024598	goat_102170184	0.992367	SEMA7A
XLOC_024598	goat_102169849	0.963174	LOC102169849
XLOC_024598	goat_102191298	0.959815	NT5C1A
XLOC_024598	goat_102190030	0.967752	LPCAT3
XLOC_024598	goat_100860925	0.985169	LOC100860925
XLOC_024598	goat_102184074	0.955473	JPH2
XLOC_024598	goat_102190670	0.960061	LOC102190670
XLOC_024598	goat_102173533	-0.954288	ACSS3
XLOC_024598	goat_102184405	0.953183	PRSS23
XLOC_024598	goat_102190083	0.951274	COL4A4
XLOC_024598	goat_102190087	0.969591	S100A4
XLOC_024598	goat_102184216	0.959509	LOC102184216
XLOC_024598	goat_102190445	-0.957051	SMARCA5
XLOC_024598	goat_102181319	0.965118	NOV
XLOC_024598	goat_102178287	0.950194	HM13
XLOC_024598	goat_102181884	0.953746	LOC102181884
XLOC_024598	goat_102185585	0.980904	PACSIN3
XLOC_024598	goat_102174670	0.963685	F10
XLOC_024598	goat_102175812	0.992234	TKT
XLOC_024598	goat_102176138	0.957941	DOCK9
XLOC_024598	goat_102178617	0.957334	CALR3
XLOC_024598	goat_102184968	-0.983997	ITGB3BP
XLOC_024598	goat_102171549	-0.955917	ARHGEF28
XLOC_024598	goat_100861079	0.979303	LRRC20
XLOC_024598	goat_102191250	0.958498	SHISA2
XLOC_024598	goat_102185973	0.973087	HPDL
XLOC_024598	goat_102181070	-0.953424	NTF4
XLOC_024598	goat_102175221	0.977244	GPT
XLOC_024598	goat_102168751	-0.978355	PAAF1
XLOC_024598	goat_102187495	0.95467	DYSF
XLOC_024598	goat_102180009	0.971024	ASZ1
XLOC_024598	goat_102176071	0.975602	PSMC5
XLOC_024598	goat_102171086	0.96681	AGMAT
XLOC_024598	goat_102175502	0.967472	MYOC
XLOC_024598	goat_100860885	-0.965617	C5H12orf41
XLOC_024598	goat_102181480	0.986182	IDH3G
XLOC_024598	goat_102173105	0.962483	GALNT18
XLOC_024598	goat_102183390	0.954394	ABLIM1
XLOC_024598	goat_102169916	-0.964563	CXCR4
XLOC_024598	goat_102176058	0.963249	LYVE1
XLOC_024598	goat_102181253	0.981711	SPEG
XLOC_024598	goat_102173466	-0.956081	SLC6A7
XLOC_024598	goat_102171318	0.954106	LOC102171318
XLOC_024598	goat_102177114	0.975324	DTNA
XLOC_024598	goat_102172035	0.953499	MMRN2
XLOC_024598	goat_102173255	0.961068	CPEB3
XLOC_024598	goat_102173250	0.979079	ALPK2
XLOC_024598	goat_102176313	-0.980331	CTPS2
XLOC_024598	goat_102168293	0.983495	ATP5G1
XLOC_024598	goat_102168292	0.982419	MYO19
XLOC_024598	goat_102191245	0.961531	NID2
XLOC_024598	goat_102170885	0.950132	ARHGAP21
XLOC_024598	goat_102170884	0.968183	PRKCQ
XLOC_024598	goat_102169886	0.98684	SLC2A10
XLOC_024598	goat_102173053	0.95642	ACTL8
XLOC_024598	goat_102178080	0.95321	EIF5B
XLOC_024598	goat_102179131	-0.963804	RHOT1
XLOC_024598	goat_102185399	0.955682	AGBL1
XLOC_024598	goat_102172076	0.975977	CD93
XLOC_024598	goat_102173215	0.959994	SLC25A34
XLOC_024598	goat_100861396	-0.955014	LOC100861396
XLOC_024598	goat_102172679	0.952755	S1PR1
XLOC_024598	goat_102190892	-0.975926	RGS22
XLOC_024598	goat_102186353	0.950281	TRAM2
XLOC_024598	goat_102176358	0.95522	MEOX1
XLOC_024598	goat_102185587	0.95819	WDR26
XLOC_024598	goat_102177402	0.960396	MEOX2
XLOC_024598	goat_102180323	0.987652	TRIB2
XLOC_024598	goat_102171809	0.974289	ORAI1
XLOC_024598	goat_102187492	-0.983713	LOC102187492
XLOC_024598	goat_102190562	0.967246	KPNA6
XLOC_024598	goat_100860801	0.965206	HSL
XLOC_024598	goat_102180926	0.983683	MAPK12
XLOC_024598	goat_102182200	-0.959935	FAM149B1
XLOC_024598	goat_102175493	0.978707	MYH7B
XLOC_024598	goat_102181327	0.965601	CUX2
XLOC_024598	goat_102180124	0.96091	ABLIM3
XLOC_024598	goat_102178166	0.961779	LMAN2
XLOC_024598	goat_102186612	0.973481	PRKCDBP
XLOC_024598	goat_102180906	0.984849	SERPINB9
XLOC_024598	goat_102190199	0.969379	PLEKHA2
XLOC_024598	goat_102187289	0.984199	SORBS1
XLOC_024598	goat_100861279	0.959299	LOC100861279
XLOC_024598	goat_102177449	0.972872	GAS6
XLOC_024598	goat_102173114	0.970835	LOC102173114
XLOC_024598	goat_102183291	0.971267	OGDH
XLOC_024598	goat_102187455	-0.975924	ING2
XLOC_024598	goat_102187457	0.972031	FAM13C
XLOC_024598	goat_102178538	0.975002	LOC102178538
XLOC_024598	goat_102191571	0.979352	NETO1
XLOC_024598	goat_102169359	0.955615	NCAPG2
XLOC_024598	goat_100860842	0.967357	HOXD13
XLOC_024598	goat_102191573	0.959347	USP14
XLOC_024598	goat_102170725	0.9738	MYADM
XLOC_024598	goat_102180712	0.951329	DES
XLOC_024598	goat_102171863	0.967159	PLIN4
XLOC_024598	goat_102170442	0.960575	ASAP1
XLOC_024598	goat_102178919	0.973423	LOC102178919
XLOC_024598	goat_102168467	0.958045	TOX2
XLOC_024598	goat_102188990	0.959797	RCSD1
XLOC_024598	goat_102175882	0.951358	HMCN1
XLOC_024598	goat_102180509	0.966315	SLC32A1
XLOC_024598	goat_102187784	-0.967699	ZNF572
XLOC_024598	goat_102179410	0.954203	RASIP1
XLOC_024598	goat_102175417	0.974575	CTSZ
XLOC_024598	goat_102170326	0.979022	FBLN7
XLOC_024598	goat_102188775	0.982957	PCBP1
XLOC_024598	goat_102181169	0.95893	RHOA
XLOC_024598	goat_102169873	-0.957703	CCNDBP1
XLOC_024598	goat_102189981	0.957136	CDT1
XLOC_024598	goat_102182636	0.950307	TECPR2
XLOC_024598	goat_102175438	0.967793	SLC43A2
XLOC_024598	goat_102174144	-0.96548	EDNRA
XLOC_024598	goat_102182802	-0.98994	DNAJC27
XLOC_024598	goat_102184893	0.982339	STBD1
XLOC_024598	goat_102190394	0.967066	KLF3
XLOC_024598	goat_102177993	0.966331	REM1
XLOC_024598	goat_102182328	-0.9619	CADM1
XLOC_024598	goat_102174084	0.968403	VKORC1L1
XLOC_024598	goat_102171595	0.973677	PLIN5
XLOC_024598	goat_102187016	0.978835	ALDOA
XLOC_024598	goat_102186989	0.991672	C18H19orf47
XLOC_024598	goat_102176902	0.975763	SLC39A4
XLOC_024598	goat_102178247	0.961505	FADS1
XLOC_024598	goat_102186726	0.952854	LIMD1
XLOC_024598	goat_102186405	0.953952	RTN4
XLOC_024598	goat_102186197	-0.955531	ADH5
XLOC_024598	goat_102175214	0.951169	NEO1
XLOC_024598	goat_102174999	0.981836	MPP6
XLOC_024598	goat_102188640	0.955329	HSPG2
XLOC_024598	goat_102189702	0.96616	PIEZO1
XLOC_024598	goat_102182798	-0.983982	TSGA10
XLOC_024598	goat_102169839	0.980183	ITGA7
XLOC_024598	goat_102178298	0.957128	KLK6
XLOC_024598	goat_102187078	0.951839	SLC4A1
XLOC_024598	goat_102183829	-0.957023	CATSPER2
XLOC_024598	goat_102168209	0.959736	SH3GL3
XLOC_024598	goat_102185324	0.966773	PEA15
XLOC_024598	goat_102181539	0.974159	SYNM
XLOC_024598	goat_102173524	0.957315	C25H16orf45
XLOC_024598	goat_102183003	0.954753	SLC2A4
XLOC_024598	goat_102174273	-0.961335	OSBPL3
XLOC_024598	goat_102170971	0.982502	PPP2R2B
XLOC_024598	goat_102175390	0.961917	MFSD12
XLOC_024598	goat_102182694	-0.961063	CXCL14
XLOC_024598	goat_102179491	0.981582	ITGBL1
XLOC_024598	goat_102180872	-0.950423	GCSH
XLOC_024598	goat_102169573	0.969974	LOC102169573
XLOC_024598	goat_102185341	0.95533	YAF2
XLOC_024598	goat_102189202	0.964611	NOTCH3
XLOC_024598	goat_102179020	-0.989104	TMTC4
XLOC_024598	goat_102172701	0.953381	NR0B1
XLOC_024598	goat_102171055	0.982368	TNFAIP8L1
XLOC_024598	goat_102185675	0.976706	ABCC8
XLOC_024598	goat_102172087	-0.967588	ZNF140
XLOC_024598	goat_102179594	0.952031	LOC102179594
XLOC_024598	goat_102182711	0.958722	PAMR1
XLOC_024598	goat_100860894	0.953434	PTGIS
XLOC_024598	goat_100860893	0.96574	LOC100860893
XLOC_024598	goat_102186102	0.967934	ART3
XLOC_024598	goat_102184819	-0.987459	TASP1
XLOC_024598	goat_102181720	0.973571	HEXB
XLOC_024598	goat_102170200	0.952446	IMPDH1
XLOC_024598	goat_102187542	0.98735	CLEC3B
XLOC_024598	goat_102179180	0.955108	LIMCH1
XLOC_024598	goat_102175429	-0.95514	CCDC79
XLOC_024598	goat_102175989	0.958856	HID1
XLOC_024598	goat_102179148	0.956388	VARS
XLOC_024598	goat_102191045	0.970901	WNK2
XLOC_024598	goat_102176519	0.954118	NCLN
XLOC_024598	goat_102169628	0.972126	POPDC2
XLOC_024598	goat_102168872	0.954846	MDGA1
XLOC_024598	goat_102179233	0.96101	SERPINF1
XLOC_024598	goat_102181762	0.980188	ELOVL6
XLOC_024598	goat_102174409	0.987323	DGAT2
XLOC_024598	goat_102174898	0.952457	WBSCR17
XLOC_024598	goat_102186251	-0.953247	PDK1
XLOC_024598	goat_102190430	0.986818	LOC102190430
XLOC_024598	goat_102171321	0.964667	G6PD
XLOC_024598	goat_102172474	-0.982859	ZNF345
XLOC_024598	goat_102168584	0.965262	RRP1B
XLOC_024598	goat_102173200	0.966718	AGPAT2
XLOC_024598	goat_102188956	0.99011	CHD7
XLOC_024598	goat_102177759	0.975162	MUSTN1
XLOC_024598	goat_102185458	0.968237	MEGF10
XLOC_024598	goat_102171347	0.953331	COL4A2
XLOC_024598	goat_100861147	0.966937	SDPR
XLOC_024598	goat_102177032	0.968923	AEBP1
XLOC_024598	goat_102172062	0.97545	AFAP1L1
XLOC_024598	goat_102180932	0.954704	MKNK2
XLOC_024598	goat_102169304	0.97999	ENG
XLOC_024598	goat_102169307	0.965412	GPC6
XLOC_024598	goat_102182942	0.980504	AFAP1L2
XLOC_024598	goat_102178509	0.950406	SLC20A2
XLOC_024598	goat_102171481	0.958449	SPATA6
XLOC_024598	goat_102177412	-0.9644	HOXC9
XLOC_024598	goat_102186218	-0.97419	MAPKAP1
XLOC_024598	goat_102178199	-0.954128	UBC
XLOC_024598	goat_102177682	-0.950778	KRIT1
XLOC_024598	goat_102189140	0.967324	LOC102189140
XLOC_024598	goat_102170148	0.952909	PLN
XLOC_024598	goat_102182344	0.993488	PTRF
XLOC_024598	goat_102172601	0.951167	ADIRF
XLOC_024598	goat_102169967	0.952045	DAPK2
XLOC_024598	goat_102182834	0.957373	FAM107A
XLOC_024598	goat_102171609	-0.956605	AHI1
XLOC_024598	goat_102176386	0.992777	GPAM
XLOC_024598	goat_102181988	-0.96602	ADPRM
XLOC_024598	goat_102185189	-0.980946	DNAL1
XLOC_024598	goat_102172412	0.964896	RET
XLOC_024598	goat_102182646	0.986727	ASAP3
XLOC_024598	goat_102182233	0.959544	LOC102182233
XLOC_024598	goat_102188535	0.952631	ALPK3
XLOC_024598	goat_102184134	0.95298	IGFBP7
XLOC_024598	goat_102178222	0.95868	LOC102178222
XLOC_024598	goat_102183132	0.984221	CHRDL1
XLOC_024598	goat_100860872	0.983012	GAPDH
XLOC_024598	goat_102178906	0.980644	RUSC2
XLOC_024598	goat_102185394	-0.97089	RND2
XLOC_024598	goat_102181473	0.95034	RND1
XLOC_024598	goat_102170738	0.964651	STRA6
XLOC_024598	goat_102187885	0.993676	FAM129A
XLOC_024598	goat_102179614	0.962414	CPNE5
XLOC_024598	goat_102187164	0.994295	ENGASE
XLOC_024598	goat_102183219	0.95793	BGN
XLOC_024598	goat_102186182	0.960974	RNF148
XLOC_024598	goat_102181543	-0.954952	CHN1
XLOC_024598	goat_102174960	0.969619	ATP2A2
XLOC_024598	goat_102190582	0.970981	EN2
XLOC_024598	goat_102183107	0.969372	SDHA
XLOC_024598	goat_102169384	0.976948	FGF17
XLOC_024598	goat_102183893	0.958686	CREB3L1
XLOC_024598	goat_102175970	0.986029	HSPB2
XLOC_024598	goat_102186835	0.96859	LOC102186835
XLOC_024598	goat_102179932	0.951856	CPZ
XLOC_024598	goat_102170678	0.971122	FHL1
XLOC_024598	goat_102184366	0.961832	RRAS
XLOC_024598	goat_102179249	0.95101	SLC9A1
XLOC_024598	goat_102189329	0.966338	CA8
XLOC_024598	goat_102182832	0.951483	TSC22D2
XLOC_024598	goat_102184088	0.995802	MMP28
XLOC_024598	goat_102186786	-0.959603	TRIM21
XLOC_024598	goat_102189083	0.950239	LOC102189083
XLOC_024598	goat_102185938	0.951963	KCNJ11
XLOC_024598	goat_102185477	0.972586	TGM2
XLOC_024598	goat_102178881	0.957204	NID1
XLOC_024598	goat_102181744	0.99336	HAGH
XLOC_024598	goat_102189468	-0.984268	TBCK
XLOC_024598	goat_102179225	0.971971	RNF10
XLOC_024598	goat_102178799	0.98082	OTUB1
XLOC_024598	goat_102180225	0.959086	GSN
XLOC_024598	goat_102190733	0.979411	CYGB
XLOC_024598	goat_102173515	-0.959206	ZNF184
XLOC_024598	goat_102173512	0.963486	RAPH1
XLOC_024598	goat_102190213	0.95725	SLC17A9
XLOC_024598	goat_102189774	0.966006	NCALD
XLOC_024598	goat_102185652	0.959228	LOC102185652
XLOC_024598	goat_102171005	0.959151	CORO6
XLOC_024598	goat_102183445	0.961495	TDRD5
XLOC_024598	goat_102172263	0.954753	DNAJB5
XLOC_024598	goat_102181558	0.968312	TIE1
XLOC_024598	goat_102182238	0.982816	C13H20orf195
XLOC_024598	goat_102176754	0.962174	SOX8
XLOC_024598	goat_102178408	0.996866	ADAM15
XLOC_024598	goat_102176831	0.993381	BDKRB2
XLOC_003314	goat_102186876	-0.973561	NFU1
XLOC_003314	goat_102181719	0.967064	LOC102181719
XLOC_003314	goat_102178024	-0.956364	MRPS18A
XLOC_003314	goat_102182289	0.953597	IL17REL
XLOC_003314	goat_102178699	-0.954216	PLA2G12B
XLOC_003314	goat_102172465	0.959852	LOC102172465
XLOC_003314	goat_102184322	-0.965579	NDUFV1
XLOC_003314	goat_102170295	0.951664	LOC102170295
XLOC_003314	goat_102173150	0.98353	BAIAP2L1
XLOC_003314	goat_102186220	-0.958616	TMEM141
XLOC_003314	goat_102181658	0.963161	HCFC2
XLOC_003314	goat_102169119	0.951954	WDR66
XLOC_003314	goat_102179647	0.956568	SH3BP1
XLOC_003314	goat_102182732	0.963852	LOC102182732
XLOC_003314	goat_102185208	0.973749	LOC102185208
XLOC_003314	goat_102169598	0.975185	PUS10
XLOC_003314	goat_102179753	0.962619	KLF1
XLOC_003314	goat_102176447	0.963054	TPR
XLOC_003314	goat_102190556	-0.971293	FOXG1
XLOC_003314	goat_102179915	-0.966265	C28H10orf105
XLOC_003314	goat_102176422	0.961618	RNASE12
XLOC_003314	goat_102170758	0.954828	LOC102170758
XLOC_003314	goat_102170147	0.967973	LCA5
XLOC_003314	goat_102172608	-0.974583	SERHL2
XLOC_003314	goat_102171600	-0.958386	LOC102171600
XLOC_003314	goat_102181233	0.968111	METTL16
XLOC_003314	goat_102170129	-0.964829	ELK1
XLOC_003314	goat_102184108	-0.972818	SMCP
XLOC_003314	goat_102169713	0.972988	PLA2G5
XLOC_003314	goat_102185843	-0.997123	SMYD5
XLOC_010571	goat_102186950	-0.964672	KIF3A
XLOC_010571	goat_102190083	0.967326	COL4A4
XLOC_010571	goat_102168570	-0.97621	PGLYRP1
XLOC_010571	goat_102182683	0.964415	LOC102182683
XLOC_010571	goat_102190690	0.984176	AQP7
XLOC_010571	goat_102174670	0.955139	F10
XLOC_010571	goat_102181334	0.969626	ASGR1
XLOC_010571	goat_102184968	-0.967142	ITGB3BP
XLOC_010571	goat_102168230	0.971493	LOC102168230
XLOC_010571	goat_102181070	-0.982441	NTF4
XLOC_010571	goat_102175221	0.967206	GPT
XLOC_010571	goat_102168531	0.974324	LOC102168531
XLOC_010571	goat_102180009	0.963688	ASZ1
XLOC_010571	goat_102179734	-0.950461	BAG4
XLOC_010571	goat_102174446	0.961573	TNXB
XLOC_010571	goat_102190026	-0.950982	ANKS1B
XLOC_010571	goat_102182093	0.958825	TMEM120A
XLOC_010571	goat_102181275	0.963486	RAD9A
XLOC_010571	goat_102174978	0.965612	KNG1
XLOC_010571	goat_102187780	0.96851	C13H10orf112
XLOC_010571	goat_102174226	0.991342	PSKH2
XLOC_010571	goat_102179883	0.962904	ADAMTS12
XLOC_010571	goat_102187884	0.956383	LOC102187884
XLOC_010571	goat_102177823	0.957592	TMEM201
XLOC_010571	goat_102177824	0.964648	LOC102177824
XLOC_010571	goat_102176516	0.964722	CPAMD8
XLOC_010571	goat_102190368	0.982463	CA14
XLOC_010571	goat_102176058	0.980476	LYVE1
XLOC_010571	goat_102173466	-0.970201	SLC6A7
XLOC_010571	goat_102190974	0.972081	SLC45A4
XLOC_010571	goat_102171318	0.972886	LOC102171318
XLOC_010571	goat_102189790	0.954435	LOC102189790
XLOC_010571	goat_102184068	0.972	RXFP2
XLOC_010571	goat_102188922	0.993586	ABCD2
XLOC_010571	goat_102188154	0.957325	GRAMD1B
XLOC_010571	goat_102176313	-0.95529	CTPS2
XLOC_010571	goat_100860763	0.965417	SCD1
XLOC_010571	goat_102186114	-0.950983	ERAP2
XLOC_010571	goat_100861394	0.95441	MFGE8
XLOC_010571	goat_102183921	0.972532	GLYCTK
XLOC_010571	goat_102189347	0.974322	CD300LB
XLOC_010571	goat_102183929	0.972971	KCNA3
XLOC_010571	goat_102187247	0.958958	CR1
XLOC_010571	goat_102190299	0.96411	PTPRR
XLOC_010571	goat_102173215	0.965534	SLC25A34
XLOC_010571	goat_102170293	0.961082	SFXN2
XLOC_010571	goat_102190893	0.953733	PDE3B
XLOC_010571	goat_102184797	0.95284	GABRA4
XLOC_010571	goat_102188588	0.97046	LOC102188588
XLOC_010571	goat_102190218	-0.950221	SIL1
XLOC_010571	goat_102180462	0.963616	IGFBP6
XLOC_010571	goat_102191652	0.95059	SPATC1L
XLOC_010571	goat_102189033	0.982017	LOC102189033
XLOC_010571	goat_102189007	0.96904	CCDC89
XLOC_010571	goat_102168965	0.963078	TTC39A
XLOC_010571	goat_102169151	0.955411	ST8SIA3
XLOC_010571	goat_102180906	0.95112	SERPINB9
XLOC_010571	goat_102190199	0.951419	PLEKHA2
XLOC_010571	goat_100861279	0.987251	LOC100861279
XLOC_010571	goat_102172392	0.972463	B3GALNT1
XLOC_010571	goat_102173111	0.970093	FMO3
XLOC_010571	goat_102170132	0.963309	LOC102170132
XLOC_010571	goat_102170134	0.971169	GFPT2
XLOC_010571	goat_102190980	0.99508	PSEN2
XLOC_010571	goat_102185685	0.97927	LOC102185685
XLOC_010571	goat_102173580	-0.954722	C13H20orf196
XLOC_010571	goat_102177937	0.959308	SCN7A
XLOC_010571	goat_102183978	0.95738	CCM2L
XLOC_010571	goat_102174744	0.978316	PSMB11
XLOC_010571	goat_102169116	0.967217	LOC102169116
XLOC_010571	goat_102186039	0.950665	DTX1
XLOC_010571	goat_102171657	0.961709	FES
XLOC_010571	goat_102183416	0.964195	LOC102183416
XLOC_010571	goat_100861230	0.974359	GH1
XLOC_010571	goat_102177484	0.963127	LOC102177484
XLOC_010571	goat_102177668	0.956328	RPRM
XLOC_010571	goat_102177956	0.964437	DKK4
XLOC_010571	goat_102174161	0.958167	HEG1
XLOC_010571	goat_102170329	0.956901	ST6GALNAC4
XLOC_010571	goat_102181938	0.952883	LOC102181938
XLOC_010571	goat_102172254	0.990294	LOC102172254
XLOC_010571	goat_102189785	0.986846	TPCN1
XLOC_010571	goat_102169336	0.955188	CMBL
XLOC_010571	goat_102173693	0.985519	ACKR4
XLOC_010571	goat_102181366	-0.968149	NARS2
XLOC_010571	goat_102177691	0.973698	GLIPR1L2
XLOC_010571	goat_102169685	0.961409	SCUBE2
XLOC_010571	goat_102190700	0.950663	EFEMP1
XLOC_010571	goat_102179570	-0.966882	SLC38A6
XLOC_010571	goat_102169054	0.979322	DCBLD2
XLOC_010571	goat_102188640	0.954031	HSPG2
XLOC_010571	goat_102188250	0.964691	ADAP2
XLOC_010571	goat_102186551	0.965044	ZFP69B
XLOC_010571	goat_102182798	-0.966391	TSGA10
XLOC_010571	goat_102172846	-0.959422	UBL7
XLOC_010571	goat_102186297	0.979486	COL5A3
XLOC_010571	goat_102185037	-0.960478	ZBTB11
XLOC_010571	goat_102189516	0.962923	LOC102189516
XLOC_010571	goat_102180970	0.981635	ADAMTS16
XLOC_010571	goat_102169573	0.960531	LOC102169573
XLOC_010571	goat_102177142	-0.976971	RNF113A
XLOC_010571	goat_102175533	-0.958749	CYTIP
XLOC_010571	goat_102185675	0.963421	ABCC8
XLOC_010571	goat_100861301	0.959359	PRKAG3
XLOC_010571	goat_102184310	-0.952435	PEX1
XLOC_010571	goat_102188508	0.959582	KCNT1
XLOC_010571	goat_102179594	0.950205	LOC102179594
XLOC_010571	goat_102172571	0.961996	HSPB6
XLOC_010571	goat_102188850	0.964648	FGF1
XLOC_010571	goat_102169594	0.963983	POMT2
XLOC_010571	goat_102181063	0.978945	NFASC
XLOC_010571	goat_102189713	0.972052	LOC102189713
XLOC_010571	goat_102168742	0.98889	PCK1
XLOC_010571	goat_102190552	0.967392	PLIN1
XLOC_010571	goat_102177243	0.966981	ATP8B4
XLOC_010571	goat_102187098	0.976804	C3H1orf177
XLOC_010571	goat_102175429	-0.961973	CCDC79
XLOC_010571	goat_102178909	-0.981084	TUBE1
XLOC_010571	goat_102180292	0.986314	LOC102180292
XLOC_010571	goat_102169620	-0.950123	DHRS13
XLOC_010571	goat_100860750	0.98339	LPL
XLOC_010571	goat_102191187	0.950919	TMEFF2
XLOC_010571	goat_102168913	-0.958556	FEZ2
XLOC_010571	goat_102168872	0.968797	MDGA1
XLOC_010571	goat_102170796	0.969967	MYO16
XLOC_010571	goat_102170799	0.951147	LOC102170799
XLOC_010571	goat_102190431	0.978362	SGK2
XLOC_010571	goat_102188186	-0.976037	LOC102188186
XLOC_010571	goat_102184342	0.979809	ACTL7A
XLOC_010571	goat_102183523	0.976145	HMCN2
XLOC_010571	goat_102191643	0.950052	NOVA2
XLOC_010571	goat_102176587	0.951302	ITGA5
XLOC_010571	goat_102180435	0.988882	RTL1
XLOC_010571	goat_102177239	0.951789	CNTNAP3
XLOC_010571	goat_102182006	0.964395	IRF4
XLOC_010571	goat_102176340	0.959813	LOC102176340
XLOC_010571	goat_102173435	0.958958	ABCA3
XLOC_010571	goat_102184027	0.959142	RBP4
XLOC_010571	goat_102172936	0.974327	LOC102172936
XLOC_010571	goat_100861286	0.965779	FASN
XLOC_010571	goat_102182060	0.989162	ASTN1
XLOC_010571	goat_102178312	0.951299	ITIH3
XLOC_010571	goat_102182344	0.954338	PTRF
XLOC_010571	goat_102176386	0.951222	GPAM
XLOC_010571	goat_102169772	0.969754	ACSS2
XLOC_010571	goat_102182062	0.954331	CRYBB3
XLOC_010571	goat_102185768	0.963226	TDRD12
XLOC_010571	goat_102188033	0.964322	C3
XLOC_010571	goat_102170715	0.953602	LOC102170715
XLOC_010571	goat_102171997	0.957382	ACP2
XLOC_010571	goat_102175634	0.990731	LOC102175634
XLOC_010571	goat_102172368	0.960592	HRH3
XLOC_010571	goat_102168411	-0.957506	AGO4
XLOC_010571	goat_102180607	-0.976032	NMT2
XLOC_010571	goat_102185846	0.966978	LOC102185846
XLOC_010571	goat_100861224	0.958625	ACACA
XLOC_010571	goat_102188126	0.9785	CXHXorf22
XLOC_010571	goat_102173125	0.988471	ADIPOQ
XLOC_010571	goat_102170477	0.963633	MYBPHL
XLOC_010571	goat_102190582	0.958773	EN2
XLOC_010571	goat_102171407	0.953225	GPD1
XLOC_010571	goat_102183371	0.972011	CIDEC
XLOC_010571	goat_102187864	0.966754	ARHGAP18
XLOC_010571	goat_102183241	0.979896	SNTG2
XLOC_010571	goat_102178659	0.987571	WFIKKN2
XLOC_010571	goat_102184741	0.966374	UCP3
XLOC_010571	goat_102186143	0.957646	ASPHD2
XLOC_010571	goat_102188960	0.960489	OTOG
XLOC_010571	goat_102181030	0.952067	LOC102181030
XLOC_010571	goat_102182333	0.950719	LOC102182333
XLOC_010571	goat_102186813	0.963311	C1QB
XLOC_010571	goat_102169524	0.968876	S100B
XLOC_010571	goat_102183445	0.971951	TDRD5
XLOC_010571	goat_102186879	0.961012	KL
XLOC_010571	goat_102168551	0.957325	SH2D3C
XLOC_010571	goat_102176754	0.961613	SOX8
XLOC_010570	goat_102190617	-0.988347	YTHDF3
XLOC_010570	goat_102186504	-0.981987	KCNE3
XLOC_010570	goat_102182512	-0.956164	LOC102182512
XLOC_010570	goat_102188493	-0.959531	LOC102188493
XLOC_010570	goat_102188721	-0.968559	C2H2orf57
XLOC_010570	goat_102179836	-0.963472	LOC102179836
XLOC_010570	goat_102178783	-0.950839	LAT
XLOC_010570	goat_102173980	-0.973912	TCP11
XLOC_010570	goat_102168358	-0.96598	LOC102168358
XLOC_010570	goat_102187132	-0.99023	RP1L1
XLOC_010570	goat_102175237	-0.976508	LOC102175237
XLOC_010570	goat_102174871	0.964203	CA4
XLOC_010570	goat_102177659	0.965339	CCDC42
XLOC_010570	goat_102171053	-0.96838	LOC102171053
XLOC_010570	goat_102170484	-0.968092	AKR1D1
XLOC_010570	goat_102174838	-0.957239	SLC36A3
XLOC_010570	goat_100860899	-0.95226	CRISP3
XLOC_010570	goat_102175984	0.97456	PRKCG
XLOC_010570	goat_102180038	-0.97703	FAM172A
XLOC_010570	goat_102175082	-0.957032	LOC102175082
XLOC_010570	goat_102190563	-0.950498	RAB44
XLOC_010570	goat_102181402	-0.957278	LCP1
XLOC_010570	goat_102184254	-0.967983	LOC102184254
XLOC_010570	goat_102180179	-0.966893	TEKT2
XLOC_010570	goat_102182528	-0.963957	TLDC1
XLOC_010570	goat_102171159	-0.971925	CA12
XLOC_010570	goat_102172602	-0.989242	BCDIN3D
XLOC_010570	goat_102180704	0.958009	SCHIP1
XLOC_010570	goat_102174118	-0.973803	LOC102174118
XLOC_010570	goat_102184299	-0.966713	LOC102184299
XLOC_010570	goat_102189792	0.974161	LOC102189792
XLOC_010570	goat_102174633	-0.959725	KIF5A
XLOC_004263	goat_102169849	0.953222	LOC102169849
XLOC_004263	goat_102178333	0.950788	IRAK3
XLOC_004263	goat_102189655	-0.971388	LOC102189655
XLOC_004263	goat_102191119	0.975297	VWF
XLOC_004263	goat_100860925	0.960959	LOC100860925
XLOC_004263	goat_102168492	-0.98848	GOLGA5
XLOC_004263	goat_102174841	0.960449	LOC102174841
XLOC_004263	goat_102189753	0.95308	LOC102189753
XLOC_004263	goat_102182377	-0.993309	NHLRC2
XLOC_004263	goat_102186891	-0.962375	ELF2
XLOC_004263	goat_102190445	-0.980765	SMARCA5
XLOC_004263	goat_102174054	0.978758	CDH5
XLOC_004263	goat_102181884	0.957844	LOC102181884
XLOC_004263	goat_100860903	-0.955997	LOC100860903
XLOC_004263	goat_102172131	0.963195	TBC1D8B
XLOC_004263	goat_102185330	0.969619	CORO1A
XLOC_004263	goat_102169027	0.97865	ZBTB46
XLOC_004263	goat_102175812	0.954198	TKT
XLOC_004263	goat_102176138	0.955408	DOCK9
XLOC_004263	goat_102185290	-0.96861	FAM76B
XLOC_004263	goat_102172094	0.978657	EFCAB5
XLOC_004263	goat_102171545	0.966038	PNPO
XLOC_004263	goat_102177866	0.966353	ACSL1
XLOC_004263	goat_102168549	-0.966395	YPEL5
XLOC_004263	goat_102172158	-0.969204	ANP32A
XLOC_004263	goat_102169585	-0.963697	POU4F3
XLOC_004263	goat_102180657	0.957943	CCND2
XLOC_004263	goat_102174244	-0.979192	DNAJC28
XLOC_004263	goat_102171069	-0.968065	PRPF4
XLOC_004263	goat_102168751	-0.976499	PAAF1
XLOC_004263	goat_102174015	0.969994	KANK3
XLOC_004263	goat_102181718	0.986295	MYBBP1A
XLOC_004263	goat_102177843	-0.96988	ZKSCAN7
XLOC_004263	goat_102191427	0.962699	NOL6
XLOC_004263	goat_102184112	-0.962716	LOC102184112
XLOC_004263	goat_102177039	0.965142	ATXN10
XLOC_004263	goat_102176857	0.982569	ZNF385A
XLOC_004263	goat_102175502	0.958224	MYOC
XLOC_004263	goat_102170903	-0.952528	ZNF568
XLOC_004263	goat_102178492	0.987667	EML1
XLOC_004263	goat_102176688	-0.97809	RNF20
XLOC_004263	goat_102181737	0.976986	C2H1orf64
XLOC_004263	goat_102178040	-0.964773	CDK5
XLOC_004263	goat_102187884	0.969179	LOC102187884
XLOC_004263	goat_102187553	0.959952	NLRC3
XLOC_004263	goat_102176336	-0.953478	SPG20
XLOC_004263	goat_102178991	0.988883	STARD8
XLOC_004263	goat_102189699	-0.967498	RSRC2
XLOC_004263	goat_102184270	-0.991437	NVL
XLOC_004263	goat_102181253	0.965374	SPEG
XLOC_004263	goat_102171456	-0.955334	ZFP14
XLOC_004263	goat_102171318	0.964006	LOC102171318
XLOC_004263	goat_102170861	0.965108	GAB3
XLOC_004263	goat_102174573	-0.986213	USP8
XLOC_004263	goat_102176313	-0.969931	CTPS2
XLOC_004263	goat_102186932	0.951726	SLC4A8
XLOC_004263	goat_102191245	0.97262	NID2
XLOC_004263	goat_102170885	0.950832	ARHGAP21
XLOC_004263	goat_102185866	0.976527	STAT5A
XLOC_004263	goat_102169886	0.970563	SLC2A10
XLOC_004263	goat_102173053	0.97362	ACTL8
XLOC_004263	goat_102173052	0.951581	LOC102173052
XLOC_004263	goat_102177198	0.95217	ERG
XLOC_004263	goat_102177226	0.950771	EBP
XLOC_004263	goat_102177767	-0.965484	GABPB2
XLOC_004263	goat_102175111	0.955259	LOC102175111
XLOC_004263	goat_102187656	0.973737	ABCC9
XLOC_004263	goat_102172076	0.977242	CD93
XLOC_004263	goat_102169447	0.954621	ELN
XLOC_004263	goat_102173217	-0.985292	ZNF26
XLOC_004263	goat_102172580	0.984045	SLC23A3
XLOC_004263	goat_102182170	-0.968351	TIPARP
XLOC_004263	goat_102175668	-0.954874	ZC4H2
XLOC_004263	goat_102183497	-0.953671	CENPC
XLOC_004263	goat_102190073	0.95968	PTPLB
XLOC_004263	goat_102188583	0.965521	IRF1
XLOC_004263	goat_102171809	0.955893	ORAI1
XLOC_004263	goat_102183183	-0.968948	PDE4D
XLOC_004263	goat_102182979	0.960011	CBLN3
XLOC_004263	goat_102173093	-0.982297	ATG14
XLOC_004263	goat_102186984	-0.970887	CRISPLD2
XLOC_004263	goat_102190873	-0.957812	CCHCR1
XLOC_004263	goat_102179396	0.98265	MROH8
XLOC_004263	goat_102174511	-0.962099	IFT57
XLOC_004263	goat_102187111	0.970776	IL1RAPL2
XLOC_004263	goat_102183580	0.988417	LOC102183580
XLOC_004263	goat_102182678	0.958593	LOC102182678
XLOC_004263	goat_102189394	-0.955964	ZCCHC9
XLOC_004263	goat_102181689	0.955514	ALDH1A2
XLOC_004263	goat_102181772	0.970982	MGAT1
XLOC_004263	goat_102179949	-0.959982	CENPW
XLOC_004263	goat_102177094	0.965702	CANT1
XLOC_004263	goat_102170158	-0.971824	CRNKL1
XLOC_004263	goat_102186612	0.971274	PRKCDBP
XLOC_004263	goat_102175127	-0.984358	ZNF189
XLOC_004263	goat_102171320	0.977706	PDE4C
XLOC_004263	goat_102180906	0.967151	SERPINB9
XLOC_004263	goat_100861089	0.972775	UBE2D1
XLOC_004263	goat_102180480	0.964747	FLT4
XLOC_004263	goat_102177449	0.954519	GAS6
XLOC_004263	goat_102180276	-0.952849	PLEKHO1
XLOC_004263	goat_102173114	0.980156	LOC102173114
XLOC_004263	goat_102187455	-0.985936	ING2
XLOC_004263	goat_102187459	-0.976482	HNRNPA1
XLOC_004263	goat_102176899	0.987709	NPBWR2
XLOC_004263	goat_102191571	0.95461	NETO1
XLOC_004263	goat_102191573	0.958748	USP14
XLOC_004263	goat_102171989	-0.953927	ZMYM2
XLOC_004263	goat_102177936	0.956072	HHIPL1
XLOC_004263	goat_102190693	0.968666	EPB41L2
XLOC_004263	goat_102191162	0.97115	KCNH1
XLOC_004263	goat_102178910	-0.959402	DNAJC17
XLOC_004263	goat_102181461	-0.971939	LOC102181461
XLOC_004263	goat_102184639	0.973427	LYN
XLOC_004263	goat_102191623	-0.96531	LCLAT1
XLOC_004263	goat_102189263	-0.955558	DENND2C
XLOC_004263	goat_102173335	0.952819	TNFSF10
XLOC_004263	goat_102172822	-0.96529	GPCPD1
XLOC_004263	goat_102187583	-0.962506	LOC102187583
XLOC_004263	goat_102191195	0.971192	TXNDC5
XLOC_004263	goat_102180509	0.951915	SLC32A1
XLOC_004263	goat_102191350	0.956428	AHCY
XLOC_004263	goat_102187784	-0.958746	ZNF572
XLOC_004263	goat_102189338	-0.958485	SMIM17
XLOC_004263	goat_102179410	0.982672	RASIP1
XLOC_004263	goat_102175414	0.988306	TMEM8C
XLOC_004263	goat_102175418	-0.959223	RBM39
XLOC_004263	goat_102168446	-0.970857	NDFIP1
XLOC_004263	goat_102174161	0.95543	HEG1
XLOC_004263	goat_102178666	-0.968862	FBXO4
XLOC_004263	goat_102171410	0.96807	FADS3
XLOC_004263	goat_102170321	0.958827	ARHGAP11A
XLOC_004263	goat_102177558	0.953636	SLC38A7
XLOC_004263	goat_102177268	0.950893	OTUD4
XLOC_004263	goat_102185804	-0.959979	GNAI1
XLOC_004263	goat_102182670	0.964543	ROBO4
XLOC_004263	goat_102182001	-0.959271	SMARCC1
XLOC_004263	goat_102181169	0.972159	RHOA
XLOC_004263	goat_102179255	-0.970613	UNKL
XLOC_004263	goat_102179782	0.989144	FGF14
XLOC_004263	goat_102169873	-0.979359	CCNDBP1
XLOC_004263	goat_102178455	-0.950961	SYNJ2BP
XLOC_004263	goat_102178109	0.968889	ABCA9
XLOC_004263	goat_100861005	0.952992	SLC29A1
XLOC_004263	goat_102184671	-0.958607	IMPDH2
XLOC_004263	goat_102190625	-0.964554	B3GALT2
XLOC_004263	goat_102182802	-0.953452	DNAJC27
XLOC_004263	goat_102186746	-0.984762	ZNF32
XLOC_004263	goat_102174084	0.978141	VKORC1L1
XLOC_004263	goat_102178241	-0.973249	LOC102178241
XLOC_004263	goat_102178247	0.983997	FADS1
XLOC_004263	goat_102190392	-0.973546	SMARCAD1
XLOC_004263	goat_102190644	0.953964	EFTUD1
XLOC_004263	goat_102190700	0.983736	EFEMP1
XLOC_004263	goat_102191112	-0.965118	HOXC6
XLOC_004263	goat_102186738	-0.995606	ZNF597
XLOC_004263	goat_102189746	0.986221	CACNA1F
XLOC_004263	goat_102188250	0.955368	ADAP2
XLOC_004263	goat_102176237	0.956789	TMEM246
XLOC_004263	goat_102179217	0.954938	PDE2A
XLOC_004263	goat_102173713	-0.950704	PLEKHA1
XLOC_004263	goat_102177672	0.964863	LOC102177672
XLOC_004263	goat_102187078	0.956521	SLC4A1
XLOC_004263	goat_102176920	0.967588	FAM43A
XLOC_004263	goat_102171162	-0.974539	SOCS5
XLOC_004263	goat_102168209	0.970883	SH3GL3
XLOC_004263	goat_102185324	0.967126	PEA15
XLOC_004263	goat_102188403	-0.975796	ST8SIA4
XLOC_004263	goat_102173524	0.985306	C25H16orf45
XLOC_004263	goat_102175807	-0.977671	FBXO45
XLOC_004263	goat_102176128	-0.973028	NARG2
XLOC_004263	goat_102170971	0.968293	PPP2R2B
XLOC_004263	goat_102177627	-0.953551	KIF27
XLOC_004263	goat_102181048	-0.977525	RABGAP1
XLOC_004263	goat_102179020	-0.963563	TMTC4
XLOC_004263	goat_102179023	-0.964224	C14H8orf22
XLOC_004263	goat_102190723	0.976343	TCN2
XLOC_004263	goat_100861300	0.987168	TGF-BETARII
XLOC_004263	goat_102174060	0.977077	DOC2B
XLOC_004263	goat_102174396	-0.957155	SCAMP1
XLOC_004263	goat_102181707	-0.972444	TAF1C
XLOC_004263	goat_102186447	0.957346	NPR1
XLOC_004263	goat_102172571	0.956453	HSPB6
XLOC_004263	goat_102172160	0.965367	NOX5
XLOC_004263	goat_102184350	0.970119	THSD1
XLOC_004263	goat_100860894	0.955447	PTGIS
XLOC_004263	goat_100860893	0.977519	LOC100860893
XLOC_004263	goat_102170859	0.968489	COPS7A
XLOC_004263	goat_102174007	-0.958723	PDGFRA
XLOC_004263	goat_102170935	0.988407	INPP5D
XLOC_004263	goat_102179879	-0.979476	C19H17orf49
XLOC_004263	goat_102170200	0.992473	IMPDH1
XLOC_004263	goat_102179436	-0.963173	PRUNE
XLOC_004263	goat_102175989	0.970479	HID1
XLOC_004263	goat_102169417	0.972223	ITGB3
XLOC_004263	goat_102171795	-0.950501	XPO1
XLOC_004263	goat_102187563	-0.97773	DDX50
XLOC_004263	goat_102181815	-0.969994	MYNN
XLOC_004263	goat_102169621	0.957229	TP53
XLOC_004263	goat_102176044	-0.964263	TBPL1
XLOC_004263	goat_102177794	-0.979257	THG1L
XLOC_004263	goat_102173260	0.974352	PODXL
XLOC_004263	goat_102183603	-0.961557	PGGT1B
XLOC_004263	goat_102188880	-0.953449	NUP160
XLOC_004263	goat_102173871	-0.980141	C16H1orf21
XLOC_004263	goat_102172474	-0.968944	ZNF345
XLOC_004263	goat_102168584	0.973882	RRP1B
XLOC_004263	goat_102183523	0.951183	HMCN2
XLOC_004263	goat_100861160	-0.964521	WDFY1
XLOC_004263	goat_102191784	0.964969	SLC2A9
XLOC_004263	goat_102182927	0.991068	LOC102182927
XLOC_004263	goat_102177954	-0.9796	STEAP1
XLOC_004263	goat_102177756	-0.954067	LOC102177756
XLOC_004263	goat_102185818	0.995928	F8
XLOC_004263	goat_102180334	-0.950517	TAF1A
XLOC_004263	goat_102182790	0.970465	RNF217
XLOC_004263	goat_102177032	0.983498	AEBP1
XLOC_004263	goat_102180932	0.960085	MKNK2
XLOC_004263	goat_102169304	0.95834	ENG
XLOC_004263	goat_102189072	0.95764	PDIA5
XLOC_004263	goat_102176619	-0.961748	KLHL1
XLOC_004263	goat_102171481	0.953531	SPATA6
XLOC_004263	goat_102182702	-0.982491	N4BP2L1
XLOC_004263	goat_102183264	0.954267	EIF5A
XLOC_004263	goat_102186218	-0.97019	MAPKAP1
XLOC_004263	goat_102177736	0.979378	MYO7A
XLOC_004263	goat_102179952	0.975513	PCK2
XLOC_004263	goat_102177682	-0.97183	KRIT1
XLOC_004263	goat_102178466	-0.970572	TIMM10B
XLOC_004263	goat_100860836	0.976586	KDR
XLOC_004263	goat_100860837	0.96896	LOC100860837
XLOC_004263	goat_102182506	-0.978562	CDK19
XLOC_004263	goat_102176633	0.98188	BRI3BP
XLOC_004263	goat_102187879	0.989355	OLFML1
XLOC_004263	goat_102173950	-0.964859	GRHL2
XLOC_004263	goat_102169770	0.966622	ADRA1D
XLOC_004263	goat_102186061	-0.95018	WDR48
XLOC_004263	goat_102190043	-0.96974	FUT8
XLOC_004263	goat_102168999	-0.967296	CLK4
XLOC_004263	goat_102172412	0.98159	RET
XLOC_004263	goat_102178920	-0.964397	NDRG3
XLOC_004263	goat_102181450	0.966189	FAM110D
XLOC_004263	goat_102173628	0.970907	CCL24
XLOC_004263	goat_102181269	-0.973139	EIF4B
XLOC_004263	goat_102181734	-0.950194	MED18
XLOC_004263	goat_102183912	-0.974196	SENP7
XLOC_004263	goat_102188530	0.974513	LOC102188530
XLOC_004263	goat_102175846	0.991322	USHBP1
XLOC_004263	goat_102175847	0.972075	TRO
XLOC_004263	goat_102184134	0.9655	IGFBP7
XLOC_004263	goat_102187443	-0.968114	DSG2
XLOC_004263	goat_102191641	-0.974479	TMEM91
XLOC_004263	goat_100860876	-0.953164	RORC
XLOC_004263	goat_100860872	0.956606	GAPDH
XLOC_004263	goat_102173644	0.950835	ADIPOR2
XLOC_004263	goat_102173645	0.977991	LOC102173645
XLOC_004263	goat_102187987	-0.961923	KLHL24
XLOC_004263	goat_102175777	0.967451	TRPC4AP
XLOC_004263	goat_102188231	0.985138	MEDAG
XLOC_004263	goat_102181543	-0.96047	CHN1
XLOC_004263	goat_102172832	-0.96071	GORAB
XLOC_004263	goat_102179408	-0.968609	LOC102179408
XLOC_004263	goat_102177348	-0.955528	TTF1
XLOC_004263	goat_102169384	0.974806	FGF17
XLOC_004263	goat_102183894	0.95916	PRELP
XLOC_004263	goat_102183893	0.971317	CREB3L1
XLOC_004263	goat_102186156	0.970092	NXPE3
XLOC_004263	goat_102180411	-0.96789	RPS6KC1
XLOC_004263	goat_102190419	-0.96327	RAB2B
XLOC_004263	goat_102174943	0.962004	AIF1L
XLOC_004263	goat_102182079	0.95931	PI16
XLOC_004263	goat_102179932	0.972736	CPZ
XLOC_004263	goat_102183242	-0.982717	CDC40
XLOC_004263	goat_102188343	-0.97766	TULP2
XLOC_004263	goat_102182584	-0.981231	FNIP1
XLOC_004263	goat_102176405	0.956387	MAP7D3
XLOC_004263	goat_102188062	-0.974615	SDCBP
XLOC_004263	goat_102169504	-0.952776	TRAPPC2L
XLOC_004263	goat_102181569	-0.974577	EEF1G
XLOC_004263	goat_102188346	0.958092	PRR11
XLOC_004263	goat_102184888	0.972773	GPC4
XLOC_004263	goat_102170338	-0.95143	C14H8orf37
XLOC_004263	goat_102183059	0.959803	BSG
XLOC_004263	goat_102171689	-0.963186	RACGAP1
XLOC_004263	goat_102189083	0.956248	LOC102189083
XLOC_004263	goat_102172247	0.97046	CHST7
XLOC_004263	goat_102191727	0.964998	FAM198B
XLOC_004263	goat_102172301	-0.96856	PKP4
XLOC_004263	goat_102169267	0.950881	PNPLA5
XLOC_004263	goat_102178881	0.961852	NID1
XLOC_004263	goat_102176483	0.974427	FAM212B
XLOC_004263	goat_102183267	0.974104	EIF4G1
XLOC_004263	goat_102188167	0.951626	KIAA0100
XLOC_004263	goat_102173515	-0.987959	ZNF184
XLOC_004263	goat_102187236	0.967479	GREB1
XLOC_004263	goat_102183205	-0.956341	FZD1
XLOC_004263	goat_102189159	-0.977958	CGGBP1
XLOC_004263	goat_102177833	0.95005	CD300LG
XLOC_004263	goat_102179808	0.955959	PECAM1
XLOC_009191	goat_102176834	0.967407	STT3B
XLOC_009191	goat_102170189	-0.95481	GTF3C3
XLOC_009191	goat_102178849	0.96378	KLK8
XLOC_009191	goat_102186667	0.979394	SLC5A8
XLOC_009191	goat_102178844	-0.958169	ZBTB37
XLOC_009191	goat_102168433	0.957577	TPI1
XLOC_009191	goat_102176723	0.971518	PSMD8
XLOC_009191	goat_102185571	-0.969172	LOC102185571
XLOC_009191	goat_102189954	0.954663	KIAA0368
XLOC_009191	goat_102181948	0.974373	LOC102181948
XLOC_009191	goat_102171026	-0.957877	ATXN7L1
XLOC_009191	goat_102176479	-0.968487	ZSCAN16
XLOC_009191	goat_102187753	0.975867	SPARCL1
XLOC_009191	goat_102186363	0.954575	GJB5
XLOC_009191	goat_102187298	0.963113	ENDOU
XLOC_009191	goat_102188019	-0.96908	LRRK2
XLOC_009191	goat_102188018	0.961267	SMAGP
XLOC_009191	goat_102171955	-0.968615	ZC3H10
XLOC_009191	goat_102175813	-0.99073	CARF
XLOC_009191	goat_102168513	-0.958098	SORCS1
XLOC_009191	goat_102173764	-0.959481	CSPP1
XLOC_009191	goat_102175036	0.977931	LOC102175036
XLOC_009191	goat_102186463	0.950574	ATP5B
XLOC_009191	goat_102191494	0.954495	TIMM23
XLOC_009191	goat_102181073	0.950589	APOD
XLOC_009191	goat_102187751	0.950544	ST13
XLOC_009191	goat_102175523	-0.973251	C20H5orf34
XLOC_009191	goat_102176824	0.987095	DUSP3
XLOC_009191	goat_102171290	0.959511	SELENBP1
XLOC_009191	goat_102177846	0.965239	TUBA4A
XLOC_009191	goat_102177594	0.966892	VDR
XLOC_009191	goat_102178724	-0.972702	LOC102178724
XLOC_009191	goat_102187363	0.98642	PDZK1
XLOC_009191	goat_102175503	0.956945	TMEM51
XLOC_009191	goat_100861136	0.950496	CYBRD1
XLOC_009191	goat_102170909	0.960148	MRPL12
XLOC_009191	goat_102176685	0.958091	LOC102176685
XLOC_009191	goat_102170275	-0.956224	NKTR
XLOC_009191	goat_102176997	0.958688	LOC102176997
XLOC_009191	goat_102189068	0.963941	DLX3
XLOC_009191	goat_102188418	0.972274	LOC102188418
XLOC_009191	goat_102187346	0.962055	FOXN1
XLOC_009191	goat_102186767	-0.956852	PNISR
XLOC_009191	goat_102184722	-0.957881	SHPRH
XLOC_009191	goat_100861373	0.979438	CYFIP1
XLOC_009191	goat_102189852	0.958242	ELAVL3
XLOC_009191	goat_102173253	0.974171	GBAS
XLOC_009191	goat_102189335	0.988452	LOC102189335
XLOC_009191	goat_102176789	0.952964	KRT74
XLOC_009191	goat_102177781	0.972518	XKRX
XLOC_009191	goat_102173448	0.956988	ERBB3
XLOC_009191	goat_102183433	-0.95423	ZBTB10
XLOC_009191	goat_102187446	0.96938	C25H16orf13
XLOC_009191	goat_100861172	0.955451	KRT25
XLOC_009191	goat_102177396	0.957165	EIF4H
XLOC_009191	goat_102174553	0.979887	LOC102174553
XLOC_009191	goat_102175688	0.951577	TNFAIP8L3
XLOC_009191	goat_102189430	0.959245	GPS2
XLOC_009191	goat_102168826	-0.967544	MPDZ
XLOC_009191	goat_102187637	0.974448	TAGLN2
XLOC_009191	goat_102185090	0.959051	ATP6V1B1
XLOC_009191	goat_102175327	0.951747	KRT35
XLOC_009191	goat_102185894	0.979659	AASS
XLOC_009191	goat_102186849	0.95635	LOC102186849
XLOC_009191	goat_102172588	0.95128	DNASE1L2
XLOC_009191	goat_102175661	0.952169	AWAT1
XLOC_009191	goat_102175669	-0.969932	ACTL9
XLOC_009191	goat_102189180	0.959097	MFSD2A
XLOC_009191	goat_102190409	-0.978833	LOC102190409
XLOC_009191	goat_102173159	0.951785	NFE2L3
XLOC_009191	goat_102185075	-0.955962	RBPJ
XLOC_009191	goat_102172442	0.968549	SFTPC
XLOC_009191	goat_102180922	0.950713	IFITM5
XLOC_009191	goat_102169316	-0.977037	TMEM25
XLOC_009191	goat_102169312	-0.971719	OC90
XLOC_009191	goat_102186695	0.968242	HSPA2
XLOC_009191	goat_102186985	0.965126	SLC7A5
XLOC_009191	goat_102184421	0.951352	UHRF1
XLOC_009191	goat_102182192	-0.978235	SEMA3A
XLOC_009191	goat_102176945	0.954256	LOC102176945
XLOC_009191	goat_102188522	0.966021	ETFDH
XLOC_009191	goat_102186006	0.960046	2015-03-03
XLOC_009191	goat_102170159	0.960224	SRMS
XLOC_009191	goat_102171827	0.95107	PADI3
XLOC_009191	goat_102188276	0.955285	TAF4B
XLOC_009191	goat_100861082	0.961394	CBARA1
XLOC_009191	goat_102170706	0.982396	LOC102170706
XLOC_009191	goat_102182423	0.960599	CPQ
XLOC_009191	goat_102185497	-0.95009	MKS1
XLOC_009191	goat_102183905	0.979647	SULT2B1
XLOC_009191	goat_102181674	0.955558	ETFB
XLOC_009191	goat_100860847	-0.953059	NMSR2
XLOC_009191	goat_102191190	0.961569	TMBIM1
XLOC_009191	goat_102173967	0.955306	MAP2K3
XLOC_009191	goat_102175741	0.970744	CCDC136
XLOC_009191	goat_102174910	0.96388	MARS
XLOC_009191	goat_102182381	0.986544	LOC102182381
XLOC_009191	goat_102173133	-0.967166	CCDC148
XLOC_009191	goat_102190225	0.951111	LOC102190225
XLOC_009191	goat_100860866	-0.958551	GPDYN
XLOC_009191	goat_102185607	0.951735	ACTBL2
XLOC_009191	goat_102189135	0.975869	IMMT
XLOC_009191	goat_102185156	0.95789	LOC102185156
XLOC_009191	goat_102187785	-0.952746	LOC102187785
XLOC_009191	goat_102185452	0.967237	LOC102185452
XLOC_009191	goat_102171413	0.995004	FKBP4
XLOC_009191	goat_102187194	0.953504	GALNT6
XLOC_009191	goat_102173996	0.957892	GOLGA7B
XLOC_009191	goat_102186806	0.989819	CSTB
XLOC_009191	goat_102175032	0.964077	RMDN2
XLOC_009191	goat_102186892	0.973146	LOC102186892
XLOC_009191	goat_102188053	0.957328	IL1RL2
XLOC_009191	goat_102189310	0.986374	BAG1
XLOC_009191	goat_102177178	0.954182	ACER3
XLOC_009191	goat_102182737	0.966307	TMEM54
XLOC_009191	goat_102184898	-0.966133	LOC102184898
XLOC_009191	goat_102175231	0.980939	AADACL3
XLOC_009191	goat_102189260	0.989285	S100A16
XLOC_009191	goat_102186796	-0.95101	MSL1
XLOC_009191	goat_102182326	-0.952842	SAMD12
XLOC_009191	goat_102187361	0.951684	HSBP1L1
XLOC_009191	goat_102173192	0.980631	PAQR5
XLOC_009191	goat_102191283	0.972846	RPS6KA1
XLOC_009191	goat_102169683	0.951534	ACTL10
XLOC_009191	goat_102183026	0.964686	LOC102183026
XLOC_009191	goat_102186169	0.963135	E2F2
XLOC_009191	goat_102170627	-0.955725	FANCA
XLOC_009191	goat_102173712	0.972497	SFRP5
XLOC_009191	goat_100861049	-0.973331	ZNF3
XLOC_009191	goat_102168200	-0.953319	PAXBP1
XLOC_009191	goat_100861187	0.950034	PAEP
XLOC_009191	goat_102184201	0.972253	GYG1
XLOC_009191	goat_102186530	0.978138	ITGA6
XLOC_009191	goat_102187582	0.961787	LOC102187582
XLOC_009191	goat_102178119	0.95837	LOC102178119
XLOC_009191	goat_102188907	-0.981852	GLS
XLOC_009191	goat_102180879	0.98111	LOC102180879
XLOC_009191	goat_102185340	-0.95217	2015-03-08
XLOC_009191	goat_102178555	-0.952465	KCNA4
XLOC_009191	goat_102181045	0.961814	IL36G
XLOC_009191	goat_102187264	0.977033	ZDHHC23
XLOC_009191	goat_102186627	0.961361	2015-09-04
XLOC_009191	goat_102189962	-0.96794	TGFB3
XLOC_009191	goat_102184870	0.964282	YBX1
XLOC_009191	goat_102182349	-0.974991	ZNF839
XLOC_009191	goat_102168507	-0.972157	MBD1
XLOC_009191	goat_102172084	0.965747	MICAL2
XLOC_009191	goat_102181702	-0.969809	RNF207
XLOC_009191	goat_102180251	0.977198	RPL28
XLOC_009191	goat_102188500	-0.996133	CCDC171
XLOC_009191	goat_102179636	0.973741	MSRB3
XLOC_009191	goat_102181068	0.966832	TMEM147
XLOC_009191	goat_102190498	-0.971647	LOC102190498
XLOC_009191	goat_102171071	0.950507	BCKDHB
XLOC_009191	goat_102186718	-0.970272	FGF11
XLOC_009191	goat_102189666	0.992276	N4BP3
XLOC_009191	goat_102181726	-0.968756	MLH1
XLOC_009191	goat_102186969	0.958647	SFXN5
XLOC_009191	goat_102181007	0.958292	SSH3
XLOC_009191	goat_102174214	0.981385	PRKCH
XLOC_009191	goat_102180600	0.96271	SLC9A2
XLOC_009191	goat_102176930	0.960371	RAP1A
XLOC_009191	goat_100861123	0.966053	OVOL1
XLOC_009191	goat_102170877	0.950598	LOC102170877
XLOC_009191	goat_102173740	0.963388	LOC102173740
XLOC_009191	goat_100861341	0.951587	PDCD4
XLOC_009191	goat_102180039	0.959396	TJP2
XLOC_009191	goat_102172532	0.962435	LRRC8E
XLOC_009191	goat_102186906	-0.964737	WDR5B
XLOC_009191	goat_102184264	0.99069	MAL2
XLOC_009191	goat_102184443	0.953747	EIF2B2
XLOC_009191	goat_102179939	-0.96017	LOC102179939
XLOC_009191	goat_102183082	0.98095	SDC2
XLOC_009191	goat_102170070	0.954675	PPP2R1B
XLOC_009191	goat_102181164	0.950168	LOC102181164
XLOC_009191	goat_102180568	-0.966947	LOC102180568
XLOC_009191	goat_102177264	0.951596	C16H1orf116
XLOC_009191	goat_102190123	0.955853	PSORS1C2
XLOC_009191	goat_102188148	-0.963041	PLCB1
XLOC_009191	goat_102186394	0.975629	LNPEP
XLOC_009191	goat_102175311	0.95754	LOC102175311
XLOC_009191	goat_102180414	0.962309	USP38
XLOC_009191	goat_102176023	0.962943	CST6
XLOC_009191	goat_102176798	-0.987926	SRSF12
XLOC_009191	goat_102189012	-0.959116	PRDM4
XLOC_009191	goat_102187748	0.957874	PKP3
XLOC_009191	goat_102180312	0.961243	FAM189A2
XLOC_009191	goat_102180314	0.979445	PDLIM2
XLOC_009191	goat_102191380	0.957947	WDR4
XLOC_009191	goat_102183323	0.980363	ACER2
XLOC_009191	goat_102187529	-0.984133	KIAA1407
XLOC_009191	goat_102187486	-0.957594	LOC102187486
XLOC_009191	goat_102179340	-0.964365	TIGD7
XLOC_009191	goat_102174527	0.953156	PRSS27
XLOC_009191	goat_102179163	0.966441	RAB11FIP1
XLOC_009191	goat_102182002	0.954577	AK2
XLOC_009191	goat_102180692	0.974502	VASH2
XLOC_009191	goat_102180339	0.978762	LGALS7B
XLOC_009191	goat_102186925	-0.992914	NFATC2IP
XLOC_009191	goat_102178234	-0.97831	CCDC30
XLOC_009191	goat_102172930	0.963695	AURKC
XLOC_009191	goat_102185881	0.972011	LOC102185881
XLOC_009191	goat_102171483	0.961241	CDC20
XLOC_009191	goat_102170570	0.971001	ECI2
XLOC_009191	goat_102184524	0.993589	DOCK8
XLOC_009191	goat_102184095	-0.968593	LOC102184095
XLOC_009191	goat_102177735	0.970817	TAF10
XLOC_009191	goat_102171818	0.968809	SP6
XLOC_009191	goat_102183170	0.953552	NPHS2
XLOC_009191	goat_102189872	-0.98088	TIA1
XLOC_009191	goat_102181430	0.974923	SPNS2
XLOC_009191	goat_102175739	0.979285	CTTNBP2
XLOC_009191	goat_102181980	-0.955115	MYLK3
XLOC_009191	goat_102190308	0.98309	PTPN6
XLOC_009191	goat_102182939	0.962611	C4H7orf57
XLOC_009191	goat_102191181	0.962222	PCCB
XLOC_009191	goat_102170716	0.970469	TCN1
XLOC_009191	goat_102173625	0.982036	LOC102173625
XLOC_009191	goat_102172367	0.951415	FKBP1A
XLOC_009191	goat_102185704	0.957246	TACSTD2
XLOC_009191	goat_102185155	-0.974567	APPL2
XLOC_009191	goat_102177921	0.950821	DUSP14
XLOC_009191	goat_102177271	0.967902	PTPN11
XLOC_009191	goat_102179236	0.96093	TRPV3
XLOC_009191	goat_102168479	-0.953476	NLRP12
XLOC_009191	goat_102182855	0.967193	TXNRD1
XLOC_009191	goat_102174119	0.963837	SLC39A14
XLOC_009191	goat_102189467	-0.977396	LOC102189467
XLOC_009191	goat_102173660	0.960864	PDE10A
XLOC_009191	goat_102182717	0.952458	HSPB8
XLOC_009191	goat_102172327	0.962443	DUSP6
XLOC_009191	goat_102170676	-0.980987	GPRASP2
XLOC_009191	goat_102170415	-0.965589	ZFP62
XLOC_009191	goat_102186125	0.952664	LGALS3
XLOC_009191	goat_102178716	-0.985156	LOC102178716
XLOC_009191	goat_102168671	0.960584	PDE12
XLOC_009191	goat_102168670	0.966578	PLA2R1
XLOC_009191	goat_102177578	0.969425	KRTCAP2
XLOC_009191	goat_102190751	0.952959	ABHD3
XLOC_009191	goat_102188349	0.970219	SLC35B1
XLOC_009191	goat_102186288	0.965279	TMPRSS11E
XLOC_009191	goat_102189961	-0.951109	UNC13C
XLOC_009191	goat_102188176	0.972435	AOX1
XLOC_009191	goat_102184016	0.971435	ATF6
XLOC_009191	goat_102188227	-0.965421	CCDC88A
XLOC_009191	goat_102188162	0.977145	SLC7A11
XLOC_009191	goat_102187028	0.976025	SLC48A1
XLOC_009191	goat_102171212	0.962481	NPTX2
XLOC_009191	goat_102170350	0.958098	DOK4
XLOC_009191	goat_102187238	-0.967232	RBM26
XLOC_009191	goat_102185628	-0.961765	ERLIN2
XLOC_009191	goat_102172262	0.95761	ANXA1
XLOC_009191	goat_102174989	-0.954502	ALDH9A1
XLOC_009191	goat_102182764	-0.953724	CLCF1
XLOC_023510	goat_102190149	0.984977	LOC102190149
XLOC_023510	goat_102169543	0.955861	SPN
XLOC_023510	goat_102168496	-0.960234	NME6
XLOC_023510	goat_102180845	-0.950554	LOC102180845
XLOC_023510	goat_102168865	0.969504	PDXK
XLOC_023510	goat_102170370	0.957543	PKHD1
XLOC_023510	goat_102181348	-0.988718	LOC102181348
XLOC_023510	goat_102185060	-0.984005	C27H8orf4
XLOC_023510	goat_102181887	-0.973173	BBS12
XLOC_023510	goat_102178980	-0.967346	LMBR1L
XLOC_023510	goat_102188013	0.977542	KCNJ13
XLOC_023510	goat_102174265	-0.950233	FOPNL
XLOC_023510	goat_102191521	-0.966238	GIN1
XLOC_023510	goat_102182742	-0.953007	LOC102182742
XLOC_023510	goat_102186453	0.953165	MEFV
XLOC_023510	goat_102190800	-0.95028	LRRC14
XLOC_023510	goat_102180060	-0.974515	ZNF143
XLOC_023510	goat_102187591	-0.951843	ZBTB5
XLOC_023510	goat_102184554	0.960782	LCP2
XLOC_023510	goat_102186439	-0.957926	PSMG1
XLOC_023510	goat_102171064	-0.974352	HMGB2
XLOC_023510	goat_102178603	0.979413	LOC102178603
XLOC_023510	goat_102178870	-0.973348	LOC102178870
XLOC_023510	goat_102180825	0.950409	LRRC18
XLOC_023510	goat_102172771	0.987209	ALS2
XLOC_023510	goat_102189484	0.967292	ESR1
XLOC_023510	goat_102186028	0.954044	C13H20orf112
XLOC_023510	goat_102182284	-0.961903	POLD4
XLOC_023510	goat_102180022	0.97119	LOC102180022
XLOC_023510	goat_102178551	0.990568	SAMHD1
XLOC_023510	goat_102174619	0.964116	LOC102174619
XLOC_023510	goat_102174596	0.982711	PLXDC1
XLOC_023510	goat_102189690	0.974634	LOC102189690
XLOC_023510	goat_102185595	-0.98573	FBL
XLOC_023510	goat_102185049	-0.992433	LOC102185049
XLOC_023510	goat_102168793	-0.979698	ZSCAN21
XLOC_023510	goat_102173786	0.952044	FAH
XLOC_023510	goat_102171125	0.98016	FAM126A
XLOC_023510	goat_102182671	-0.978287	C5H12orf66
XLOC_023510	goat_102187516	-0.983038	NEK2
XLOC_023510	goat_102174880	-0.972369	STRN3
XLOC_023510	goat_102180049	0.966865	CNGA3
XLOC_023510	goat_102171353	-0.966158	LOC102171353
XLOC_023510	goat_100860995	-0.959507	RPL10A
XLOC_023510	goat_102170386	0.960283	WIPF3
XLOC_023510	goat_102180948	0.956464	TBC1D20
XLOC_023510	goat_102177102	0.966532	AK7
XLOC_023510	goat_102172928	-0.980002	PAFAH1B3
XLOC_023510	goat_102179687	0.953026	LOC102179687
XLOC_023510	goat_102188327	0.952028	ADAM17
XLOC_023510	goat_102188797	-0.965668	SPOP
XLOC_023510	goat_102180216	0.95041	LOC102180216
XLOC_023510	goat_100860805	0.969781	SPP1
XLOC_023510	goat_102172612	0.984277	ENAM
XLOC_023510	goat_102169767	-0.979584	WDR43
XLOC_023510	goat_102190058	0.972111	F5
XLOC_023510	goat_102190463	0.959446	SLC35G2
XLOC_023510	goat_102172390	-0.953233	UTP15
XLOC_023510	goat_102188728	-0.978621	CARHSP1
XLOC_023510	goat_102178937	0.978161	RASGRP4
XLOC_023510	goat_102174127	0.957107	LOC102174127
XLOC_023510	goat_102190786	0.977491	NUTM2G
XLOC_023510	goat_102188657	-0.968439	MS4A10
XLOC_023510	goat_102171676	-0.981009	LOC102171676
XLOC_023510	goat_102176665	0.993085	PCNXL2
XLOC_023510	goat_102185813	-0.956039	UHRF1BP1L
XLOC_023510	goat_102188645	-0.955543	ZNF789
XLOC_023510	goat_102169255	-0.953019	LOC102169255
XLOC_023510	goat_102187416	-0.970241	NUDCD1
XLOC_023510	goat_102189333	0.962294	TMEM144
XLOC_023510	goat_102170090	-0.963158	WDR70
XLOC_023510	goat_102169877	-0.993187	PEX13
XLOC_023510	goat_102188050	-0.98048	FRMD6
XLOC_023510	goat_102181912	-0.961328	LOC102181912
XLOC_023510	goat_102181106	0.96816	SHROOM4
XLOC_023510	goat_102175591	-0.965479	LOC102175591
XLOC_023510	goat_102184651	-0.962319	RPS16
XLOC_023510	goat_102189150	0.951967	GPI
XLOC_023510	goat_102182300	-0.97923	LOC102182300
XLOC_023510	goat_102184328	0.959826	FAM47E
XLOC_023510	goat_102182791	0.954996	DDO
XLOC_023510	goat_102182546	-0.996646	C2H2orf76
XLOC_023510	goat_102178995	-0.951025	LOC102178995
XLOC_023510	goat_102189825	0.9781	KIAA0895
XLOC_023510	goat_102178608	-0.957534	EIF3L
XLOC_023510	goat_102177062	-0.995757	WISP3
XLOC_023510	goat_100861185	0.953445	CD18
XLOC_023510	goat_102182983	-0.963779	INTS6
XLOC_023510	goat_102180973	-0.956488	LCMT2
XLOC_023510	goat_102183776	0.979159	YY2
XLOC_023510	goat_102174817	-0.96294	DDX47
XLOC_023510	goat_102181096	0.95052	LOC102181096
XLOC_023510	goat_102176081	0.968779	GALNT5
XLOC_023510	goat_102185941	0.975587	LOC102185941
XLOC_023510	goat_102172761	0.979609	ITGA1
XLOC_023510	goat_102178072	0.95449	C8H9orf131
XLOC_023510	goat_102173403	0.95955	LOC102173403
XLOC_023510	goat_102178057	0.97947	ZC3H12B
XLOC_023510	goat_102191209	0.96048	LOC102191209
XLOC_023510	goat_102191503	0.965022	MAMLD1
XLOC_023510	goat_102184017	-0.99592	LOC102184017
XLOC_023510	goat_102170919	-0.963181	WDSUB1
XLOC_023510	goat_102183678	0.958478	FOXR2
XLOC_023510	goat_102172539	-0.952753	FBXO8
XLOC_023510	goat_102181691	0.950993	LOC102181691
XLOC_023510	goat_100861106	-0.960046	ARV1
XLOC_023510	goat_102190129	-0.980539	ATG10
XLOC_023510	goat_102179438	0.99141	C3H1orf56
XLOC_023510	goat_102168744	-0.995472	OSER1
XLOC_023510	goat_102179323	-0.964702	GPR160
XLOC_023510	goat_102180173	0.969941	LOC102180173
XLOC_023510	goat_102191664	-0.990773	ANP32E
XLOC_023510	goat_102184130	0.950558	TREX2
XLOC_023510	goat_102172599	0.988006	MTR
XLOC_023510	goat_102189197	-0.957038	AIMP1
XLOC_023510	goat_102174298	0.959067	LOC102174298
XLOC_023510	goat_102176855	-0.980775	AAAS
XLOC_023510	goat_102183568	0.984447	FAM149A
XLOC_023510	goat_102172040	0.96582	FOSL1
XLOC_023510	goat_102172954	-0.985708	LOC102172954
XLOC_023510	goat_102173958	0.97685	MLEC
XLOC_023510	goat_102168694	-0.973363	LOC102168694
XLOC_023510	goat_102182230	0.965459	ZC2HC1B
XLOC_023510	goat_102171664	-0.9627	COQ10B
XLOC_023510	goat_102189546	0.958756	AOAH
XLOC_023510	goat_102188288	0.96047	CBX5
XLOC_023510	goat_102178488	0.96575	VEPH1
XLOC_023510	goat_102171851	-0.95015	RNF128
XLOC_023510	goat_102178227	-0.992911	CDC42SE1
XLOC_023510	goat_102171645	-0.953308	NUP88
XLOC_023510	goat_102191216	0.980366	TIGD3
XLOC_023510	goat_102186230	0.967966	NCR3LG1
XLOC_023510	goat_102169527	-0.963464	SEC22C
XLOC_023510	goat_102173518	-0.954791	LOC102173518
XLOC_023510	goat_102174632	-0.989193	BTG1
XLOC_002699	goat_102174240	-0.994885	NANOS2
XLOC_002699	goat_102172775	0.961465	LOC102172775
XLOC_002699	goat_102175152	0.968676	LOC102175152
XLOC_002699	goat_102175746	-0.96394	LOC102175746
XLOC_002699	goat_102178268	0.959317	CATSPER3
XLOC_002699	goat_102180483	0.96055	ZBED1
XLOC_002699	goat_102183293	0.956551	ABCB10
XLOC_002699	goat_102190208	0.959788	PIGG
XLOC_002699	goat_102175274	0.981528	LOC102175274
XLOC_002699	goat_102182722	-0.96564	LOC102182722
XLOC_002699	goat_102184031	0.954795	URB2
XLOC_002699	goat_102173744	-0.955242	NUS1
XLOC_002699	goat_102180178	0.976017	BCL7B
XLOC_002699	goat_102176802	0.978323	VAV2
XLOC_002699	goat_102187765	0.973764	LOC102187765
XLOC_002699	goat_102169771	-0.958472	GCNT7
XLOC_002699	goat_102189139	-0.956757	OXGR1
XLOC_024208	goat_102171020	-0.97411	PFDN2
XLOC_024208	goat_102180968	-0.955022	ZSWIM6
XLOC_024208	goat_102177599	-0.963121	LOC102177599
XLOC_024208	goat_100860882	0.953303	PDIA3
XLOC_024208	goat_102170586	-0.950286	DAGLA
XLOC_024208	goat_102185233	0.964299	LOC102185233
XLOC_024208	goat_100860761	0.971355	LPO
XLOC_024208	goat_102182128	0.975054	FOCAD
XLOC_024208	goat_102190175	0.967825	FRZB
XLOC_024208	goat_102190076	0.95993	LRRC31
XLOC_024208	goat_102184596	0.955269	KRT7
XLOC_024208	goat_102176621	0.98336	SUV39H2
XLOC_024208	goat_102178140	-0.977005	TRA2A
XLOC_024208	goat_102181381	0.977834	LOC102181381
XLOC_024208	goat_102168644	0.972928	SPAG6
XLOC_024208	goat_102172356	0.966821	LOC102172356
XLOC_024208	goat_102189593	-0.957928	KIF3C
XLOC_024208	goat_102182511	0.988294	LOC102182511
XLOC_024208	goat_102188772	0.983054	MGAT2
XLOC_024208	goat_102172122	0.968807	SMKR1
XLOC_024208	goat_102181536	0.99333	GPR128
XLOC_024208	goat_102171388	0.957616	GRM4
XLOC_024208	goat_102173891	0.953537	SERPINA5
XLOC_024208	goat_102173778	-0.95414	RPH3AL
XLOC_024208	goat_102174253	-0.965431	RRP9
XLOC_024208	goat_102179029	0.984528	HPX
XLOC_024208	goat_102169593	0.960478	SNX22
XLOC_024208	goat_102170361	0.978552	IQCG
XLOC_024208	goat_102181769	-0.973467	PDLIM4
XLOC_024208	goat_102176025	0.992779	RAB33A
XLOC_024208	goat_102184715	0.95183	LOC102184715
XLOC_024208	goat_102190990	0.971732	DONSON
XLOC_024208	goat_102171174	0.974343	MMP27
XLOC_024208	goat_102187314	-0.993808	TBC1D8
XLOC_024208	goat_102175606	0.955646	IVNS1ABP
XLOC_024208	goat_102189878	-0.988348	LIME1
XLOC_024208	goat_102175799	-0.952833	MAP2K4
XLOC_024208	goat_102184664	-0.953902	HAPLN3
XLOC_024208	goat_102168272	-0.960539	TTC16
XLOC_024207	goat_102191291	0.981313	RIOK3
XLOC_024207	goat_102174610	0.950007	MREG
XLOC_024207	goat_102188387	-0.966472	LOC102188387
XLOC_024207	goat_102168573	0.955799	KRT28
XLOC_024207	goat_102186509	0.973532	MND1
XLOC_024207	goat_102179144	-0.977761	ALDH1L1
XLOC_024207	goat_102189054	0.961111	ELMOD1
XLOC_024207	goat_102188012	-0.95254	SH2B1
XLOC_024207	goat_102188016	0.982901	MLF1IP
XLOC_024207	goat_102185298	0.982587	CNEP1R1
XLOC_024207	goat_102181335	-0.981282	TOP3A
XLOC_024207	goat_102186525	0.95923	MBNL1
XLOC_024207	goat_102186041	-0.983544	ENKD1
XLOC_024207	goat_102170232	-0.956494	TLE1
XLOC_024207	goat_102175630	-0.971505	YIPF3
XLOC_024207	goat_102183746	0.951288	DSC1
XLOC_024207	goat_102182650	-0.959825	SLC14A2
XLOC_024207	goat_102188654	0.968737	UEVLD
XLOC_024207	goat_102191148	-0.979917	PKN3
XLOC_024207	goat_102173292	-0.953087	ELANE
XLOC_024207	goat_102178930	0.953109	PLA2G4A
XLOC_024207	goat_102186973	0.954378	UBL3
XLOC_024207	goat_102180282	-0.962443	FGFR1
XLOC_024207	goat_102189949	0.971108	LOC102189949
XLOC_024207	goat_102172690	0.958597	COPG2
XLOC_024207	goat_102176331	-0.954203	CDAN1
XLOC_024207	goat_102187180	0.964543	NRAS
XLOC_024207	goat_102171316	0.983027	CCDC109B
XLOC_024207	goat_102185416	0.960607	C24H18orf25
XLOC_024207	goat_102185044	0.97422	ELL3
XLOC_024207	goat_102177113	-0.952142	ELOVL2
XLOC_024207	goat_102175363	0.957394	MRPS33
XLOC_024207	goat_102191335	-0.952904	KIAA1191
XLOC_024207	goat_102178061	-0.955243	C7H19orf44
XLOC_024207	goat_102179339	0.981075	PALMD
XLOC_024207	goat_102182135	0.967727	IL1F10
XLOC_024207	goat_100860988	0.961213	TPMT
XLOC_024207	goat_102181337	0.984954	PPP1R2
XLOC_024207	goat_102190918	0.956729	PFDN6
XLOC_024207	goat_102172014	0.979934	SPCS1
XLOC_024207	goat_102176817	-0.977385	KIAA0895L
XLOC_024207	goat_102179350	-0.960695	DENND2A
XLOC_024207	goat_102174550	0.972483	MOB1B
XLOC_024207	goat_102187658	0.962086	ENOX2
XLOC_024207	goat_102188113	0.954901	PSMA2
XLOC_024207	goat_102180001	0.975625	EEF1E1
XLOC_024207	goat_102187792	0.987709	PITPNB
XLOC_024207	goat_102188586	0.988029	ETF1
XLOC_024207	goat_102189157	-0.986357	CDK3
XLOC_024207	goat_102179618	0.97013	CEP76
XLOC_024207	goat_102181407	0.982651	TMEM41B
XLOC_024207	goat_102178511	-0.96202	TMUB1
XLOC_024207	goat_102179948	-0.964905	PHF19
XLOC_024207	goat_102190464	0.985469	IMP3
XLOC_024207	goat_102183108	0.955492	ACPL2
XLOC_024207	goat_102191339	-0.991117	SPG11
XLOC_024207	goat_102188333	0.964121	MTCH2
XLOC_024207	goat_102190335	0.966816	SPAG1
XLOC_024207	goat_100860840	0.952794	PSMA6
XLOC_024207	goat_102170392	0.950012	CCT2
XLOC_024207	goat_102189316	0.967966	RAB10
XLOC_024207	goat_102181445	-0.988137	ASIC4
XLOC_024207	goat_102173961	-0.962871	APLP1
XLOC_024207	goat_102188274	0.954374	S100A1
XLOC_024207	goat_102174917	0.965389	UBE2D3
XLOC_024207	goat_102190671	0.973006	TTLL1
XLOC_024207	goat_102180429	-0.98187	ADAMTS17
XLOC_024207	goat_102168397	0.971793	THOC7
XLOC_024207	goat_102188025	-0.983123	LOC102188025
XLOC_024207	goat_102184631	0.975924	ODC1
XLOC_024207	goat_102173489	0.966914	DDI2
XLOC_024207	goat_102171224	0.963288	NDUFA6
XLOC_024207	goat_102186286	0.95328	LOC102186286
XLOC_024207	goat_102180918	0.952361	NDUFA12
XLOC_024207	goat_102170499	-0.971781	KCND1
XLOC_024207	goat_102169251	0.99643	NT5C3A
XLOC_024207	goat_102182142	0.964087	UCHL3
XLOC_024207	goat_102183474	0.987905	ACAA2
XLOC_024207	goat_102174955	-0.980663	LOC102174955
XLOC_024207	goat_102191692	0.98731	SNX2
XLOC_024207	goat_102173316	-0.973423	ZNF341
XLOC_024207	goat_102170668	0.959701	LOC102170668
XLOC_024207	goat_102179253	0.957495	VTCN1
XLOC_024207	goat_102180982	-0.950649	SETDB1
XLOC_024207	goat_102189575	-0.968534	LOC102189575
XLOC_024207	goat_102182807	-0.966679	NCOA5
XLOC_024207	goat_102190728	0.954926	BECN1
XLOC_024207	goat_102180774	0.953941	ACOT8
XLOC_024207	goat_102180775	0.995702	FAM83D
XLOC_024207	goat_102188764	0.956077	ATP5D
XLOC_024207	goat_102175845	0.973259	S100G
XLOC_024207	goat_102177696	0.963184	TMEM258
XLOC_024207	goat_102189775	-0.975394	GPR83
XLOC_024207	goat_102171010	-0.988071	FBF1
XLOC_024207	goat_102190090	-0.950388	LOC102190090
XLOC_024207	goat_102175867	0.980186	HSPA14
XLOC_024207	goat_102171572	-0.968807	SMO
XLOC_024207	goat_102178998	0.977974	LOC102178998
XLOC_024207	goat_102185326	0.950311	ENSA
XLOC_024207	goat_102191783	0.958835	CNOT6L
XLOC_024207	goat_102177549	0.954372	YOD1
XLOC_024207	goat_102184790	0.951257	TIMM8A
XLOC_024207	goat_102170814	0.961848	RNFT1
XLOC_024207	goat_102183616	0.955682	LOC102183616
XLOC_024207	goat_102190604	-0.964307	FUT9
XLOC_024207	goat_100861063	0.968988	GOT1
XLOC_024207	goat_102187961	0.97024	MAPRE1
XLOC_024207	goat_102175828	0.98535	ERI1
XLOC_024207	goat_102177675	0.979545	WDR3
XLOC_024207	goat_102180072	0.956005	LGALS7
XLOC_024207	goat_102185642	-0.976451	LOC102185642
XLOC_024207	goat_102178507	0.98272	ANLN
XLOC_024207	goat_102182885	0.950973	SUCLA2
XLOC_024207	goat_102184356	0.984684	TP53INP1
XLOC_024207	goat_102169430	0.957559	STK17B
XLOC_024207	goat_102170283	-0.987366	VARS2
XLOC_024207	goat_102175353	0.966817	COQ7
XLOC_024207	goat_102170204	0.969154	GAS2L3
XLOC_024207	goat_102179361	0.958662	NDUFA9
XLOC_024207	goat_102177857	0.951129	ALG14
XLOC_024207	goat_102183732	-0.954966	COL5A2
XLOC_024207	goat_102180032	-0.952754	TLE2
XLOC_024207	goat_102173242	0.989719	TAF11
XLOC_024207	goat_102171798	0.961205	PSPC1
XLOC_024207	goat_102187565	0.953155	ZDHHC13
XLOC_024207	goat_102190289	0.964893	LIPM
XLOC_024207	goat_102177796	-0.963574	SMARCA2
XLOC_024207	goat_102180195	-0.967766	LOC102180195
XLOC_024207	goat_102180193	-0.967738	LOC102180193
XLOC_024207	goat_102176863	-0.957247	TAPBPL
XLOC_024207	goat_102169897	0.987332	LOC102169897
XLOC_024207	goat_102174408	-0.953303	LOC102174408
XLOC_024207	goat_102190084	-0.961832	TXLNA
XLOC_024207	goat_102189844	-0.974195	ZMYM3
XLOC_024207	goat_102173874	-0.960606	PISD
XLOC_024207	goat_102176830	-0.959019	SLC9A9
XLOC_024207	goat_102185371	0.961726	RRM2
XLOC_024207	goat_102171499	0.964941	C6H4orf22
XLOC_024207	goat_102177263	-0.987142	MPEG1
XLOC_024207	goat_102170516	0.955338	SLC31A1
XLOC_024207	goat_102180890	-0.987565	PRKCA
XLOC_024207	goat_102176003	-0.975265	LAMA1
XLOC_024207	goat_102177438	-0.98892	COL27A1
XLOC_024207	goat_102191600	-0.964063	LOC102191600
XLOC_024207	goat_102179598	-0.953458	EHHADH
XLOC_024207	goat_100861140	0.953976	ARL5A
XLOC_024207	goat_102184434	0.964703	ABRACL
XLOC_024207	goat_102175487	-0.963814	SPTBN5
XLOC_024207	goat_102170755	0.976111	LOC102170755
XLOC_024207	goat_102188955	0.967589	RNF139
XLOC_024207	goat_102185855	0.964992	NAA15
XLOC_024207	goat_102188483	-0.959779	CCDC22
XLOC_024207	goat_102175673	-0.959034	ARL10
XLOC_024207	goat_100861284	0.959432	LOC100861284
XLOC_024207	goat_102174290	0.978761	TMEM221
XLOC_024207	goat_102180136	0.9519	RSU1
XLOC_024207	goat_102185530	-0.954636	FAM188B
XLOC_024207	goat_102184890	0.957595	DKC1
XLOC_024207	goat_102172434	0.95852	HSPA4
XLOC_024207	goat_100861263	0.992484	UQCRC2
XLOC_024207	goat_102172384	0.969016	BLMH
XLOC_024207	goat_100861400	0.952744	TXNL4A
XLOC_024207	goat_100861401	0.950716	UBL5
XLOC_024207	goat_102189067	-0.955584	CNTNAP1
XLOC_024207	goat_102187461	-0.968147	C29H11orf84
XLOC_024207	goat_102187605	0.962839	SLMO2
XLOC_024207	goat_100860851	0.979727	HSP90AA1
XLOC_024207	goat_102185511	0.973074	PSMD14
XLOC_024207	goat_102186880	0.95732	RAB18
XLOC_024207	goat_102174902	-0.969098	LAMB4
XLOC_024207	goat_102185449	0.967733	TMPRSS11F
XLOC_024207	goat_102191300	-0.964585	PSD
XLOC_024207	goat_102176268	0.989623	OTOP3
XLOC_024207	goat_102177927	0.962958	NDUFB4
XLOC_024207	goat_102187087	0.977601	GPR111
XLOC_024207	goat_102173129	0.973666	ZFAND6
XLOC_024207	goat_102187420	0.988962	LBR
XLOC_024207	goat_102179674	-0.950081	THBS2
XLOC_024207	goat_102175795	0.960012	NME2
XLOC_024207	goat_102176222	-0.980766	LOC102176222
XLOC_024207	goat_102176225	0.950897	CDHR2
XLOC_024207	goat_102188223	0.977358	RAB11A
XLOC_024207	goat_102187825	-0.984835	TMCO2
XLOC_024207	goat_102182833	-0.965568	TP53BP1
XLOC_024207	goat_102182456	-0.967033	AARS2
XLOC_024207	goat_102171686	-0.956004	TMEM213
XLOC_024207	goat_102181903	0.957209	MCEE
XLOC_024207	goat_102172307	-0.954049	CUL7
XLOC_024207	goat_102189172	0.960009	BZW1
XLOC_024207	goat_102182339	-0.957758	SNTB2
XLOC_024207	goat_102191124	-0.973525	USP11
XLOC_024207	goat_102179223	0.985367	LOC102179223
XLOC_024207	goat_102185782	0.979268	OCLN
XLOC_024207	goat_102191745	0.974872	SLC39A10
XLOC_024207	goat_102173510	-0.954485	SEMA3B
XLOC_024207	goat_102171916	-0.975234	ITSN1
XLOC_024207	goat_102177983	0.980818	RMDN3
XLOC_024207	goat_102191244	-0.969947	RNF31
XLOC_024207	goat_102183115	-0.974314	RGL2
XLOC_022752	goat_102181947	0.950685	LOC102181947
XLOC_022752	goat_102187064	0.9698	RPS13
XLOC_022752	goat_102179141	-0.978338	MST1
XLOC_022752	goat_102181884	-0.953574	LOC102181884
XLOC_022752	goat_102189760	-0.953389	TM9SF1
XLOC_022752	goat_102171953	0.97421	PCF11
XLOC_022752	goat_102189207	-0.956861	GPX3
XLOC_022752	goat_102172732	-0.955067	LOC102172732
XLOC_022752	goat_102173767	0.95332	KCTD3
XLOC_022752	goat_102181195	-0.97404	DMC1
XLOC_022752	goat_102169585	0.971377	POU4F3
XLOC_022752	goat_102190711	0.963925	CD3E
XLOC_022752	goat_102181718	-0.954853	MYBBP1A
XLOC_022752	goat_102174829	-0.962237	CREB3L3
XLOC_022752	goat_102180634	0.99176	ATF2
XLOC_022752	goat_102172750	-0.966271	QPCTL
XLOC_022752	goat_102170102	0.990422	DEK
XLOC_022752	goat_102170247	-0.965168	GSS
XLOC_022752	goat_102173052	-0.961061	LOC102173052
XLOC_022752	goat_102178084	-0.986264	TPRN
XLOC_022752	goat_102180426	0.954015	VPS8
XLOC_022752	goat_102185890	0.97043	ZFP69
XLOC_022752	goat_102184076	0.950849	UTP23
XLOC_022752	goat_102182979	-0.95883	CBLN3
XLOC_022752	goat_102169760	-0.979439	PREP
XLOC_022752	goat_102175127	0.95447	ZNF189
XLOC_022752	goat_102171320	-0.973339	PDE4C
XLOC_022752	goat_100861089	-0.950874	UBE2D1
XLOC_022752	goat_102178230	-0.965611	C3H1orf162
XLOC_022752	goat_102185193	0.97395	STK4
XLOC_022752	goat_102191312	0.957446	LOC102191312
XLOC_022752	goat_102176644	0.962667	ACAP2
XLOC_022752	goat_102168649	0.966051	NBN
XLOC_022752	goat_102176662	0.958129	PSTK
XLOC_022752	goat_102184639	-0.958432	LYN
XLOC_022752	goat_102177138	-0.979651	MMP19
XLOC_022752	goat_102169939	-0.954653	LIMA1
XLOC_022752	goat_102188027	0.993392	WNK3
XLOC_022752	goat_102184339	-0.963614	PROB1
XLOC_022752	goat_102187583	0.968105	LOC102187583
XLOC_022752	goat_102173486	0.950554	C15H11orf87
XLOC_022752	goat_102177232	0.966696	C7H5orf24
XLOC_022752	goat_102186160	-0.991183	LOC102186160
XLOC_022752	goat_102185859	-0.957731	FCGBP
XLOC_022752	goat_102177998	-0.95673	RRP8
XLOC_022752	goat_102184791	-0.969102	NINJ2
XLOC_022752	goat_102177303	0.967717	SP4
XLOC_022752	goat_102189555	0.976815	MON2
XLOC_022752	goat_102190644	-0.965771	EFTUD1
XLOC_022752	goat_102169990	0.961243	LOC102169990
XLOC_022752	goat_102185605	0.980359	CEP97
XLOC_022752	goat_102183829	0.962162	CATSPER2
XLOC_022752	goat_100861043	0.984829	PSMC3IP
XLOC_022752	goat_102191498	0.974559	CNOT2
XLOC_022752	goat_102174041	0.965903	SEPHS1
XLOC_022752	goat_102185263	-0.961496	DPP9
XLOC_022752	goat_102181700	0.95095	METTL15
XLOC_022752	goat_102182087	-0.971639	CDH20
XLOC_022752	goat_102169592	0.951611	UBR1
XLOC_022752	goat_102187931	0.994938	MOSPD2
XLOC_022752	goat_102182144	0.966174	SNAP25
XLOC_022752	goat_102170855	-0.992089	LOC102170855
XLOC_022752	goat_102186571	-0.961767	CORIN
XLOC_022752	goat_102171515	0.981498	LOC102171515
XLOC_022752	goat_102174587	0.958253	FAM72A
XLOC_022752	goat_102175989	-0.955715	HID1
XLOC_022752	goat_102173836	0.98747	SLC12A2
XLOC_022752	goat_102182100	-0.962442	LOC102182100
XLOC_022752	goat_102176044	0.95215	TBPL1
XLOC_022752	goat_102176041	-0.976404	LOC102176041
XLOC_022752	goat_102177794	0.971195	THG1L
XLOC_022752	goat_102190126	-0.988488	TMEM129
XLOC_022752	goat_102178266	-0.966675	LOC102178266
XLOC_022752	goat_102182923	-0.967465	ZDHHC3
XLOC_022752	goat_102182149	-0.963846	EPPK1
XLOC_022752	goat_102175692	-0.958799	ADAMTSL2
XLOC_022752	goat_102183172	-0.957299	CDH13
XLOC_022752	goat_102188801	0.976912	GAP43
XLOC_022752	goat_102176246	-0.955552	VAPB
XLOC_022752	goat_102178920	0.950504	NDRG3
XLOC_022752	goat_102178926	0.970866	LOC102178926
XLOC_022752	goat_102181734	0.95165	MED18
XLOC_022752	goat_102177457	-0.966357	AACS
XLOC_022752	goat_102174906	-0.9664	LOC102174906
XLOC_022752	goat_102182394	0.953259	THAP6
XLOC_022752	goat_102174703	-0.974068	COL18A1
XLOC_022752	goat_102172992	0.993915	C7H5orf15
XLOC_022752	goat_102173644	-0.965297	ADIPOR2
XLOC_022752	goat_102173645	-0.950896	LOC102173645
XLOC_022752	goat_102175777	-0.962988	TRPC4AP
XLOC_022752	goat_102187422	-0.961041	OGFOD2
XLOC_022752	goat_102184385	-0.963074	ACOX2
XLOC_022752	goat_102179098	-0.965012	LOC102179098
XLOC_022752	goat_102183059	-0.983393	BSG
XLOC_022752	goat_102176483	-0.965558	FAM212B
XLOC_022752	goat_102187029	0.954807	MDM1
XLOC_022752	goat_102175058	-0.966112	NCAM2
XLOC_022752	goat_102187236	-0.960327	GREB1
XLOC_022752	goat_102172266	-0.972463	ALAD
XLOC_000026	goat_102171581	0.955487	CMAS
XLOC_000026	goat_102176914	0.974639	LOC102176914
XLOC_000026	goat_102178875	0.991849	YIPF1
XLOC_000026	goat_102169619	0.963977	LOC102169619
XLOC_000026	goat_102181271	-0.990875	TMEM194A
XLOC_000026	goat_102169283	0.958845	LOC102169283
XLOC_000026	goat_102181033	0.956316	LOC102181033
XLOC_000026	goat_102187759	0.956241	GPR108
XLOC_000026	goat_102177420	0.960693	IL17RA
XLOC_000026	goat_102185556	0.958501	LOC102185556
XLOC_000026	goat_102179764	-0.952757	PLGRKT
XLOC_000026	goat_102179470	0.976728	TMEM185A
XLOC_000026	goat_102182639	-0.966639	KCNH7
XLOC_000026	goat_102185036	0.965515	RNF167
XLOC_000026	goat_102168876	0.975015	S100A8
XLOC_000026	goat_102189742	0.975707	MRPL49
XLOC_000026	goat_102169495	0.964566	ARNTL
XLOC_000026	goat_102188175	0.957143	IQCF1
XLOC_000026	goat_102177458	0.967365	CCDC92
XLOC_000026	goat_102183422	-0.954396	LOC102183422
XLOC_000026	goat_102174775	0.951302	LOC102174775
XLOC_000026	goat_102175228	-0.979278	CNTF
XLOC_000026	goat_102187290	0.958912	LOC102187290
XLOC_000026	goat_102174639	-0.983269	SLC9B1
XLOC_004858	goat_102181455	-0.95421	SLC27A3
XLOC_004858	goat_102172716	0.968194	PHYHIP
XLOC_004858	goat_102178342	-0.980192	PACRGL
XLOC_004858	goat_102187360	-0.953472	SLAMF9
XLOC_004858	goat_102183707	-0.953203	APOA4
XLOC_004858	goat_102184428	-0.956737	GABRG2
XLOC_004858	goat_102178782	-0.965043	WDR77
XLOC_004858	goat_102183004	0.950499	MYOCD
XLOC_004858	goat_100861291	-0.97431	FSHR
XLOC_004858	goat_102172960	-0.965309	LOC102172960
XLOC_004858	goat_102190593	-0.976543	AVPR2
XLOC_004858	goat_102169705	0.966716	BCL6
XLOC_004858	goat_102187191	-0.992353	LOC102187191
XLOC_004858	goat_102174853	0.984107	DGKH
XLOC_004858	goat_102191499	-0.974184	LOC102191499
XLOC_004858	goat_102178625	-0.950758	LOC102178625
XLOC_004858	goat_102171965	0.964202	CLEC4G
XLOC_004858	goat_102181047	-0.964963	E2F6
XLOC_004858	goat_102168509	-0.951282	SAMD13
XLOC_004858	goat_102174391	0.957213	FAM167A
XLOC_004858	goat_102174026	-0.976722	MSANTD3
XLOC_004858	goat_102177368	-0.967295	LOC102177368
XLOC_004858	goat_102186273	0.953425	GINS4
XLOC_004858	goat_102187819	0.967495	LOC102187819
XLOC_004858	goat_102185579	-0.979986	RDH14
XLOC_004858	goat_102179771	0.960297	LOC102179771
XLOC_004858	goat_102188503	0.964906	MEGF11
XLOC_004858	goat_102174094	-0.963359	LOC102174094
XLOC_004858	goat_102179221	0.95284	VAMP3
XLOC_004858	goat_102180559	-0.955825	C3H1orf123
XLOC_004858	goat_102191255	-0.962459	LOC102191255
XLOC_016352	goat_102171583	-0.961911	ZCCHC12
XLOC_016352	goat_102168636	-0.961376	MYO5C
XLOC_016352	goat_102182371	-0.96934	LOC102182371
XLOC_016352	goat_102186434	-0.983263	NFKBIZ
XLOC_016352	goat_102173708	0.970082	LOC102173708
XLOC_016352	goat_102187065	-0.971518	GRIK4
XLOC_016352	goat_102188151	0.955825	CTHRC1
XLOC_016352	goat_102183748	0.972656	CXXC1
XLOC_016352	goat_102185609	0.968425	BRD9
XLOC_016352	goat_102176872	0.987553	LOC102176872
XLOC_016352	goat_102188653	0.963743	CRYGN
XLOC_016352	goat_102174578	-0.981974	LOC102174578
XLOC_016352	goat_102180821	-0.984267	STK32C
XLOC_016352	goat_102181015	0.982897	RAI2
XLOC_016352	goat_102171882	-0.977132	CASC5
XLOC_016352	goat_100860769	-0.974844	GLYCAM1
XLOC_016352	goat_102182118	0.988299	LOC102182118
XLOC_016352	goat_102178690	0.958976	KAT8
XLOC_016352	goat_102169409	0.953984	CDK10
XLOC_016352	goat_102184186	0.976132	DLL3
XLOC_016352	goat_102170525	-0.969564	USP34
XLOC_016352	goat_102177649	0.956883	SMARCB1
XLOC_016352	goat_102171109	0.976308	LEMD2
XLOC_016352	goat_102182485	-0.981073	LOC102182485
XLOC_016352	goat_102178539	0.960103	MEX3D
XLOC_016352	goat_102185893	-0.967586	FAM196A
XLOC_016352	goat_102179039	-0.982038	SBK2
XLOC_016352	goat_102184848	-0.96632	GULP1
XLOC_016352	goat_102178189	0.952781	HTR3A
[truncated: 63,536 more rows]

## Sheet: trans_GO enrichment analysis
GO_accession	Description	Term_type	Over_represented_pValue	Corrected_pValue	CAD_item	CAD_list	Bg_item	Bg_list	Gene_names	Gene_description
GO:0005488	binding	molecular_function	1.5989e-08	6.0314e-05	1074	1652	10548	18267	goat_102189785,goat_100860863,goat_102172859,goat_102174316,goat_100860837,goat_102187261,goat_102174441,goat_102177627,goat_102169304,goat_102178978,goat_102183512,goat_102186786,goat_102173713,goat_102170826,goat_102169343,goat_102182552,goat_102177937,goat_102176583,goat_102168797,goat_102170404,goat_102173585,goat_102171640,goat_102182930,goat_102189492,goat_102184829,goat_102176805,goat_1021…	TPCN1|ME1|DHCR24|CPNE1|LOC100860837|KIF18B|CCDC12|KIF27|ENG|LOC102178978|TOPORS|TRIM21|PLEKHA1|AIRE|PLCD4|MAN1C1|SCN7A|ANK1|CDCA7L|RASL11B|ZBED5|SIRT4|LOC102182930|DNM1|HINFP|RNF19A|DGKB|PLRG1|LUC7L2|ANP32E|CEP57|CLK4|KNG1|ARL9|HTT|HEG1|MYNN|ESR1|WNT7A|FMNL1|WNT2B|FER1L6|MYL1|TIPARP|ACSL1|SCN4A|LOC102189245|QSER1|CIRBP|EIF3L|LOC102176441|FASN|FOSL1|ZBTB11|RASA3|PRICKLE1|DSG2|PEAR1|ASB16|MB|RASL10…
GO:0005515	protein binding	molecular_function	2.8962e-08	6.0314e-05	559	1652	4992	18267	goat_102187671,goat_102180137,goat_102180665,goat_102177991,goat_102190858,goat_102185037,goat_102185190,goat_102178737,goat_102186799,goat_102172313,goat_102170782,goat_102172972,goat_102178827,goat_102181951,goat_102181691,goat_102178538,goat_102177748,goat_102179541,goat_102178608,goat_102172040,goat_102171665,goat_102174805,goat_100860886,goat_102181815,goat_102174161,goat_102182431,goat_1021…	RAB3D|OVOL2|AMH|RASA3|SLCO1A2|ZBTB11|NUP214|ANKRD23|ASB16|PEAR1|RASA1|MYBPC1|TPM2|RECK|LOC102181691|LOC102178538|SCN4A|LOC102179541|EIF3L|FOSL1|WNT7A|ARL4A|TNFSF13|MYNN|HEG1|CCDC60|WNT2B|FMNL1|FER1L6|NSMCE1|PLRG1|ANP32E|LOC102189140|MYOM1|KNG1|CEP57|HTT|KLHL15|ANKRD49|ARL9|CSK|MLXIPL|CMYA5|ANK1|SCN7A|ZBED5|FOXR2|COBL|CCDC87|LOC102182930|RNF19A|PRDM15|SPOP|PLEKHA1|TRIM21|PLCD4|JMJD7|MAN1C1|PTPRU|K…
GO:0032507	maintenance of protein location in cell	biological_process	0.00059073	0.41006	17	1652	75	18267	goat_102182930,goat_102178660,goat_102180883,goat_102183096,goat_102173694,goat_102181155,goat_102183218,goat_102171157,goat_102180345,goat_102170861,goat_102181426,goat_102173713,goat_102179710,goat_102180624,goat_102181716,goat_102175331,goat_102169343	LOC102182930|CYTH1|MYH4|KDELR1|BBS5|MYH2|KDELR3|NGDN|MYH13|GAB3|MYH1|PLEKHA1|DDX18|MYH8|MYH3|MYH15|PLCD4|
GO:0045185	maintenance of protein location	biological_process	0.00059073	0.41006	17	1652	75	18267	goat_102169343,goat_102175331,goat_102181716,goat_102179710,goat_102180624,goat_102173713,goat_102181426,goat_102170861,goat_102171157,goat_102180345,goat_102183218,goat_102181155,goat_102173694,goat_102183096,goat_102180883,goat_102178660,goat_102182930	PLCD4|MYH15|MYH3|DDX18|MYH8|PLEKHA1|MYH1|GAB3|NGDN|MYH13|KDELR3|MYH2|BBS5|KDELR1|MYH4|CYTH1|LOC102182930|
GO:0051235	maintenance of location	biological_process	0.00059073	0.41006	17	1652	75	18267	goat_102183218,goat_102181155,goat_102183096,goat_102180883,goat_102178660,goat_102182930,goat_102173694,goat_102180624,goat_102179710,goat_102173713,goat_102175331,goat_102181716,goat_102169343,goat_102180345,goat_102171157,goat_102181426,goat_102170861	KDELR3|MYH2|KDELR1|MYH4|CYTH1|LOC102182930|BBS5|MYH8|DDX18|PLEKHA1|MYH15|MYH3|PLCD4|MYH13|NGDN|MYH1|GAB3|
GO:0051651	maintenance of location in cell	biological_process	0.00059073	0.41006	17	1652	75	18267	goat_102178660,goat_102182930,goat_102183096,goat_102180883,goat_102173694,goat_102181155,goat_102183218,goat_102171157,goat_102180345,goat_102170861,goat_102181426,goat_102179710,goat_102180624,goat_102173713,goat_102175331,goat_102169343,goat_102181716	CYTH1|LOC102182930|KDELR1|MYH4|BBS5|MYH2|KDELR3|NGDN|MYH13|GAB3|MYH1|DDX18|MYH8|PLEKHA1|MYH15|PLCD4|MYH3|
GO:0005102	receptor binding	molecular_function	0.0015867	0.61777	80	1652	644	18267	goat_102169734,goat_102181575,goat_102179308,goat_102180665,goat_100860887,goat_100860838,goat_102169779,goat_102178827,goat_102169576,goat_102174901,goat_102188120,goat_102182678,goat_102185207,goat_102183277,goat_102169420,goat_102183943,goat_102181155,goat_102183445,goat_100860886,goat_102171665,goat_100860907,goat_102180281,goat_102169855,goat_102182009,goat_102182431,goat_102190686,goat_1021…	PTN|NHSL2|TNFSF4|AMH|MSTN|IGF-I|C15H11orf88|TPM2|CCL16|HBP1|APLN|LOC102182678|TBX3|BMP5|NLN|LOC102183943|MYH2|TDRD5|TNFSF13|WNT7A|PTHRP|WNT2|CCL14|WNT2B|CCDC60|LOC102190686|LOC102170972|CD40LG|PTPN13|LOC102173234|LOC102191006|MYH8|MYH15|CCL23|MYH3|PEG10|SDPR|IL8|KNG1|WNT8A|MYH1|NTRK2|KRT24|CCL19|CCL21|IGF2|GHRH|MEF2A|DES|LOC100861240|MYH4|RAPSN|FOXR2|TNFSF10|FGF1|ECM1|OPA1|CCDC3|DFFB|MAN1C1|LOC10…
GO:0005576	extracellular region	cellular_component	0.0017376	0.61777	156	1652	1362	18267	goat_102190083,goat_102174060,goat_102180983,goat_102179197,goat_102184888,goat_102181648,goat_102181465,goat_102169420,goat_102185207,goat_102172728,goat_102179675,goat_102175816,goat_102176507,goat_102187140,goat_102187266,goat_102181575,goat_102181426,goat_102180223,goat_102190817,goat_102174844,goat_102191516,goat_102168699,goat_102180806,goat_102184053,goat_102181716,goat_102170310,goat_1008…	COL4A4|DOC2B|CD101|ABCA1|GPC4|TWIST2|EDN2|NLN|TBX3|SNW1|THBS4|CFB|LOC102176507|SMYD1|HRASLS|NHSL2|MYH1|NTRK2|KRT24|CCL19|DOCK6|LOC102168699|NEB|WNT8A|MYH3|CCL23|SDPR|LOC102191006|MYH8|LOC102173234|TNNC1|ALS2|PTPN13|CCL14|LOC100860826|LOC102190686|TDRD5|PTGES3|MYH2|ALDH18A1|ALDH3B1|WNT2|ATP2A1|COL11A2|LOC102170772|LOC102169116|LOC102189996|KCTD2|MYH13|RAE1|CCDC3|CLUAP1|PAPD7|LOC102172998|LOC102177…
GO:0005523	tropomyosin binding	molecular_function	0.0019751	0.61777	5	1652	11	18267	goat_102169101,goat_102175625,goat_102176002,goat_102191762,goat_102177348	TMOD1|LMOD3|TMOD4|LMOD2|TTF1|
GO:0003873	6-phosphofructo-2-kinase activity	molecular_function	0.0021836	0.61777	8	1652	28	18267	goat_102168396,goat_102189688,goat_102187555,goat_102191580,goat_102174805,goat_102188810,goat_102173930,goat_102184158	ARF4|CMPK2|PAPSS2|ARL4C|ARL4A|PFKFB4|PFKFB1|YLPM1|
GO:0006000	fructose metabolic process	biological_process	0.0021836	0.61777	8	1652	28	18267	goat_102173930,goat_102184158,goat_102187555,goat_102168396,goat_102189688,goat_102188810,goat_102191580,goat_102174805	PFKFB1|YLPM1|PAPSS2|ARF4|CMPK2|PFKFB4|ARL4C|ARL4A|
GO:0005727	extrachromosomal circular DNA	cellular_component	0.0022272	0.61777	5	1652	11	18267	goat_102184893,goat_102171800,goat_102183677,goat_102189612,goat_102183523	STBD1|SIRPB1|PTPN13|MYBPC2|HMCN2|
GO:0046821	extrachromosomal DNA	cellular_component	0.0022272	0.61777	5	1652	11	18267	goat_102183523,goat_102189612,goat_102184893,goat_102183677,goat_102171800	HMCN2|MYBPC2|STBD1|PTPN13|SIRPB1|
GO:0015629	actin cytoskeleton	cellular_component	0.0025042	0.61777	25	1652	144	18267	goat_102179435,goat_102180624,goat_102180012,goat_102185261,goat_102181716,goat_102175331,goat_102180345,goat_102181426,goat_102175493,goat_102190817,goat_102181232,goat_102181155,goat_102187671,goat_102180712,goat_102190686,goat_102185591,goat_102181869,goat_102177736,goat_102168292,goat_102180883,goat_100861247,goat_102184709,goat_102178978,goat_102178827,goat_102170796	TPM3|MYH8|CTNNA3|TNNT2|MYH3|MYH15|MYH13|MYH1|MYH7B|KRT24|TNNT1|MYH2|RAB3D|DES|LOC102190686|MYO18B|LOC102181869|MYO7A|MYO19|MYH4|TNNT3|TNNI1|LOC102178978|TPM2|MYO16|
GO:0008608	attachment of spindle microtubules to kinetochore	biological_process	0.0028623	0.61777	10	1652	39	18267	goat_102175331,goat_102181716,goat_102181155,goat_102180624,goat_102181426,goat_102173694,goat_102180883,goat_102180345,goat_102171157,goat_102178660	MYH15|MYH3|MYH2|MYH8|MYH1|BBS5|MYH4|MYH13|NGDN|CYTH1|
GO:0019200	carbohydrate kinase activity	molecular_function	0.0036966	0.61777	9	1652	36	18267	goat_102184158,goat_102173930,goat_102168396,goat_102189688,goat_102187555,goat_102178223,goat_102188810,goat_102191580,goat_102174805	YLPM1|PFKFB1|ARF4|CMPK2|PAPSS2|SLC25A26|PFKFB4|ARL4C|ARL4A|
GO:0005861	troponin complex	cellular_component	0.0038874	0.61777	4	1652	8	18267	goat_100861247,goat_102181232,goat_102185261,goat_102184709	TNNT3|TNNT1|TNNT2|TNNI1|
GO:0005865	striated muscle thin filament	cellular_component	0.0038874	0.61777	4	1652	8	18267	goat_102184709,goat_102185261,goat_102181232,goat_100861247	TNNI1|TNNT2|TNNT1|TNNT3|
GO:0030016	myofibril	cellular_component	0.0038874	0.61777	4	1652	8	18267	goat_102185261,goat_102184709,goat_102181232,goat_100861247	TNNT2|TNNI1|TNNT1|TNNT3|
GO:0030017	sarcomere	cellular_component	0.0038874	0.61777	4	1652	8	18267	goat_102184709,goat_102185261,goat_102181232,goat_100861247	TNNI1|TNNT2|TNNT1|TNNT3|
GO:0036379	myofilament	cellular_component	0.0038874	0.61777	4	1652	8	18267	goat_100861247,goat_102181232,goat_102185261,goat_102184709	TNNT3|TNNT1|TNNT2|TNNI1|
GO:0043292	contractile fiber	cellular_component	0.0038874	0.61777	4	1652	8	18267	goat_100861247,goat_102181232,goat_102185261,goat_102184709	TNNT3|TNNT1|TNNT2|TNNI1|
GO:0044449	contractile fiber part	cellular_component	0.0038874	0.61777	4	1652	8	18267	goat_102185261,goat_102184709,goat_102181232,goat_100861247	TNNT2|TNNI1|TNNT1|TNNT3|
GO:0005975	carbohydrate metabolic process	biological_process	0.0042427	0.61777	90	1652	736	18267	goat_102178423,goat_102175798,goat_102178874,goat_102184332,goat_102180827,goat_100861160,goat_102191580,goat_102172392,goat_102183771,goat_102185435,goat_102185529,goat_102180250,goat_102182311,goat_102184158,goat_102184547,goat_102186102,goat_102169343,goat_102187555,goat_102187495,goat_102181316,goat_102189101,goat_102185666,goat_102169116,goat_100860849,goat_102182147,goat_102180345,goat_1021…	STEAP2|GAA|AGL|GIMAP1|LOC102180827|WDFY1|ARL4C|B3GALNT1|PYGM|FUT11|LSMEM1|LOC102180250|TBC1D21|YLPM1|STX6|ART3|PLCD4|PAPSS2|DYSF|RPN2|FAM133A|PYGB|LOC102169116|HSP70.1|MYLK2|MYH13|PTPRR|EBF2|PCK2|LOC102175357|MARK4|ACLY|GPI|PNCK|ACVR1B|SGK2|ST8SIA3|KLB|MKNK2|CMPK2|MGAT1|DRC1|ENO3|PFKFB4|PHKG1|ENO2|DDC|RASA4|ATP1A1|GFPT2|ARF4|ABCA3|GPD1|HHIPL1|KLHL1|FGGY|H6PD|PFKFB1|B3GALT2|PLCE1|CLDND1|MYLK4|EIF2…
GO:0044420	extracellular matrix part	cellular_component	0.0054246	0.61777	20	1652	113	18267	goat_102178827,goat_102186297,goat_102180883,goat_102177874,goat_100861304,goat_102190686,goat_102176947,goat_102187872,goat_102181155,goat_102181426,goat_102190817,goat_102180482,goat_102190083,goat_102181735,goat_102181716,goat_102175331,goat_102177239,goat_102180624,goat_102179435,goat_102183372	TPM2|COL5A3|MYH4|MFAP5|CAST|LOC102190686|COL4A5|COL5A1|MYH2|MYH1|KRT24|TPM4|COL4A4|COL11A2|MYH3|MYH15|CNTNAP3|MYH8|TPM3|LAMB2|
GO:0003989	acetyl-CoA carboxylase activity	molecular_function	0.0056509	0.61777	6	1652	18	18267	goat_102175331,goat_102180345,goat_102181155,goat_100861224,goat_102178200,goat_102180628	MYH15|MYH13|MYH2|ACACA|ACACB|CEP112|
GO:0016421	CoA carboxylase activity	molecular_function	0.0056509	0.61777	6	1652	18	18267	goat_102175331,goat_102180628,goat_102181155,goat_102178200,goat_102180345,goat_100861224	MYH15|CEP112|MYH2|ACACB|MYH13|ACACA|
GO:0016885	ligase activity, forming carbon-carbon bonds	molecular_function	0.0056509	0.61777	6	1652	18	18267	goat_102181155,goat_102178200,goat_102180345,goat_100861224,goat_102180628,goat_102175331	MYH2|ACACB|MYH13|ACACA|CEP112|MYH15|
GO:0008443	phosphofructokinase activity	molecular_function	0.005697	0.61777	8	1652	32	18267	goat_102173930,goat_102184158,goat_102174805,goat_102191580,goat_102188810,goat_102187555,goat_102168396,goat_102189688	PFKFB1|YLPM1|ARL4A|ARL4C|PFKFB4|PAPSS2|ARF4|CMPK2|
GO:0019318	hexose metabolic process	biological_process	0.0061699	0.61777	20	1652	121	18267	goat_102174863,goat_102168742,goat_102184547,goat_102170132,goat_102184158,goat_102173930,goat_102178401,goat_102168396,goat_102178423,goat_102189150,goat_102191580,goat_102174805,goat_102183561,goat_102180345,goat_102179952,goat_102189688,goat_102187555,goat_102188810,goat_102190860,goat_102174691	H6PD|PCK1|STX6|LOC102170132|YLPM1|PFKFB1|COL6A6|ARF4|STEAP2|GPI|ARL4C|ARL4A|ATP1A1|MYH13|PCK2|CMPK2|PAPSS2|PFKFB4|ENO2|ENO3|
GO:0046983	protein dimerization activity	molecular_function	0.0065956	0.61777	41	1652	303	18267	goat_102183578,goat_100861258,goat_102185389,goat_102182798,goat_102190686,goat_100861395,goat_102181155,goat_102171475,goat_102190817,goat_102185706,goat_102181426,goat_102174670,goat_102189873,goat_102181716,goat_102175331,goat_102179435,goat_102180624,goat_102188373,goat_102189546,goat_102173423,goat_100860908,goat_102174975,goat_102178827,goat_102173614,goat_102180883,goat_102183374,goat_1021…	ARNTL2|MYF6|ANGPTL7|TSGA10|LOC102190686|MYOG|MYH2|PDE4DIP|KRT24|SLFNL1|MYH1|F10|ID2|MYH3|MYH15|TPM3|MYH8|TFAP4|AOAH|MITF|SREBF1|ZBTB20|TPM2|LOC102173614|MYH4|RNF8|AP4B1|DES|ZBED5|MEF2A|MLXIPL|OVOL2|RNF217|LOC102172028|FOSL1|NLN|TWIST2|CCDC3|CCDC54|GABPB2|CTNNA3|
GO:0034453	microtubule anchoring	biological_process	0.0071387	0.61777	10	1652	44	18267	goat_102180624,goat_102181155,goat_102181716,goat_102175331,goat_102178660,goat_102171157,goat_102180345,goat_102180883,goat_102173694,goat_102181426	MYH8|MYH2|MYH3|MYH15|CYTH1|NGDN|MYH13|MYH4|BBS5|MYH1|
GO:0051051	negative regulation of transport	biological_process	0.0075523	0.61777	6	1652	19	18267	goat_102169420,goat_102179710,goat_102185378,goat_102173713,goat_102170861,goat_102169343	NLN|DDX18|COL9A1|PLEKHA1|GAB3|PLCD4|
GO:0019898	extrinsic to membrane	cellular_component	0.0076922	0.61777	15	1652	81	18267	goat_102180345,goat_102180883,goat_102182798,goat_102181426,goat_102176772,goat_102189312,goat_102177627,goat_102181155,goat_102179953,goat_102179435,goat_102180624,goat_102181716,goat_102182431,goat_102190686,goat_102183389	MYH13|MYH4|TSGA10|MYH1|MSN|GNG2|KIF27|MYH2|RGS6|TPM3|MYH8|MYH3|CCDC60|LOC102190686|PEG10|
GO:0044723	single-organism carbohydrate metabolic process	biological_process	0.0082589	0.61777	62	1652	493	18267	goat_102187555,goat_102181454,goat_102187733,goat_102172613,goat_102177294,goat_102169459,goat_102181316,goat_102189101,goat_102169116,goat_102182147,goat_102180345,goat_102181300,goat_102179952,goat_102168396,goat_102178423,goat_102178874,goat_102180827,goat_102173435,goat_100861160,goat_102191580,goat_102176619,goat_102172392,goat_102174863,goat_102185529,goat_102185435,goat_102180250,goat_1021…	PAPSS2|MYLK4|EIF2B3|RASGEF1B|LOC102177294|ANO6|RPN2|FAM133A|LOC102169116|MYLK2|MYH13|EBF2|PCK2|ARF4|STEAP2|AGL|LOC102180827|ABCA3|WDFY1|ARL4C|KLHL1|B3GALNT1|H6PD|LSMEM1|FUT11|LOC102180250|TBC1D21|YLPM1|B3GALT2|PFKFB1|STX6|CLDND1|ART3|CMPK2|MGAT1|ENO3|PHKG1|PFKFB4|ENO2|MYH1|MAPT|ART1|ATP1A1|RASA4|DDC|LOC102175357|LOC102176624|COL6A6|EFHC2|POGK|MARK4|LOC102179115|ARL4A|GPI|PNCK|SLC25A26|ST8SIA3|SGK…
GO:0018143	nucleic acid-protein covalent cross-linking	biological_process	0.0085763	0.61777	3	1652	5	18267	goat_102187349,goat_102185675,goat_102180203	EXOC7|ABCC8|GPR125|
GO:0031012	extracellular matrix	cellular_component	0.0086132	0.61777	37	1652	259	18267	goat_102183372,goat_102177239,goat_102180970,goat_102184888,goat_102177554,goat_102190083,goat_102180482,goat_102181735,goat_102181066,goat_102172097,goat_102176947,goat_102187872,goat_102189390,goat_102177874,goat_102180883,goat_102179883,goat_102186297,goat_102178827,goat_102179268,goat_102179435,goat_102180624,goat_102181716,goat_102175331,goat_102168491,goat_102188327,goat_102190817,goat_1021…	LAMB2|CNTNAP3|ADAMTS16|GPC4|LOC102177554|COL4A4|TPM4|COL11A2|MMP11|ADAMTS5|COL4A5|COL5A1|SLC25A23|MFAP5|MYH4|ADAMTS12|COL5A3|TPM2|ADAMTS20|TPM3|MYH8|MYH3|MYH15|YBEY|ADAM17|KRT24|MYH1|ADAMTS3|PDE4DIP|MYH2|DGKG|ALDH3B1|PAPPA2|LOC102190686|CAST|TNNC1|ADAM19|
GO:0008009	chemokine activity	molecular_function	0.0091919	0.61777	9	1652	46	18267	goat_102169855,goat_102170310,goat_102178438,goat_102175293,goat_102174844,goat_102170772,goat_102173628,goat_102169576,goat_102182115	CCL14|CCL23|IL8|CCL21|CCL19|LOC102170772|CCL24|CCL16|CXCL1|
GO:0042379	chemokine receptor binding	molecular_function	0.0091919	0.61777	9	1652	46	18267	goat_102174844,goat_102169576,goat_102170772,goat_102173628,goat_102182115,goat_102170310,goat_102169855,goat_102178438,goat_102175293	CCL19|CCL16|LOC102170772|CCL24|CXCL1|CCL23|CCL14|IL8|CCL21|
GO:0006486	protein glycosylation	biological_process	0.0097749	0.61777	17	1652	100	18267	goat_102181772,goat_102181316,goat_102169459,goat_102169116,goat_102168842,goat_102169726,goat_102181300,goat_102179555,goat_102176624,goat_102172392,goat_102176619,goat_102185529,goat_102185435,goat_102169151,goat_102186102,goat_102190625,goat_102182311	MGAT1|RPN2|ANO6|LOC102169116|ART1|DDC|EBF2|EFHC2|LOC102176624|B3GALNT1|KLHL1|LSMEM1|FUT11|ST8SIA3|ART3|B3GALT2|TBC1D21|
GO:0009101	glycoprotein biosynthetic process	biological_process	0.0097749	0.61777	17	1652	100	18267	goat_102179555,goat_102176624,goat_102172392,goat_102176619,goat_102169151,goat_102185529,goat_102185435,goat_102186102,goat_102182311,goat_102190625,goat_102181772,goat_102169459,goat_102181316,goat_102169116,goat_102168842,goat_102169726,goat_102181300	EFHC2|LOC102176624|B3GALNT1|KLHL1|ST8SIA3|LSMEM1|FUT11|ART3|TBC1D21|B3GALT2|MGAT1|ANO6|RPN2|LOC102169116|ART1|DDC|EBF2|
GO:0043413	macromolecule glycosylation	biological_process	0.0097749	0.61777	17	1652	100	18267	goat_102186102,goat_102182311,goat_102190625,goat_102169151,goat_102185529,goat_102185435,goat_102172392,goat_102176619,goat_102179555,goat_102176624,goat_102169726,goat_102181300,goat_102169116,goat_102168842,goat_102169459,goat_102181316,goat_102181772	ART3|TBC1D21|B3GALT2|ST8SIA3|LSMEM1|FUT11|B3GALNT1|KLHL1|EFHC2|LOC102176624|DDC|EBF2|LOC102169116|ART1|ANO6|RPN2|MGAT1|
GO:0001504	neurotransmitter uptake	biological_process	0.010292	0.61777	2	1652	2	18267	goat_102185378,goat_102169420	COL9A1|NLN|
GO:0031644	regulation of neurological system process	biological_process	0.010292	0.61777	2	1652	2	18267	goat_102169420,goat_102185378	NLN|COL9A1|
GO:0050804	regulation of synaptic transmission	biological_process	0.010292	0.61777	2	1652	2	18267	goat_102169420,goat_102185378	NLN|COL9A1|
GO:0050827	toxin receptor binding	molecular_function	0.010292	0.61777	2	1652	2	18267	goat_102169420,goat_102185378	NLN|COL9A1|
GO:0051580	regulation of neurotransmitter uptake	biological_process	0.010292	0.61777	2	1652	2	18267	goat_102169420,goat_102185378	NLN|COL9A1|
GO:0051581	negative regulation of neurotransmitter uptake	biological_process	0.010292	0.61777	2	1652	2	18267	goat_102185378,goat_102169420	COL9A1|NLN|
GO:0051588	regulation of neurotransmitter transport	biological_process	0.010292	0.61777	2	1652	2	18267	goat_102169420,goat_102185378	NLN|COL9A1|
GO:0051589	negative regulation of neurotransmitter transport	biological_process	0.010292	0.61777	2	1652	2	18267	goat_102169420,goat_102185378	NLN|COL9A1|
GO:0051609	inhibition of neurotransmitter uptake	biological_process	0.010292	0.61777	2	1652	2	18267	goat_102169420,goat_102185378	NLN|COL9A1|
GO:0051969	regulation of transmission of nerve impulse	biological_process	0.010292	0.61777	2	1652	2	18267	goat_102169420,goat_102185378	NLN|COL9A1|
GO:0006997	nucleus organization	biological_process	0.01035	0.61777	4	1652	10	18267	goat_102185639,goat_102181716,goat_102190333,goat_102169849	GRAP2|MYH3|FER1L6|LOC102169849|
GO:0016485	protein processing	biological_process	0.010897	0.61777	11	1652	54	18267	goat_102172270,goat_102189933,goat_102186498,goat_102177767,goat_102183771,goat_102168698,goat_102180503,goat_102183579,goat_102190873,goat_102183281,goat_102186490	RTKN|TOB2|KIAA1429|GABPB2|PYGM|LOC102168698|GPR21|SLC6A13|CCHCR1|NCSTN|DPYSL5|
GO:0051604	protein maturation	biological_process	0.010897	0.61777	11	1652	54	18267	goat_102177767,goat_102183771,goat_102168698,goat_102172270,goat_102189933,goat_102186498,goat_102183579,goat_102190873,goat_102186490,goat_102183281,goat_102180503	GABPB2|PYGM|LOC102168698|RTKN|TOB2|KIAA1429|SLC6A13|CCHCR1|DPYSL5|NCSTN|GPR21|
GO:0042802	identical protein binding	molecular_function	0.011089	0.61777	26	1652	175	18267	goat_102180012,goat_102179435,goat_102177767,goat_102181716,goat_102172389,goat_102171689,goat_102190546,goat_102174221,goat_102169420,goat_102181797,goat_102190817,goat_102185706,goat_102181426,goat_102172040,goat_102171475,goat_102181155,goat_102182893,goat_102175345,goat_102173138,goat_102183374,goat_102190686,goat_102180712,goat_102180883,goat_102178827,goat_102182798,goat_102185389	CTNNA3|TPM3|GABPB2|MYH3|CCDC54|RACGAP1|KRT222|CCDC3|NLN|CEP57|KRT24|SLFNL1|MYH1|FOSL1|PDE4DIP|MYH2|TTC36|IQGAP3|KLC4|RNF8|LOC102190686|DES|MYH4|TPM2|TSGA10|ANGPTL7|
GO:0005996	monosaccharide metabolic process	biological_process	0.011628	0.61777	20	1652	128	18267	goat_102183561,goat_102179952,goat_102180345,goat_102187555,goat_102189688,goat_102190860,goat_102188810,goat_102174691,goat_102168742,goat_102174863,goat_102170132,goat_102184547,goat_102184158,goat_102173930,goat_102178401,goat_102168396,goat_102178423,goat_102174805,goat_102191580,goat_102189150	ATP1A1|PCK2|MYH13|PAPSS2|CMPK2|ENO2|PFKFB4|ENO3|PCK1|H6PD|LOC102170132|STX6|YLPM1|PFKFB1|COL6A6|ARF4|STEAP2|ARL4A|ARL4C|GPI|
GO:0009100	glycoprotein metabolic process	biological_process	0.01193	0.61777	17	1652	102	18267	goat_102169726,goat_102181300,goat_102169116,goat_102168842,goat_102169459,goat_102181316,goat_102181772,goat_102186102,goat_102182311,goat_102190625,goat_102169151,goat_102185435,goat_102185529,goat_102172392,goat_102176619,goat_102179555,goat_102176624	DDC|EBF2|LOC102169116|ART1|ANO6|RPN2|MGAT1|ART3|TBC1D21|B3GALT2|ST8SIA3|FUT11|LSMEM1|B3GALNT1|KLHL1|EFHC2|LOC102176624|
GO:0003956	NAD(P)+-protein-arginine ADP-ribosyltransferase activity	molecular_function	0.012142	0.61777	3	1652	6	18267	goat_102186102,goat_102169116,goat_102168842	ART3|LOC102169116|ART1|
GO:0019080	viral genome expression	biological_process	0.012275	0.61777	8	1652	34	18267	goat_102190826,goat_102180503,goat_102190873,goat_102183918,goat_102186490,goat_102180824,goat_102186498,goat_102177767	WARS|GPR21|CCHCR1|SATB1|DPYSL5|SIRT1|KIAA1429|GABPB2|
GO:0043903	regulation of symbiosis, encompassing mutualism through parasitism	biological_process	0.012383	0.61777	5	1652	16	18267	goat_102172181,goat_102168953,goat_102172771,goat_102183918,goat_102190826	MLKL|LOC102168953|ALS2|SATB1|WARS|
GO:0036094	small molecule binding	molecular_function	0.012496	0.61777	249	1652	2327	18267	goat_102183918,goat_102189492,goat_102177341,goat_102189249,goat_102176430,goat_102191580,goat_102182558,goat_102170270,goat_102170404,goat_102169537,goat_102185591,goat_102178333,goat_102184332,goat_102171640,goat_102188474,goat_102174202,goat_102187656,goat_102184122,goat_102183493,goat_102182147,goat_102174381,goat_102173127,goat_102180244,goat_102185423,goat_102175335,goat_102189439,goat_1021…	SATB1|DNM1|RNGTT|RAD18|WDPCP|ARL4C|DDX20|CSK|RASL11B|FARS2|MYO18B|IRAK3|GIMAP1|SIRT4|DDX25|LOC102174202|ABCC9|FZD4|DDX17|MYLK2|SIRT6|ARL14|P2RX3|JUN|DICER1|PRDM15|LOC102169670|LAMB2|ALPK1|ZNF423|PRKD1|PAPSS2|IFIH1|OPA1|ABCD2|LOC102183240|FHAD1|MKNK2|SIRT1|WARS2|EP400|ABCA9|GRSF1|LOC102170866|PNCK|KIF27|DDX58|GPR125|KIF1B|FGFR2|KIF18B|LOC100860837|LOC102171133|LOC102183842|OBSCN|CCDC12|DDX18|NPR1|…
GO:0048870	cell motility	biological_process	0.012609	0.61777	22	1652	144	18267	goat_102183372,goat_102180624,goat_102179435,goat_102179542,goat_102181716,goat_102175331,goat_102176920,goat_102180345,goat_102188225,goat_102175557,goat_102179556,goat_102181426,goat_102174520,goat_102190817,goat_102171475,goat_102181155,goat_102170443,goat_102190686,goat_102180712,goat_102180883,goat_102184494,goat_102178827	LAMB2|MYH8|TPM3|AMPH|MYH3|MYH15|FAM43A|MYH13|SPTB|DDIT3|LOC102179556|MYH1|PTPRU|KRT24|PDE4DIP|MYH2|TRIM55|LOC102190686|DES|MYH4|CCDC172|TPM2|
GO:0051674	localization of cell	biological_process	0.012609	0.61777	22	1652	144	18267	goat_102183372,goat_102179435,goat_102180624,goat_102179542,goat_102181716,goat_102175331,goat_102176920,goat_102180345,goat_102188225,goat_102175557,goat_102179556,goat_102181426,goat_102174520,goat_102190817,goat_102171475,goat_102181155,goat_102170443,goat_102180712,goat_102190686,goat_102180883,goat_102184494,goat_102178827	LAMB2|TPM3|MYH8|AMPH|MYH3|MYH15|FAM43A|MYH13|SPTB|DDIT3|LOC102179556|MYH1|PTPRU|KRT24|PDE4DIP|MYH2|TRIM55|DES|LOC102190686|MYH4|CCDC172|TPM2|
GO:0016459	myosin complex	cellular_component	0.012644	0.61777	18	1652	107	18267	goat_102180624,goat_102179435,goat_102181716,goat_102175331,goat_102180345,goat_102190817,goat_102175493,goat_102181426,goat_102181155,goat_102185591,goat_102190686,goat_102180712,goat_102181869,goat_102177736,goat_102168292,goat_102180883,goat_102178827,goat_102170796	MYH8|TPM3|MYH3|MYH15|MYH13|KRT24|MYH7B|MYH1|MYH2|MYO18B|LOC102190686|DES|LOC102181869|MYO7A|MYO19|MYH4|TPM2|MYO16|
GO:0007268	synaptic transmission	biological_process	0.012886	0.61777	5	1652	16	18267	goat_102173109,goat_102186921,goat_102174228,goat_102169420,goat_102185378	RAPSN|ECM1|CTR9|NLN|COL9A1|
GO:0019226	transmission of nerve impulse	biological_process	0.012886	0.61777	5	1652	16	18267	goat_102169420,goat_102185378,goat_102186921,goat_102174228,goat_102173109	NLN|COL9A1|ECM1|CTR9|RAPSN|
GO:0035637	multicellular organismal signaling	biological_process	0.012886	0.61777	5	1652	16	18267	goat_102173109,goat_102186921,goat_102174228,goat_102185378,goat_102169420	RAPSN|ECM1|CTR9|COL9A1|NLN|
GO:0016773	phosphotransferase activity, alcohol group as acceptor	molecular_function	0.012923	0.61777	102	1652	863	18267	goat_102191580,goat_102170270,goat_102178333,goat_102180926,goat_102180827,goat_102184332,goat_102174079,goat_100860904,goat_102176971,goat_102180883,goat_102176430,goat_102184158,goat_102191045,goat_102180480,goat_102173788,goat_102180201,goat_102178881,goat_102187555,goat_102179717,goat_100860849,goat_102182147,goat_100860836,goat_100861149,goat_102182769,goat_102186186,goat_102178040,goat_1021…	ARL4C|CSK|IRAK3|MAPK12|LOC102180827|GIMAP1|PIP5K1A|AKT1|VPS54|MYH4|WDPCP|YLPM1|WNK2|FLT4|PRKD1|ALPK1|NID1|PAPSS2|LY6G6C|HSP70.1|MYLK2|KDR|CLK1|PNCK|ACVR1B|CDK5|MARK4|NLK|ABCB8|MKNK2|NEK2|SGK2|PFKFB4|PHKG1|LPL|IP6K3|NPR1|TAP1|ERBB4|TMPRSS11B|CMPK2|LOC100861303|VRK1|LDB3|LOC100860837|FGFR2|OBSCN|FGGY|IRAK2|MLKL|JAK2|ARF4|ACTR2|SPRY1|PFKFB1|PLK5|ALPK2|PATE1|TGF-BETARII|ALPK3|CAMK2A|NRK|XK|MYLK4|ROS1…
GO:0000975	regulatory region DNA binding	molecular_function	0.013207	0.61777	6	1652	22	18267	goat_102189957,goat_102168468,goat_102184175,goat_102190231,goat_102188583,goat_102169621	LOC102189957|ADNP|TP73|IRF9|IRF1|TP53|
GO:0001067	regulatory region nucleic acid binding	molecular_function	0.013207	0.61777	6	1652	22	18267	goat_102168468,goat_102189957,goat_102188583,goat_102190231,goat_102184175,goat_102169621	ADNP|LOC102189957|IRF1|IRF9|TP73|TP53|
GO:0000166	nucleotide binding	molecular_function	0.013634	0.61777	245	1652	2290	18267	goat_102178881,goat_102186264,goat_102172639,goat_100750232,goat_102180345,goat_102174221,goat_102179952,goat_102181312,goat_102173650,goat_100860836,goat_102183626,goat_102187027,goat_102170033,goat_102172670,goat_102182791,goat_102170440,goat_102178909,goat_102187100,goat_102174340,goat_102180827,goat_102177736,goat_102189193,goat_102180926,goat_102180883,goat_102191045,goat_102185001,goat_1021…	NID1|MCM7|ATP12A|CLCN1|MYH13|CCDC3|PCK2|N4BP2L2|KIAA1239|KDR|ABCC12|AGAP3|RASD2|SESTD1|DDO|EEF1A2|TUBE1|RLF|RFC4|LOC102180827|MYO7A|SRPR|MAPK12|MYH4|WNK2|TXLNB|YLPM1|AKT1|AK7|FLT4|ANKRD1|PFKFB4|ARHGAP10|LPL|ATP2A2|RAB15|LDB3|VRK1|ATP1A1|DPYD|TTF2|EIF3B|LOC102171458|ACVR1B|CLK1|MOV10|NLK|MARK4|DUS2|CDK5|LOC102180820|ABCB8|SGK2|DHX8|RAB31|MYO16|GEM|NEURL|RAB28|WARS|NEK2|DDX47|NRAP|NAB2|TGF-BETARII|…
GO:1901265	nucleoside phosphate binding	molecular_function	0.013634	0.61777	245	1652	2290	18267	goat_102174696,goat_100861224,goat_102181046,goat_102175493,goat_102171407,goat_102177243,goat_100860918,goat_102173435,goat_102185037,goat_102187443,goat_102187671,goat_102178270,goat_102182648,goat_102190251,goat_102179544,goat_102173930,goat_102171962,goat_102191409,goat_102191110,goat_102175331,goat_102189140,goat_102168953,goat_102182832,goat_102187490,goat_102183117,goat_102177876,goat_1021…	RAB40B|ACACA|MEIS1|MYH7B|GPD1|ATP8B4|ACTR2|ABCA3|ZBTB11|DSG2|RAB3D|PLK5|RIT1|RASL10A|AHCYL2|PFKFB1|FRMPD4|SRPK3|LOC102191110|MYH15|LOC102189140|LOC102168953|TSC22D2|RRAGD|DSG3|ARL9|PDE4DIP|SLFNL1|ATP2B2|NOS3|BRSK1|FMO3|CLK4|SPTB|SETD1B|TEK|LOC102169352|TMEM131|RAB9A|MAP2K6|LOC102181869|RPS6KC1|ZNF365|ARL4A|PNPO|MORC4|LOC102177217|ACSL1|PCK1|ABCC8|EPHA4|ATP7A|PRKD1|ALPK1|ZNF423|ABCD2|OPA1|IFIH1|PA…
GO:0008237	metallopeptidase activity	molecular_function	0.014723	0.61777	28	1652	193	18267	goat_102171917,goat_102183087,goat_102181066,goat_102180425,goat_102172097,goat_102185378,goat_102178445,goat_102189010,goat_102172745,goat_102174320,goat_102179883,goat_102185399,goat_102180970,goat_102172728,goat_102186114,goat_102191726,goat_102177294,goat_100861267,goat_102179268,goat_102189520,goat_102182963,goat_102171475,goat_102180478,goat_102168491,goat_102188327,goat_102181648,goat_1021…	ACE|PAPPA2|MMP11|CHODL|ADAMTS5|COL9A1|ADAM19|LRP1|EP400|CPA6|ADAMTS12|AGBL1|ADAMTS16|SNW1|ERAP2|CPE|LOC102177294|PMS2|ADAMTS20|ADAM11|OBSCN|PDE4DIP|ADAMTS3|YBEY|ADAM17|TWIST2|NLN|LOC102177554|
GO:0044421	extracellular region part	cellular_component	0.014777	0.61777	62	1652	500	18267	goat_102183372,goat_102181928,goat_102177239,goat_102172998,goat_102178138,goat_102177484,goat_102170674,goat_102184888,goat_102187391,goat_102174221,goat_102190083,goat_102174060,goat_102181735,goat_102180482,goat_102180983,goat_102172181,goat_102177062,goat_102176947,goat_102187872,goat_102176516,goat_102189390,goat_102180712,goat_102190703,goat_102177874,goat_102180883,goat_102186297,goat_1021…	LAMB2|ESAM|CNTNAP3|LOC102172998|SOSTDC1|LOC102177484|LOC102170674|GPC4|CILP2|CCDC3|COL4A4|DOC2B|COL11A2|TPM4|CD101|MLKL|WISP3|COL4A5|COL5A1|CPAMD8|SLC25A23|DES|RNF6|MFAP5|MYH4|COL5A3|LSS|TPM2|PRRX2|LRP1|MYBPC2|TPM3|MYH8|LOC102168953|MYH15|MYH3|TMEM110|DRAP1|SRPK3|R3HDM1|SDPR|MYOM1|KRT24|MYH1|LOC100860837|HSPG2|MYH2|DGKG|ALDH3B1|LOC100860826|LOC102189753|LOC102177320|LOC102190686|CAST|FHAD1|FGF17|…
GO:0009036	Type II site-specific deoxyribonuclease activity	molecular_function	0.015479	0.61777	6	1652	22	18267	goat_102168544,goat_100861224,goat_102188777,goat_102189406,goat_102177198,goat_102188424	HAUS2|ACACA|CAMSAP1|TMEM182|ERG|ALKBH8|
GO:0009307	DNA restriction-modification system	biological_process	0.015479	0.61777	6	1652	22	18267	goat_102188424,goat_102168544,goat_100861224,goat_102188777,goat_102189406,goat_102177198	ALKBH8|HAUS2|ACACA|CAMSAP1|TMEM182|ERG|
GO:0015666	restriction endodeoxyribonuclease activity	molecular_function	0.015479	0.61777	6	1652	22	18267	goat_100861224,goat_102188777,goat_102189406,goat_102177198,goat_102168544,goat_102188424	ACACA|CAMSAP1|TMEM182|ERG|HAUS2|ALKBH8|
GO:0044355	clearance of foreign intracellular DNA	biological_process	0.015479	0.61777	6	1652	22	18267	goat_102168544,goat_100861224,goat_102188777,goat_102177198,goat_102189406,goat_102188424	HAUS2|ACACA|CAMSAP1|ERG|TMEM182|ALKBH8|
GO:0075519	microtubule-dependent intracellular transport of viral material	biological_process	0.01575	0.61777	4	1652	11	18267	goat_102172998,goat_102174060,goat_102189010,goat_102187391	LOC102172998|DOC2B|LRP1|CILP2|
GO:0075521	microtubule-dependent intracellular transport of viral material to nucleus	biological_process	0.01575	0.61777	4	1652	11	18267	goat_102187391,goat_102189010,goat_102172998,goat_102174060	CILP2|LRP1|LOC102172998|DOC2B|
GO:0075606	transport of viral material to nucleus	biological_process	0.01575	0.61777	4	1652	11	18267	goat_102187391,goat_102189010,goat_102174060,goat_102172998	CILP2|LRP1|DOC2B|LOC102172998|
GO:0075733	intracellular transport of viral material	biological_process	0.01575	0.61777	4	1652	11	18267	goat_102187391,goat_102172998,goat_102174060,goat_102189010	CILP2|LOC102172998|DOC2B|LRP1|
GO:0016763	transferase activity, transferring pentosyl groups	molecular_function	0.016452	0.61777	11	1652	57	18267	goat_102170902,goat_102178327,goat_102171631,goat_102171724,goat_102168842,goat_102169116,goat_102182170,goat_102187804,goat_102169244,goat_102169305,goat_102186102	ZNF276|TNPO3|LOC102171631|LOC102171724|ART1|LOC102169116|TIPARP|QTRTD1|QPRT|SGCG|ART3|
GO:0015743	malate transport	biological_process	0.016577	0.61777	5	1652	17	18267	goat_102181716,goat_102189873,goat_102175331,goat_102181426,goat_102180883	MYH3|ID2|MYH15|MYH1|MYH4|
GO:0008406	gonad development	biological_process	0.017103	0.61777	2	1652	3	18267	goat_102183678,goat_102180665	FOXR2|AMH|
GO:0045137	development of primary sexual characteristics	biological_process	0.017103	0.61777	2	1652	3	18267	goat_102180665,goat_102183678	AMH|FOXR2|
GO:0048608	reproductive structure development	biological_process	0.017103	0.61777	2	1652	3	18267	goat_102180665,goat_102183678	AMH|FOXR2|
GO:0061458	reproductive system development	biological_process	0.017103	0.61777	2	1652	3	18267	goat_102180665,goat_102183678	AMH|FOXR2|
GO:0008092	cytoskeletal protein binding	molecular_function	0.017215	0.61777	48	1652	373	18267	goat_102179435,goat_102180624,goat_102177348,goat_102188777,goat_102183389,goat_102181716,goat_102171689,goat_102170718,goat_102175625,goat_102181797,goat_102176772,goat_102187261,goat_102174054,goat_100860820,goat_102170386,goat_102181426,goat_102177627,goat_102181155,goat_102190686,goat_102182431,goat_102190910,goat_102169101,goat_102180632,goat_102182798,goat_102178978,goat_102187007,goat_1021…	TPM3|MYH8|TTF1|CAMSAP1|PEG10|MYH3|RACGAP1|KIF1B|LMOD3|CEP57|MSN|KIF18B|CDH5|MAPT|WIPF3|MYH1|KIF27|MYH2|LOC102190686|CCDC60|FMNL1|TMOD1|CFL2|TSGA10|LOC102178978|XIRP1|COTL1|NFASC|LOC102179541|ABLIM3|TMOD4|KRT222|MYH13|NDFIP1|LMOD2|RAB3D|EPB41L2|JAK2|TBCC|ASGR1|CAP2|PFN2|HHATL|IQGAP3|CCDC87|COBL|XIRP2|MYH4|
GO:0016301	kinase activity	molecular_function	0.01729	0.61777	111	1652	960	18267	goat_102173788,goat_102180201,goat_102178881,goat_100860747,goat_102187555,goat_102182147,goat_100860836,goat_102181312,goat_102179717,goat_102187656,goat_102178333,goat_102171870,goat_102180926,goat_102174202,goat_102184332,goat_102174079,goat_102180827,goat_102170270,goat_102191580,goat_102180480,goat_100860904,goat_102180883,goat_102176430,goat_102176971,goat_102184158,goat_102191045,goat_1008…	PRKD1|ALPK1|NID1|TLR2|PAPSS2|MYLK2|KDR|N4BP2L2|LY6G6C|ABCC9|IRAK3|CKMT2|MAPK12|LOC102174202|GIMAP1|PIP5K1A|LOC102180827|CSK|ARL4C|FLT4|AKT1|MYH4|WDPCP|VPS54|YLPM1|WNK2|LOC100861303|CMPK2|TMPRSS11B|LPL|PFKFB4|PHKG1|NPR1|IP6K3|TAP1|ERBB4|LOC100860837|FGFR2|OBSCN|VRK1|KIF1B|LDB3|MARK4|ZNF276|CDK5|NLK|CLK1|PNCK|ACVR1B|NEK2|SGK2|CKM|MYO16|LOC102180820|ABCB8|MKNK2|CAMK2A|ALPK3|LOC102173859|NRK|MYLK4|XK…
GO:0043167	ion binding	molecular_function	0.017694	0.61777	509	1652	5065	18267	goat_102176523,goat_102182834,goat_102175419,goat_102188880,goat_102168787,goat_102187530,goat_102176857,goat_102177338,goat_102178200,goat_102191500,goat_102187450,goat_102183184,goat_102177075,goat_102181558,goat_102181811,goat_102178223,goat_102181107,goat_102185389,goat_102183843,goat_102169524,goat_102168292,goat_102172216,goat_102188645,goat_102190984,goat_102184825,goat_102174596,goat_1021…	SEC24A|FAM107A|SALL4|NUP160|SMCHD1|MAP3K1|ZNF385A|LOXL2|ACACB|PTGES3|ATP2A1|NR2F2|ANKK1|TIE1|LOC102181811|SLC25A26|REST|ANGPTL7|SRL|S100B|MYO19|TRIM63|ZNF789|RAB4B|OGFRL1|PLXDC1|MYH8|NTRK2|ZFHX4|MYH1|PCDH12|ARHGAP17|YBEY|NUBPL|RRAS|CDH7|JAK2|LOC102177672|LOC102169849|PTGIS|CREB3L1|IRAK2|NHSL2|ZNF512|MBNL3|THBS4|PPP1R1B|ADH5|RAB6B|XIRP2|LOC102183805|ANXA13|NRK|LOC102173859|PAX9|ADAMTS16|ZC2HC1B|ZN…
GO:0000228	nuclear chromosome	cellular_component	0.017724	0.61777	18	1652	113	18267	goat_102181106,goat_102173694,goat_102178660,goat_102190333,goat_102180883,goat_102172944,goat_102190693,goat_102181155,goat_102181426,goat_102190546,goat_102180345,goat_102171157,goat_102185639,goat_102181716,goat_102175331,goat_102180624,goat_102172915,goat_102190909	SHROOM4|BBS5|CYTH1|FER1L6|MYH4|CCDC141|EPB41L2|MYH2|MYH1|KRT222|MYH13|NGDN|GRAP2|MYH3|MYH15|MYH8|RAD21L1|LOC102190909|
GO:0009896	positive regulation of catabolic process	biological_process	0.018238	0.61777	18	1652	113	18267	goat_102190910,goat_102177627,goat_102181155,goat_102190719,goat_102184494,goat_102172972,goat_102175230,goat_102180883,goat_102179190,goat_102173093,goat_102181716,goat_102175331,goat_102190817,goat_102181426,goat_102175557,goat_102180345,goat_102174221,goat_102188225	FMNL1|KIF27|MYH2|TRAF3IP3|CCDC172|MYBPC1|FHAD1|MYH4|LOC102179190|ATG14|MYH3|MYH15|KRT24|MYH1|DDIT3|MYH13|CCDC3|SPTB|
GO:0010508	positive regulation of autophagy	biological_process	0.018238	0.61777	18	1652	113	18267	goat_102181155,goat_102177627,goat_102190910,goat_102180883,goat_102175230,goat_102172972,goat_102184494,goat_102190719,goat_102175331,goat_102181716,goat_102173093,goat_102179190,goat_102180345,goat_102174221,goat_102188225,goat_102175557,goat_102181426,goat_102190817	MYH2|KIF27|FMNL1|MYH4|FHAD1|MYBPC1|CCDC172|TRAF3IP3|MYH15|MYH3|ATG14|LOC102179190|MYH13|CCDC3|SPTB|DDIT3|MYH1|KRT24|
GO:0031331	positive regulation of cellular catabolic process	biological_process	0.018238	0.61777	18	1652	113	18267	goat_102173093,goat_102179190,goat_102181716,goat_102175331,goat_102188225,goat_102180345,goat_102174221,goat_102175557,goat_102181426,goat_102190817,goat_102181155,goat_102177627,goat_102190910,goat_102172972,goat_102184494,goat_102180883,goat_102175230,goat_102190719	ATG14|LOC102179190|MYH3|MYH15|SPTB|MYH13|CCDC3|DDIT3|MYH1|KRT24|MYH2|KIF27|FMNL1|MYBPC1|CCDC172|MYH4|FHAD1|TRAF3IP3|
GO:0001664	G-protein coupled receptor binding	molecular_function	0.018431	0.61777	11	1652	66	18267	goat_102182992,goat_102182115,goat_102188120,goat_102174844,goat_102170772,goat_102173628,goat_102169576,goat_102175293,goat_102169855,goat_102170310,goat_102178438	DFFB|CXCL1|APLN|CCL19|LOC102170772|CCL24|CCL16|CCL21|CCL14|CCL23|IL8|
GO:0043565	sequence-specific DNA binding	molecular_function	0.018473	0.61777	79	1652	705	18267	goat_102179924,goat_102186878,goat_102184837,goat_102185049,goat_100861124,goat_102172954,goat_102178741,goat_100861247,goat_102181239,goat_102168624,goat_102182108,goat_102169214,goat_102180452,goat_102180345,goat_102174221,goat_102191766,goat_102177318,goat_102185423,goat_102178760,goat_102171410,goat_102169670,goat_102185438,goat_102177402,goat_102168793,goat_102183678,goat_102171268,goat_1021…	LOC102179924|LOC102186878|ZFHX3|LOC102185049|DRAP1|LOC102172954|MKX|TNNT3|IRX1|POU5F1|NFYB|ZNF792|SAMD9|MYH13|CCDC3|LOC102191766|LOC102177318|JUN|POU2F2|FADS3|LOC102169670|NR4A1|MEOX2|ZSCAN21|FOXR2|ZNF565|SIX2|PRRX2|TGIF1|PPARD|CREBL2|GPANK1|LOC102179644|DES|ESX1|LOC102177881|DDIT3|SLFNL1|ZFHX4|LOC102186632|LOC102180022|LOC102184017|LOC102190909|EN1|TSC22D2|PAX7|RAPGEFL1|ERG|PAX4|LOC102173234|TSG…
GO:0005509	calcium ion binding	molecular_function	0.018927	0.61777	67	1652	553	18267	goat_102177107,goat_102176295,goat_102183117,goat_102191361,goat_102186112,goat_102180088,goat_102177094,goat_102184211,goat_102174161,goat_102177282,goat_102169756,goat_102168763,goat_102187898,goat_102179873,goat_100860954,goat_102190687,goat_102177387,goat_102169524,goat_102187699,goat_102185618,goat_102171409,goat_102172094,goat_102190801,goat_102172735,goat_102189245,goat_102179075,goat_1021…	SCN11A|DGKB|DSG3|CDH15|PCDH12|P4HTM|CANT1|DSC2|HEG1|DGKG|EDIL3|MYL4|FBLN5|MYL2|TNNC1|PCDHB14|MYL1|S100B|PRRG4|CASQ1|MYL6B|EFCAB5|ANXA13|NECAB3|LOC102189245|ACTN3|PCDHB1|DGKA|USP32|CDH7|NID2|ACTN2|LOC102169849|DSG2|THBS4|EFEMP1|S100A4|LOC102176507|LOC100861163|HMCN2|CDH5|NOX5|SCUBE2|FBLN2|F10|C1R|LOC102173556|ACVR1B|CD93|NID1|RASGRP4|PLCD4|EPDR1|AIF1L|DLL4|MAN1C1|ELTD1|LOC102189996|CASQ2|SLC25A23|…
GO:0005125	cytokine activity	molecular_function	0.019038	0.61777	11	1652	67	18267	goat_102174844,goat_102173628,goat_102185051,goat_102170772,goat_102169576,goat_102182115,goat_102169855,goat_102180703,goat_102170310,goat_102178438,goat_102175293	CCL19|CCL24|CSF1|LOC102170772|CCL16|CXCL1|CCL14|MEF2A|CCL23|IL8|CCL21|
GO:0015267	channel activity	molecular_function	0.019366	0.61777	47	1652	361	18267	goat_102178962,goat_102177748,goat_102179249,goat_102189520,goat_102179229,goat_102178206,goat_102181818,goat_102190964,goat_102187919,goat_102180049,goat_102168674,goat_102171802,goat_102183785,goat_102176305,goat_100750232,goat_102186276,goat_102180244,goat_102181046,goat_102177937,goat_102169266,goat_102177187,goat_102185001,goat_102177050,goat_102172166,goat_102186994,goat_102177107,goat_1021…	KCNN3|SCN4A|SLC9A1|ADAM11|RYR1|CACNB1|CHRNA1|PHACTR2|GRID1|CNGA3|CHRNG|KCNB1|PKD2L2|CATSPER1|CLCN1|KCNMA1|P2RX3|MEIS1|SCN7A|GRIA3|GRIN2D|TXLNB|TMEM38A|TRPC4|CHRNB1|SCN11A|LOC102172260|TPCN1|CACNA1S|FXYD6|TMEM110|CYSLTR1|KCNE4|GRIA2|DDIT3|C10H14orf37|KCNF1|KCNJ11|KCNA7|ALDH18A1|GRIN3A|KCNQ5|KCNA3|CHRND|KCNJ13|TRPC3|GABRA4|
GO:0022803	passive transmembrane transporter activity	molecular_function	0.019366	0.61777	47	1652	361	18267	goat_102182414,goat_102185938,goat_102181332,goat_102168378,goat_102185961,goat_102184981,goat_102175557,goat_102191431,goat_102176151,goat_102171745,goat_102187695,goat_102177107,goat_102172260,goat_102189785,goat_102184797,goat_102168399,goat_102188013,goat_102184361,goat_102183979,goat_102183929,goat_102188107,goat_102191614,goat_102186276,goat_102180244,goat_102181046,goat_102183785,goat_1021…	KCNF1|KCNJ11|KCNA7|GRIA2|KCNE4|CYSLTR1|DDIT3|C10H14orf37|CACNA1S|TMEM110|FXYD6|SCN11A|LOC102172260|TPCN1|GABRA4|CHRND|KCNJ13|TRPC3|KCNQ5|KCNA3|ALDH18A1|GRIN3A|KCNMA1|P2RX3|MEIS1|PKD2L2|CATSPER1|CLCN1|GRID1|CNGA3|CHRNG|KCNB1|SCN4A|KCNN3|RYR1|ADAM11|SLC9A1|CHRNA1|CACNB1|PHACTR2|TMEM38A|TRPC4|CHRNB1|GRIN2D|TXLNB|SCN7A|GRIA3|
GO:0005201	extracellular matrix structural constituent	molecular_function	0.019865	0.61777	7	1652	28	18267	goat_102186297,goat_102190083,goat_102187872,goat_102176947,goat_102181735,goat_102177239,goat_102170739	COL5A3|COL4A4|COL5A1|COL4A5|COL11A2|CNTNAP3|CWC22|
GO:0031329	regulation of cellular catabolic process	biological_process	0.019871	0.61777	29	1652	204	18267	goat_102188225,goat_102174221,goat_102180345,goat_102175557,goat_102187027,goat_102181426,goat_102190817,goat_102185102,goat_102184461,goat_102180948,goat_102173093,goat_102182646,goat_102170442,goat_102179190,goat_102175331,goat_102181716,goat_102172972,goat_102184494,goat_102180883,goat_102182311,goat_102175230,goat_102187840,goat_102190719,goat_102182798,goat_102181155,goat_102177627,goat_1021…	SPTB|CCDC3|MYH13|DDIT3|AGAP3|MYH1|KRT24|SMAP1|SGSM1|TBC1D20|ATG14|ASAP3|ASAP1|LOC102179190|MYH15|MYH3|MYBPC1|CCDC172|MYH4|TBC1D21|FHAD1|TBC1D30|TRAF3IP3|TSGA10|MYH2|KIF27|TBC1D8B|FMNL1|RABGAP1|
GO:0006926	virus-infected cell apoptotic process	biological_process	0.020104	0.61777	3	1652	7	18267	goat_102172181,goat_102168953,goat_102172771	MLKL|LOC102168953|ALS2|
GO:0012502	induction of programmed cell death	biological_process	0.020104	0.61777	3	1652	7	18267	goat_102172771,goat_102168953,goat_102172181	ALS2|LOC102168953|MLKL|
GO:0019051	induction by virus of host apoptotic process	biological_process	0.020104	0.61777	3	1652	7	18267	goat_102172771,goat_102168953,goat_102172181	ALS2|LOC102168953|MLKL|
GO:0031343	positive regulation of cell killing	biological_process	0.020104	0.61777	3	1652	7	18267	goat_102172181,goat_102172771,goat_102168953	MLKL|ALS2|LOC102168953|
GO:0043902	positive regulation of multi-organism process	biological_process	0.020104	0.61777	3	1652	7	18267	goat_102172771,goat_102168953,goat_102172181	ALS2|LOC102168953|MLKL|
GO:0044533	positive regulation of apoptotic process in other organism	biological_process	0.020104	0.61777	3	1652	7	18267	goat_102172181,goat_102168953,goat_102172771	MLKL|LOC102168953|ALS2|
GO:0051709	regulation of killing of cells of other organism	biological_process	0.020104	0.61777	3	1652	7	18267	goat_102172181,goat_102172771,goat_102168953	MLKL|ALS2|LOC102168953|
GO:0051712	positive regulation of killing of cells of other organism	biological_process	0.020104	0.61777	3	1652	7	18267	goat_102172771,goat_102168953,goat_102172181	ALS2|LOC102168953|MLKL|
GO:0052042	positive regulation by symbiont of host programmed cell death	biological_process	0.020104	0.61777	3	1652	7	18267	goat_102172181,goat_102168953,goat_102172771	MLKL|LOC102168953|ALS2|
GO:0052151	positive regulation by symbiont of host apoptotic process	biological_process	0.020104	0.61777	3	1652	7	18267	goat_102168953,goat_102172771,goat_102172181	LOC102168953|ALS2|MLKL|
GO:0052330	positive regulation by organism of programmed cell death in other organism involved in symbiotic interaction	biological_process	0.020104	0.61777	3	1652	7	18267	goat_102172181,goat_102168953,goat_102172771	MLKL|LOC102168953|ALS2|
GO:0052501	positive regulation by organism of apoptotic process in other organism involved in symbiotic interaction	biological_process	0.020104	0.61777	3	1652	7	18267	goat_102172181,goat_102172771,goat_102168953	MLKL|ALS2|LOC102168953|
GO:0060139	positive regulation of apoptotic process by virus	biological_process	0.020104	0.61777	3	1652	7	18267	goat_102168953,goat_102172771,goat_102172181	LOC102168953|ALS2|MLKL|
GO:0097285	cell-type specific apoptotic process	biological_process	0.020104	0.61777	3	1652	7	18267	goat_102172771,goat_102168953,goat_102172181	ALS2|LOC102168953|MLKL|
GO:0006120	mitochondrial electron transport, NADH to ubiquinone	biological_process	0.020241	0.61777	3	1652	7	18267	goat_102182963,goat_102181426,goat_102180883	OBSCN|MYH1|MYH4|
GO:0010506	regulation of autophagy	biological_process	0.020305	0.61777	19	1652	122	18267	goat_102181426,goat_102190817,goat_102188225,goat_102180345,goat_102174221,goat_102175557,goat_102173093,goat_102179190,goat_102175331,goat_102181716,goat_102190719,goat_102182798,goat_102172972,goat_102184494,goat_102180883,goat_102175230,goat_102190910,goat_102181155,goat_102177627	MYH1|KRT24|SPTB|MYH13|CCDC3|DDIT3|ATG14|LOC102179190|MYH15|MYH3|TRAF3IP3|TSGA10|MYBPC1|CCDC172|MYH4|FHAD1|FMNL1|MYH2|KIF27|
GO:0007155	cell adhesion	biological_process	0.020661	0.61777	52	1652	412	18267	goat_102182062,goat_102186112,goat_102190817,goat_102174054,goat_102181426,goat_102169685,goat_102191431,goat_102190058,goat_102175331,goat_102181716,goat_102180624,goat_102179435,goat_102169054,goat_102183117,goat_102191361,goat_102187600,goat_102169756,goat_102172745,goat_102185698,goat_102178978,goat_102185818,goat_102190687,goat_100861304,goat_102190686,goat_102170478,goat_102184211,goat_1021…	CRYBB3|PCDH12|KRT24|CDH5|MYH1|SCUBE2|C10H14orf37|F5|MYH15|MYH3|MYH8|TPM3|DCBLD2|DSG3|CDH15|DRC1|EDIL3|EP400|LOC102185698|LOC102178978|F8|PCDHB14|CAST|LOC102190686|SETD1A|DSC2|AOC3|TIE1|MYH2|PCDHB1|TPM4|TTC6|CNTN3|CNTNAP3|NID1|CUX2|STAB1|EPDR1|LOC102189245|CTNNA3|LAMB2|THBS4|TPM2|MFGE8|STX6|LYVE1|MYH4|CDH7|NID2|DSG2|LOC102169849|COMP|
GO:0004866	endopeptidase inhibitor activity	molecular_function	0.020899	0.61777	17	1652	110	18267	goat_102176516,goat_102188588,goat_102189484,goat_102184713,goat_102185317,goat_102178550,goat_102178312,goat_102187414,goat_102191299,goat_102179197,goat_100861286,goat_102177484,goat_102185477,goat_102174978,goat_102180806,goat_102188033,goat_102187536	CPAMD8|LOC102188588|ESR1|LOC102184713|TFPI|SPINT4|ITIH3|LOC102187414|SPP2|ABCA1|FASN|LOC102177484|TGM2|KNG1|NEB|C3|PCOLCE2|
GO:0061135	endopeptidase regulator activity	molecular_function	0.020899	0.61777	17	1652	110	18267	goat_102191299,goat_102179197,goat_100861286,goat_102185477,goat_102174978,goat_102187536,goat_102180806,goat_102188033,goat_102177484,goat_102176516,goat_102188588,goat_102184713,goat_102189484,goat_102178312,goat_102187414,goat_102178550,goat_102185317	SPP2|ABCA1|FASN|TGM2|KNG1|PCOLCE2|NEB|C3|LOC102177484|CPAMD8|LOC102188588|LOC102184713|ESR1|ITIH3|LOC102187414|SPINT4|TFPI|
GO:0043549	regulation of kinase activity	biological_process	0.021006	0.61777	4	1652	12	18267	goat_102188355,goat_102184377,goat_102172745,goat_102176903	OXCT1|CARTPT|EP400|PKIA|
GO:0045859	regulation of protein kinase activity	biological_process	0.021006	0.61777	4	1652	12	18267	goat_102184377,goat_102176903,goat_102172745,goat_102188355	CARTPT|PKIA|EP400|OXCT1|
GO:0044766	multi-organism transport	biological_process	0.021328	0.61777	4	1652	12	18267	goat_102189010,goat_102174060,goat_102172998,goat_102187391	LRP1|DOC2B|LOC102172998|CILP2|
GO:0005524	ATP binding	molecular_function	0.021518	0.61777	182	1652	1666	18267	goat_102191110,goat_102175331,goat_102191409,goat_102182832,goat_102183117,goat_102185771,goat_102185706,goat_102169100,goat_102188225,goat_102168999,goat_102169516,goat_102181869,goat_102169659,goat_102169352,goat_102174805,goat_102170486,goat_102180411,goat_102185675,goat_102177866,goat_102172696,goat_102183467,goat_100861224,goat_102175493,goat_102181046,goat_100860918,goat_102173435,goat_1021…	LOC102191110|MYH15|SRPK3|TSC22D2|DSG3|BRSK1|SLFNL1|TEK|SPTB|CLK4|MAP2K6|LOC102181869|RAB9A|LOC102169352|ARL4A|ZNF365|RPS6KC1|ABCC8|ACSL1|MORC4|EPHA4|ACACA|MYH7B|MEIS1|ACTR2|ABCA3|DSG2|ZBTB11|PLK5|PFKFB1|LOC100861303|CMPK2|ERBB4|TAP1|PMS2|NPR1|DDX18|PHKG1|OBSCN|LOC102183842|CCDC12|FGFR2|LOC102171133|KIF18B|LOC100860837|KIF1B|PNCK|KIF27|LOC102170866|DDX58|GRSF1|ABCA9|EP400|FHAD1|MKNK2|WARS2|LOC1021…
GO:0005216	ion channel activity	molecular_function	0.021836	0.61777	46	1652	355	18267	goat_102181046,goat_102186276,goat_102180244,goat_102176305,goat_100750232,goat_102183785,goat_102168674,goat_102171802,goat_102180049,goat_102187919,goat_102190964,goat_102181818,goat_102178206,goat_102179229,goat_102189520,goat_102178962,goat_102177748,goat_102186994,goat_102172166,goat_102177050,goat_102185001,goat_102177187,goat_102177937,goat_102169266,goat_102181332,goat_102185938,goat_1021…	MEIS1|KCNMA1|P2RX3|CATSPER1|CLCN1|PKD2L2|CHRNG|KCNB1|CNGA3|GRID1|PHACTR2|CHRNA1|CACNB1|RYR1|ADAM11|KCNN3|SCN4A|CHRNB1|TRPC4|TMEM38A|TXLNB|GRIN2D|SCN7A|GRIA3|KCNA7|KCNJ11|KCNF1|C10H14orf37|DDIT3|GRIA2|KCNE4|CYSLTR1|TMEM110|FXYD6|CACNA1S|TPCN1|LOC102172260|SCN11A|GABRA4|TRPC3|KCNJ13|CHRND|KCNA3|KCNQ5|GRIN3A|ALDH18A1|
GO:0022838	substrate-specific channel activity	molecular_function	0.021836	0.61777	46	1652	355	18267	goat_100750232,goat_102176305,goat_102183785,goat_102181046,goat_102180244,goat_102186276,goat_102190964,goat_102181818,goat_102178206,goat_102189520,goat_102179229,goat_102178962,goat_102177748,goat_102168674,goat_102171802,goat_102180049,goat_102187919,goat_102185001,goat_102177187,goat_102186994,goat_102172166,goat_102177050,goat_102169266,goat_102177937,goat_102191431,goat_102175557,goat_1021…	CLCN1|CATSPER1|PKD2L2|MEIS1|P2RX3|KCNMA1|PHACTR2|CHRNA1|CACNB1|ADAM11|RYR1|KCNN3|SCN4A|CHRNG|KCNB1|CNGA3|GRID1|TXLNB|GRIN2D|CHRNB1|TRPC4|TMEM38A|GRIA3|SCN7A|C10H14orf37|DDIT3|GRIA2|KCNE4|CYSLTR1|KCNA7|KCNJ11|KCNF1|TPCN1|LOC102172260|SCN11A|TMEM110|FXYD6|CACNA1S|TRPC3|KCNJ13|CHRND|GABRA4|GRIN3A|ALDH18A1|KCNA3|KCNQ5|
GO:0016706	oxidoreductase activity, acting on paired donors, with incorporation or reduction of molecular oxygen, 2-oxoglutarate as one donor, and incorporation of one atom each of oxygen into both donors	molecular_function	0.022086	0.61777	8	1652	37	18267	goat_102174221,goat_102184420,goat_102188424,goat_102191264,goat_102176619,goat_102183893,goat_102175331,goat_102169537	CCDC3|ZNF709|ALKBH8|EGLN2|KLHL1|CREB3L1|MYH15|FARS2|
GO:0000186	activation of MAPKK activity	biological_process	0.022148	0.61777	2	1652	3	18267	goat_102184377,goat_102172745	CARTPT|EP400|
GO:0001678	cellular glucose homeostasis	biological_process	0.022148	0.61777	2	1652	3	18267	goat_102184377,goat_102172745	CARTPT|EP400|
GO:0008343	adult feeding behavior	biological_process	0.022148	0.61777	2	1652	3	18267	goat_102184377,goat_102172745	CARTPT|EP400|
GO:0030534	adult behavior	biological_process	0.022148	0.61777	2	1652	3	18267	goat_102184377,goat_102172745	CARTPT|EP400|
GO:0032094	response to food	biological_process	0.022148	0.61777	2	1652	3	18267	goat_102184377,goat_102172745	CARTPT|EP400|
GO:0032095	regulation of response to food	biological_process	0.022148	0.61777	2	1652	3	18267	goat_102184377,goat_102172745	CARTPT|EP400|
GO:0032096	negative regulation of response to food	biological_process	0.022148	0.61777	2	1652	3	18267	goat_102184377,goat_102172745	CARTPT|EP400|
GO:0032098	regulation of appetite	biological_process	0.022148	0.61777	2	1652	3	18267	goat_102184377,goat_102172745	CARTPT|EP400|
GO:0032099	negative regulation of appetite	biological_process	0.022148	0.61777	2	1652	3	18267	goat_102172745,goat_102184377	EP400|CARTPT|
GO:0032102	negative regulation of response to external stimulus	biological_process	0.022148	0.61777	2	1652	3	18267	goat_102172745,goat_102184377	EP400|CARTPT|
GO:0032104	regulation of response to extracellular stimulus	biological_process	0.022148	0.61777	2	1652	3	18267	goat_102172745,goat_102184377	EP400|CARTPT|
GO:0032105	negative regulation of response to extracellular stimulus	biological_process	0.022148	0.61777	2	1652	3	18267	goat_102184377,goat_102172745	CARTPT|EP400|
GO:0032107	regulation of response to nutrient levels	biological_process	0.022148	0.61777	2	1652	3	18267	goat_102184377,goat_102172745	CARTPT|EP400|
GO:0032108	negative regulation of response to nutrient levels	biological_process	0.022148	0.61777	2	1652	3	18267	goat_102184377,goat_102172745	CARTPT|EP400|
GO:0032147	activation of protein kinase activity	biological_process	0.022148	0.61777	2	1652	3	18267	goat_102172745,goat_102184377	EP400|CARTPT|
GO:0033500	carbohydrate homeostasis	biological_process	0.022148	0.61777	2	1652	3	18267	goat_102184377,goat_102172745	CARTPT|EP400|
GO:0033674	positive regulation of kinase activity	biological_process	0.022148	0.61777	2	1652	3	18267	goat_102184377,goat_102172745	CARTPT|EP400|
GO:0042593	glucose homeostasis	biological_process	0.022148	0.61777	2	1652	3	18267	goat_102184377,goat_102172745	CARTPT|EP400|
GO:0045860	positive regulation of protein kinase activity	biological_process	0.022148	0.61777	2	1652	3	18267	goat_102172745,goat_102184377	EP400|CARTPT|
GO:0009894	regulation of catabolic process	biological_process	0.022436	0.61777	29	1652	206	18267	goat_102185102,goat_102180948,goat_102184461,goat_102179190,goat_102173093,goat_102182646,goat_102170442,goat_102175331,goat_102181716,goat_102175557,goat_102188225,goat_102180345,goat_102174221,goat_102187027,goat_102190817,goat_102181426,goat_102177627,goat_102181155,goat_102172131,goat_102190910,goat_102181048,goat_102184494,goat_102172972,goat_102175230,goat_102182311,goat_102180883,goat_1021…	SMAP1|TBC1D20|SGSM1|LOC102179190|ATG14|ASAP3|ASAP1|MYH15|MYH3|DDIT3|SPTB|MYH13|CCDC3|AGAP3|KRT24|MYH1|KIF27|MYH2|TBC1D8B|FMNL1|RABGAP1|CCDC172|MYBPC1|FHAD1|TBC1D21|MYH4|TBC1D30|TSGA10|TRAF3IP3|
GO:0045502	dynein binding	molecular_function	0.0228	0.61777	17	1652	109	18267	goat_102180012,goat_102179435,goat_102181716,goat_102172389,goat_102169420,goat_102190817,goat_102181426,goat_102185706,goat_102172040,goat_102181155,goat_102183374,goat_102180712,goat_102190686,goat_102180883,goat_102182798,goat_102178827,goat_102185389	CTNNA3|TPM3|MYH3|CCDC54|NLN|KRT24|MYH1|SLFNL1|FOSL1|MYH2|RNF8|DES|LOC102190686|MYH4|TSGA10|TPM2|ANGPTL7|
GO:0016787	hydrolase activity	molecular_function	0.022851	0.61777	321	1652	3120	18267	goat_102175614,goat_102177392,goat_102171173,goat_102170578,goat_102185895,goat_102171997,goat_102175611,goat_102175357,goat_102183087,goat_102186186,goat_102180478,goat_102188327,goat_102184579,goat_102191586,goat_102185995,goat_102181133,goat_102187600,goat_102189010,goat_102189654,goat_102177102,goat_102180883,goat_102188590,goat_102171917,goat_102177736,goat_102189193,goat_102190980,goat_1021…	DHX8|RAB31|GEM|NEURL|ABCB8|ACP2|GGNBP2|LOC102175357|PAPPA2|ACVR1B|ADAMTS3|ADAM17|MBLAC1|DUSP13|TMPRSS11B|TRIM54|DRC1|LRP1|C5H12orf45|AK7|MYH4|PRUNE2|ACE|MYO7A|SRPR|PSEN2|PHOSPHO1|TUBE1|MMP11|RFC4|CHODL|ARSD|ABCC12|PTPRR|LOC102189996|MYH13|DFFB|FLAD1|MTMR7|CPT1B|KIAA1045|LOC102173234|LOC102169678|EHD2|USP13|DHX29|ITGA1|HSPA1L|ERG|LOC102178129|LOC102170132|KCNA3|ENTPD2|MYH2|AK4|APOBEC2|GPR21|PH-20|…
GO:0032559	adenyl ribonucleotide binding	molecular_function	0.022858	0.61777	182	1652	1669	18267	goat_102174226,goat_102182275,goat_102191500,goat_102178200,goat_102181155,goat_102177075,goat_102181558,goat_102181811,goat_102188107,goat_102188880,goat_102168787,goat_102187530,goat_102168292,goat_102169967,goat_102180993,goat_102173234,goat_102184197,goat_102172761,goat_102185389,goat_102180624,goat_102190984,goat_102181716,goat_102184969,goat_102177933,goat_102170054,goat_102177346,goat_1021…	PSKH2|AK4|PTGES3|ACACB|MYH2|ANKK1|TIE1|LOC102181811|ALDH18A1|NUP160|SMCHD1|MAP3K1|MYO19|DAPK2|IFIT5|LOC102173234|DHX29|ITGA1|ANGPTL7|MYH8|RAB4B|MYH3|ARHGAP17|NUBPL|MERTK|DGUOK|NTRK2|MYH1|JAK2|FGGY|CREB3L1|IRAK2|NHSL2|ARF4|FOSL2|ALPK2|NAB2|NRAP|TGF-BETARII|DDX47|MYLK4|NRK|LOC102173859|ALPK3|CAMK2A|GARS|AK1|USP32|ROS1|ABCA1|ACVR1B|LOC102171458|CLK1|NLK|MOV10|MARK4|CDK5|ABCB8|LOC102180820|MYO16|GEM|…
GO:0040011	locomotion	biological_process	0.023063	0.61777	30	1652	223	18267	goat_102175557,goat_102180345,goat_102188225,goat_102187391,goat_102190817,goat_102174520,goat_102174060,goat_102179556,goat_102181426,goat_102171475,goat_102183372,goat_102179435,goat_102179542,goat_102180624,goat_102168544,goat_102181716,goat_102172998,goat_102175331,goat_102176920,goat_102184361,goat_102180883,goat_102184494,goat_102178827,goat_102189010,goat_102189312,goat_102170443,goat_1021…	DDIT3|MYH13|SPTB|CILP2|KRT24|PTPRU|DOC2B|LOC102179556|MYH1|PDE4DIP|LAMB2|TPM3|AMPH|MYH8|HAUS2|MYH3|LOC102172998|MYH15|FAM43A|TRPC3|MYH4|CCDC172|TPM2|LRP1|GNG2|TRIM55|MYH2|LOC102190686|RNF6|DES|
GO:0004828	serine-tRNA ligase activity	molecular_function	0.023514	0.61777	11	1652	60	18267	goat_102185389,goat_102181426,goat_102185423,goat_102180883,goat_102180345,goat_102175230,goat_102185001,goat_102181716,goat_102180624,goat_102183372,goat_102181155	ANGPTL7|MYH1|JUN|MYH4|MYH13|FHAD1|TXLNB|MYH3|MYH8|LAMB2|MYH2|
GO:0006434	seryl-tRNA aminoacylation	biological_process	0.023514	0.61777	11	1652	60	18267	goat_102181716,goat_102183372,goat_102181155,goat_102180624,goat_102181426,goat_102185423,goat_102185389,goat_102180345,goat_102180883,goat_102185001,goat_102175230	MYH3|LAMB2|MYH2|MYH8|MYH1|JUN|ANGPTL7|MYH13|MYH4|TXLNB|FHAD1|
GO:0004222	metalloendopeptidase activity	molecular_function	0.023519	0.61777	22	1652	150	18267	goat_102189520,goat_102179268,goat_100861267,goat_102177294,goat_102172728,goat_102180970,goat_102177554,goat_102169420,goat_102181648,goat_102188327,goat_102168491,goat_102180478,goat_102171475,goat_102185378,goat_102172097,goat_102181066,goat_102180425,goat_102183087,goat_102179883,goat_102172745,goat_102189010,goat_102178445	ADAM11|ADAMTS20|PMS2|LOC102177294|SNW1|ADAMTS16|LOC102177554|NLN|TWIST2|ADAM17|YBEY|ADAMTS3|PDE4DIP|COL9A1|ADAMTS5|MMP11|CHODL|PAPPA2|ADAMTS12|EP400|LRP1|ADAM19|
GO:0019199	transmembrane receptor protein kinase activity	molecular_function	0.023527	0.61777	9	1652	45	18267	goat_102180167,goat_102186186,goat_100861300,goat_102178881,goat_100860918,goat_102174242,goat_102179717,goat_102169100,goat_102183666	ERBB4|ACVR1B|TGF-BETARII|NID1|ACTR2|USP32|LY6G6C|TEK|PATE1|
GO:0030554	adenyl nucleotide binding	molecular_function	0.023584	0.61777	186	1652	1711	18267	goat_102172639,goat_102186264,goat_102178881,goat_102181312,goat_102180345,goat_102174221,goat_100750232,goat_102183626,goat_100860836,goat_102173650,goat_102174340,goat_102187100,goat_102172670,goat_102170033,goat_102180926,goat_102180827,goat_102177736,goat_100860904,goat_102185001,goat_102191045,goat_102184158,goat_102180883,goat_102180480,goat_102177102,goat_100860750,goat_102188810,goat_1021…	ATP12A|MCM7|NID1|N4BP2L2|MYH13|CCDC3|CLCN1|ABCC12|KDR|KIAA1239|RFC4|RLF|SESTD1|RASD2|MAPK12|LOC102180827|MYO7A|AKT1|TXLNB|WNK2|YLPM1|MYH4|FLT4|AK7|LPL|PFKFB4|ANKRD1|TTF2|ATP1A1|VRK1|LDB3|EIF3B|CLK1|ACVR1B|LOC102171458|MARK4|CDK5|NLK|MOV10|ABCB8|LOC102180820|WARS|NEK2|GEM|MYO16|NEURL|SGK2|DHX8|GABPB2|TGF-BETARII|NAB2|NRAP|DDX47|LOC102173859|ALPK3|CAMK2A|MYLK4|NRK|USP32|AK1|ROS1|GARS|ABCA1|IRAK2|CR…
GO:0005694	chromosome	cellular_component	0.024148	0.61898	38	1652	297	18267	goat_102181575,goat_102185037,goat_102190693,goat_102180712,goat_102180883,goat_102181106,goat_102174320,goat_102187495,goat_102172915,goat_102175254,goat_102180648,goat_102180345,goat_102190546,goat_102180549,goat_102175493,goat_102174284,goat_102181155,goat_102168787,goat_102170478,goat_102172944,goat_100861336,goat_102190333,goat_102178660,goat_102171637,goat_102173694,goat_102171398,goat_1021…	NHSL2|ZBTB11|EPB41L2|DES|MYH4|SHROOM4|CPA6|DYSF|RAD21L1|LOC102175254|NRAP|MYH13|KRT222|LOC102180549|MYH7B|GRSF1|MYH2|SMCHD1|SETD1A|CCDC141|NSMCE1|FER1L6|CYTH1|LOC102171637|BBS5|ANKRD1|MYH8|LOC102190909|GRAP2|HMGN4|MYH3|USP14|MYH15|LOC102177638|NEB|NPM2|NGDN|MYH1|
GO:0001882	nucleoside binding	molecular_function	0.0249	0.61898	217	1652	2039	18267	goat_102170718,goat_102182963,goat_102183842,goat_102174441,goat_102170938,goat_100860837,goat_102187261,goat_102171133,goat_102180167,goat_100861267,goat_102181173,goat_102186447,goat_102179710,goat_102185139,goat_102189688,goat_100861303,goat_102179190,goat_102180932,goat_102175230,goat_102175915,goat_102183240,goat_102178109,goat_102172745,goat_102182769,goat_102177627,goat_102170866,goat_1021…	KIF1B|OBSCN|LOC102183842|CCDC12|FGFR2|LOC100860837|KIF18B|LOC102171133|ERBB4|PMS2|TAP1|NPR1|DDX18|PHKG1|CMPK2|LOC100861303|LOC102179190|MKNK2|FHAD1|WARS2|LOC102183240|ABCA9|EP400|PNCK|KIF27|LOC102170866|DDX58|GRSF1|ABCC9|FZD4|ARL14|P2RX3|DICER1|JUN|MYLK2|DDX17|LAMB2|PRDM15|LOC102169670|IFIH1|PAPSS2|OPA1|ABCD2|ALPK1|ZNF423|PRKD1|SATB1|DNM1|WDPCP|RAD18|RNGTT|ARL4C|DDX20|CSK|RASL11B|GIMAP1|LOC102174…
GO:0070085	glycosylation	biological_process	0.025544	0.61898	17	1652	111	18267	goat_102176619,goat_102172392,goat_102176624,goat_102179555,goat_102190625,goat_102182311,goat_102186102,goat_102185529,goat_102185435,goat_102169151,goat_102181316,goat_102169459,goat_102181772,goat_102181300,goat_102169726,goat_102168842,goat_102169116	KLHL1|B3GALNT1|LOC102176624|EFHC2|B3GALT2|TBC1D21|ART3|LSMEM1|FUT11|ST8SIA3|RPN2|ANO6|MGAT1|EBF2|DDC|ART1|LOC102169116|
GO:0006520	cellular amino acid metabolic process	biological_process	0.026062	0.61898	49	1652	395	18267	goat_102171522,goat_102175588,goat_102179544,goat_102185001,goat_102180883,goat_102173786,goat_102191350,goat_102173435,goat_102175345,goat_102169537,goat_102185576,goat_102185474,goat_102171631,goat_102187553,goat_102185423,goat_102181996,goat_102179197,goat_102169026,goat_102180345,goat_102169829,goat_102180628,goat_102190998,goat_102172639,goat_102185084,goat_102181003,goat_102185087,goat_1021…	FOSL2|ZNF512|AHCYL2|TXLNB|MYH4|FAH|AHCY|ABCA3|IQGAP3|FARS2|KDM3A|FAM78A|LOC102171631|NLRC3|JUN|ASNSD1|ABCA1|RAE1|MYH13|GARS|CEP112|PDE1A|ATP12A|CAMK2A|NAB2|FAM206A|LAMB2|DTD1|WARS|ANGPTL7|FHAD1|WARS2|MTR|DUS2|ADAMTSL3|LOC102175051|ACVR1B|MYH2|ZNF365|FMO3|CCDC12|MYH1|EIF3B|ARHGAP17|DDC|MYH3|AGPAT9|BGN|MYH8|
GO:0004071	aspartate-ammonia ligase activity	molecular_function	0.026118	0.61898	2	1652	3	18267	goat_102185084,goat_102175345	CAMK2A|IQGAP3|
GO:0001907	killing by symbiont of host cells	biological_process	0.026442	0.61898	5	1652	19	18267	goat_102179197,goat_102174284,goat_102172771,goat_102168953,goat_102172181	ABCA1|GRSF1|ALS2|LOC102168953|MLKL|
GO:0044004	disruption by symbiont of host cell	biological_process	0.026442	0.61898	5	1652	19	18267	goat_102179197,goat_102172181,goat_102174284,goat_102168953,goat_102172771	ABCA1|MLKL|GRSF1|LOC102168953|ALS2|
GO:0051818	disruption of cells of other organism involved in symbiotic interaction	biological_process	0.026442	0.61898	5	1652	19	18267	goat_102179197,goat_102168953,goat_102174284,goat_102172771,goat_102172181	ABCA1|LOC102168953|GRSF1|ALS2|MLKL|
GO:0051883	killing of cells in other organism involved in symbiotic interaction	biological_process	0.026442	0.61898	5	1652	19	18267	goat_102172181,goat_102172771,goat_102174284,goat_102168953,goat_102179197	MLKL|ALS2|GRSF1|LOC102168953|ABCA1|
GO:0043900	regulation of multi-organism process	biological_process	0.026475	0.61898	5	1652	19	18267	goat_102190826,goat_102183918,goat_102172181,goat_102172771,goat_102168953	WARS|SATB1|MLKL|ALS2|LOC102168953|
GO:0015740	C4-dicarboxylate transport	biological_process	0.026483	0.61898	5	1652	19	18267	goat_102180883,goat_102189873,goat_102175331,goat_102181716,goat_102181426	MYH4|ID2|MYH15|MYH3|MYH1|
GO:0018492	carbon-monoxide dehydrogenase (acceptor) activity	molecular_function	0.026531	0.61898	2	1652	3	18267	goat_100861394,goat_102185025	MFGE8|ZNF423|
GO:0005581	collagen	cellular_component	0.026548	0.61898	6	1652	23	18267	goat_102190083,goat_102181735,goat_102187872,goat_102177239,goat_102176947,goat_102186297	COL4A4|COL11A2|COL5A1|CNTNAP3|COL4A5|COL5A3|
GO:0035639	purine ribonucleoside triphosphate binding	molecular_function	0.02658	0.61898	215	1652	2022	18267	goat_102170938,goat_102187261,goat_102171133,goat_100860837,goat_102182963,goat_102183842,goat_102174441,goat_102170718,goat_102179190,goat_102189688,goat_100861303,goat_102186447,goat_102179710,goat_102185139,goat_102180167,goat_102181173,goat_100861267,goat_102172745,goat_102178109,goat_102183240,goat_102180932,goat_102175230,goat_102175915,goat_102174284,goat_102182769,goat_102177627,goat_1021…	FGFR2|KIF18B|LOC102171133|LOC100860837|OBSCN|LOC102183842|CCDC12|KIF1B|LOC102179190|CMPK2|LOC100861303|NPR1|DDX18|PHKG1|ERBB4|TAP1|PMS2|EP400|ABCA9|LOC102183240|MKNK2|FHAD1|WARS2|GRSF1|PNCK|KIF27|LOC102170866|DDX58|MYLK2|DDX17|P2RX3|ARL14|DICER1|JUN|ABCC9|FZD4|ZNF423|ALPK1|PRKD1|PAPSS2|IFIH1|ABCD2|OPA1|PRDM15|LOC102169670|LAMB2|DNM1|SATB1|RAD18|WDPCP|RNGTT|MYO18B|FARS2|IRAK3|GIMAP1|LOC102174202|D…
GO:0072686	mitotic spindle	cellular_component	0.026921	0.61898	10	1652	53	18267	goat_102180883,goat_102171157,goat_102180345,goat_102181426,goat_102173694,goat_102181155,goat_102180624,goat_102181716,goat_102175331,goat_102172944	MYH4|NGDN|MYH13|MYH1|BBS5|MYH2|MYH8|MYH3|MYH15|CCDC141|
GO:0002064	epithelial cell development	biological_process	0.027011	0.61898	2	1652	3	18267	goat_102185639,goat_102190333	GRAP2|FER1L6|
GO:0007281	germ cell development	biological_process	0.027011	0.61898	2	1652	3	18267	goat_102190333,goat_102185639	FER1L6|GRAP2|
GO:0007286	spermatid development	biological_process	0.027011	0.61898	2	1652	3	18267	goat_102190333,goat_102185639	FER1L6|GRAP2|
GO:0007289	spermatid nucleus differentiation	biological_process	0.027011	0.61898	2	1652	3	18267	goat_102185639,goat_102190333	GRAP2|FER1L6|
GO:0035092	sperm chromatin condensation	biological_process	0.027011	0.61898	2	1652	3	18267	goat_102185639,goat_102190333	GRAP2|FER1L6|
GO:0048515	spermatid differentiation	biological_process	0.027011	0.61898	2	1652	3	18267	goat_102185639,goat_102190333	GRAP2|FER1L6|
GO:0032879	regulation of localization	biological_process	0.027162	0.61898	9	1652	45	18267	goat_102178827,goat_102170861,goat_102169420,goat_102169343,goat_102175331,goat_102179710,goat_102179435,goat_102173713,goat_102185378	TPM2|GAB3|NLN|PLCD4|MYH15|DDX18|TPM3|PLEKHA1|COL9A1|
GO:0005615	extracellular space	cellular_component	0.027547	0.61898	25	1652	181	18267	goat_100860826,goat_102176516,goat_102190686,goat_102180712,goat_102177320,goat_102189753,goat_102181155,goat_102177062,goat_102182798,goat_102172745,goat_102184377,goat_102180883,goat_102169384,goat_102175230,goat_102175810,goat_102181716,goat_102175331,goat_100861147,goat_102178138,goat_102180624,goat_102179435,goat_102181426,goat_102190817,goat_102174221,goat_102177484	LOC100860826|CPAMD8|LOC102190686|DES|LOC102177320|LOC102189753|MYH2|WISP3|TSGA10|EP400|CARTPT|MYH4|FGF17|FHAD1|LSS|MYH3|MYH15|SDPR|SOSTDC1|MYH8|TPM3|MYH1|KRT24|CCDC3|LOC102177484|
GO:0001883	purine nucleoside binding	molecular_function	0.027561	0.61898	215	1652	2024	18267	goat_102177876,goat_102185706,goat_102185771,goat_102168999,goat_102179971,goat_102188225,goat_102169100,goat_102171962,goat_102191409,goat_102191110,goat_102189140,goat_102175331,goat_102168953,goat_102187490,goat_102182832,goat_102183117,goat_102177866,goat_102172696,goat_102177217,goat_102185675,goat_102168742,goat_102183467,goat_102169352,goat_102176968,goat_102169659,goat_102169516,goat_1021…	ARL9|SLFNL1|BRSK1|CLK4|SETD1B|SPTB|TEK|FRMPD4|SRPK3|LOC102191110|LOC102189140|MYH15|LOC102168953|RRAGD|TSC22D2|DSG3|ACSL1|MORC4|LOC102177217|ABCC8|PCK1|EPHA4|LOC102169352|TMEM131|RAB9A|MAP2K6|LOC102181869|RPS6KC1|ZNF365|ARL4A|MEIS1|MYH7B|RAB40B|ACACA|PLK5|RIT1|RASL10A|PFKFB1|ABCA3|ACTR2|ZBTB11|DSG2|RAB3D|LOC102171133|KIF18B|LOC100860837|FGFR2|CCDC12|OBSCN|LOC102183842|KIF1B|LOC102179190|CMPK2|LOC…
GO:0032549	ribonucleoside binding	molecular_function	0.027561	0.61898	215	1652	2024	18267	goat_102189439,goat_102169670,goat_102183372,goat_102180201,goat_102185025,goat_102173788,goat_102187555,goat_102183188,goat_102188922,goat_102185118,goat_102187656,goat_102184122,goat_102183493,goat_102182147,goat_102180244,goat_102173127,goat_102185423,goat_102175335,goat_102191580,goat_102182558,goat_102170270,goat_102170404,goat_102169537,goat_102185591,goat_102178333,goat_102184332,goat_1021…	PRDM15|LOC102169670|LAMB2|ALPK1|ZNF423|PRKD1|PAPSS2|IFIH1|ABCD2|OPA1|ABCC9|FZD4|DDX17|MYLK2|P2RX3|ARL14|JUN|DICER1|ARL4C|DDX20|CSK|RASL11B|FARS2|MYO18B|IRAK3|GIMAP1|LOC102174202|DDX25|DNM1|SATB1|WDPCP|RAD18|RNGTT|DDX18|NPR1|PHKG1|ERBB4|PMS2|TAP1|LOC102179190|CMPK2|LOC100861303|KIF1B|FGFR2|KIF18B|LOC102171133|LOC100860837|OBSCN|LOC102183842|CCDC12|GRSF1|PNCK|KIF27|LOC102170866|DDX58|LOC102183240|M…
GO:0032550	purine ribonucleoside binding	molecular_function	0.027561	0.61898	215	1652	2024	18267	goat_102187027,goat_102173650,goat_100860836,goat_102183626,goat_102181312,goat_102180345,goat_102179952,goat_102172639,goat_102178881,goat_102186264,goat_102180480,goat_102177102,goat_100860904,goat_102180883,goat_102184158,goat_102191045,goat_102185001,goat_102189193,goat_102180926,goat_102177736,goat_102180827,goat_102170440,goat_102178909,goat_102187100,goat_102174340,goat_102172670,goat_1021…	AGAP3|KIAA1239|KDR|ABCC12|N4BP2L2|MYH13|PCK2|ATP12A|NID1|MCM7|FLT4|AK7|AKT1|MYH4|YLPM1|WNK2|TXLNB|SRPR|MAPK12|MYO7A|LOC102180827|EEF1A2|TUBE1|RLF|RFC4|SESTD1|RASD2|EIF3B|VRK1|ATP1A1|TTF2|LDB3|RAB15|PFKFB4|ANKRD1|LPL|NEK2|WARS|DHX8|SGK2|RAB31|NEURL|GEM|MYO16|RAB28|LOC102180820|ABCB8|MARK4|CDK5|MOV10|NLK|CLK1|LOC102171458|ACVR1B|ABCA1|DGKA|ROS1|AK1|USP32|GARS|EREG|CAMK2A|ALPK3|LOC102173859|NRK|MYLK…
GO:0005977	glycogen metabolic process	biological_process	0.027845	0.61898	3	1652	8	18267	goat_102178874,goat_102191003,goat_102180250	AGL|POGK|LOC102180250|
GO:0006112	energy reserve metabolic process	biological_process	0.027845	0.61898	3	1652	8	18267	goat_102191003,goat_102180250,goat_102178874	POGK|LOC102180250|AGL|
GO:0009893	positive regulation of metabolic process	biological_process	0.028088	0.61898	28	1652	205	18267	goat_102190817,goat_102181426,goat_102171244,goat_102174901,goat_102175557,goat_102174221,goat_102188225,goat_102180345,goat_102179190,goat_102173093,goat_102181716,goat_102175331,goat_102186801,goat_102182924,goat_102176731,goat_102172745,goat_102184377,goat_102190719,goat_102184494,goat_102171997,goat_102172972,goat_102175230,goat_102180883,goat_102190910,goat_102184713,goat_102182103,goat_1021…	KRT24|MYH1|ROS1|HBP1|DDIT3|CCDC3|SPTB|MYH13|LOC102179190|ATG14|MYH3|MYH15|NPM1|TCEA3|EIF5A2|EP400|CARTPT|TRAF3IP3|CCDC172|ACP2|MYBPC1|FHAD1|MYH4|FMNL1|LOC102184713|PRICKLE1|KIF27|MYH2|
GO:0031325	positive regulation of cellular metabolic process	biological_process	0.028088	0.61898	28	1652	205	18267	goat_102190910,goat_102182103,goat_102177627,goat_102181155,goat_102184713,goat_102190719,goat_102172745,goat_102184377,goat_102175230,goat_102180883,goat_102171997,goat_102184494,goat_102172972,goat_102181716,goat_102175331,goat_102186801,goat_102179190,goat_102173093,goat_102176731,goat_102182924,goat_102190817,goat_102181426,goat_102175557,goat_102174901,goat_102180345,goat_102188225,goat_1021…	FMNL1|PRICKLE1|KIF27|MYH2|LOC102184713|TRAF3IP3|EP400|CARTPT|FHAD1|MYH4|ACP2|CCDC172|MYBPC1|MYH3|MYH15|NPM1|LOC102179190|ATG14|EIF5A2|TCEA3|KRT24|MYH1|DDIT3|HBP1|MYH13|SPTB|CCDC3|ROS1|
GO:0070403	NAD+ binding	molecular_function	0.028592	0.62677	3	1652	8	18267	goat_102180824,goat_102174381,goat_102171640	SIRT1|SIRT6|SIRT4|
GO:0042803	protein homodimerization activity	molecular_function	0.028841	0.6272	20	1652	138	18267	goat_102169420,goat_102174221,goat_102171475,goat_102172040,goat_102185706,goat_102181426,goat_102190817,goat_102177767,goat_102179435,goat_102180012,goat_102172389,goat_102181716,goat_102180883,goat_102185389,goat_102178827,goat_102182798,goat_102181155,goat_102190686,goat_102180712,goat_102183374	NLN|CCDC3|PDE4DIP|FOSL1|SLFNL1|MYH1|KRT24|GABPB2|TPM3|CTNNA3|CCDC54|MYH3|MYH4|ANGPTL7|TPM2|TSGA10|MYH2|LOC102190686|DES|RNF8|
GO:0000160	phosphorelay signal transduction system	biological_process	0.028913	0.6272	10	1652	53	18267	goat_102188195,goat_102180883,goat_102176971,goat_102181426,goat_102181155,goat_102180624,goat_102175061,goat_102175331,goat_102184332,goat_102173788	LDB3|MYH4|VPS54|MYH1|MYH2|MYH8|PDE8A|MYH15|GIMAP1|PRKD1|
GO:0032553	ribonucleotide binding	molecular_function	0.029168	0.62946	217	1652	2048	18267	goat_102187523,goat_102178040,goat_102190163,goat_102173801,goat_100861149,goat_102186186,goat_102171458,goat_102190826,goat_102187516,goat_102171173,goat_102170578,goat_102170796,goat_102168991,goat_102190431,goat_102177392,goat_102175614,goat_102185895,goat_102180820,goat_102189215,goat_102188810,goat_102171398,goat_100860750,goat_102168598,goat_102180361,goat_102177381,goat_102183561,goat_1021…	MARK4|CDK5|NLK|MOV10|CLK1|ACVR1B|LOC102171458|WARS|NEK2|GEM|NEURL|MYO16|RAB28|SGK2|RAB31|DHX8|ABCB8|LOC102180820|RAB15|PFKFB4|ANKRD1|LPL|EIF3B|TTF2|VRK1|ATP1A1|LDB3|MAPK12|SRPR|MYO7A|LOC102180827|RFC4|RLF|EEF1A2|TUBE1|SESTD1|RASD2|FLT4|AK7|AKT1|WNK2|YLPM1|TXLNB|MYH4|ATP12A|MCM7|NID1|AGAP3|ABCC12|KDR|KIAA1239|N4BP2L2|PCK2|MYH13|SMCHD1|MAP3K1|NUP160|TIE1|ANKK1|ALDH18A1|LOC102181811|PSKH2|AK4|PTGES3…
GO:0006487	protein N-linked glycosylation	biological_process	0.029895	0.64182	4	1652	13	18267	goat_102176619,goat_102181300,goat_102181316,goat_102169726	KLHL1|EBF2|RPN2|DDC|
GO:0032555	purine ribonucleotide binding	molecular_function	0.031058	0.66041	215	1652	2031	18267	goat_102168999,goat_102179971,goat_102188225,goat_102169100,goat_102177876,goat_102185706,goat_102185771,goat_102168953,goat_102183117,goat_102187490,goat_102182832,goat_102171962,goat_102191409,goat_102191110,goat_102175331,goat_102189140,goat_102183467,goat_102172696,goat_102177217,goat_102177866,goat_102185675,goat_102168742,goat_102180411,goat_102170486,goat_102174805,goat_102169352,goat_1021…	CLK4|SETD1B|SPTB|TEK|ARL9|SLFNL1|BRSK1|LOC102168953|DSG3|RRAGD|TSC22D2|FRMPD4|SRPK3|LOC102191110|MYH15|LOC102189140|EPHA4|MORC4|LOC102177217|ACSL1|ABCC8|PCK1|RPS6KC1|ZNF365|ARL4A|LOC102169352|RAB9A|TMEM131|MAP2K6|LOC102181869|MEIS1|MYH7B|ACACA|RAB40B|RIT1|PFKFB1|RASL10A|PLK5|ZBTB11|DSG2|RAB3D|ACTR2|ABCA3|KIF1B|KIF18B|LOC102171133|LOC100860837|FGFR2|CCDC12|LOC102183842|OBSCN|PHKG1|NPR1|DDX18|TAP1|…
GO:0051049	regulation of transport	biological_process	0.031078	0.66041	6	1652	25	18267	goat_102173713,goat_102185378,goat_102169420,goat_102179710,goat_102169343,goat_102170861	PLEKHA1|COL9A1|NLN|DDX18|PLCD4|GAB3|
GO:0004857	enzyme inhibitor activity	molecular_function	0.031555	0.66713	29	1652	224	18267	goat_102179953,goat_102189484,goat_102177114,goat_102184713,goat_102191290,goat_102169855,goat_102188588,goat_102176516,goat_102185317,goat_102178550,goat_102185525,goat_102178312,goat_102187414,goat_102180696,goat_102168241,goat_102188355,goat_102173323,goat_102191119,goat_102175277,goat_102191299,goat_102177484,goat_102187536,goat_102188033,goat_102180806,goat_102185477,goat_102174978,goat_1021…	RGS6|ESR1|DTNA|LOC102184713|OAZ3|CCL14|LOC102188588|CPAMD8|TFPI|SPINT4|LOC102185525|ITIH3|LOC102187414|PPP1R1B|LOC102168241|OXCT1|ARHGAP10|VWF|CDKN1B|SPP2|LOC102177484|PCOLCE2|C3|NEB|TGM2|KNG1|PKIA|FASN|ABCA1|
GO:0017076	purine nucleotide binding	molecular_function	0.033262	0.68747	219	1652	2076	18267	goat_102170486,goat_102180411,goat_102174805,goat_102169659,goat_102176968,goat_102169352,goat_102181869,goat_102169516,goat_102183467,goat_102168742,goat_102185675,goat_102172696,goat_102177217,goat_102177866,goat_102168953,goat_102182832,goat_102187490,goat_102183117,goat_102171962,goat_102191409,goat_102175331,goat_102191110,goat_102189140,goat_102168999,goat_102169100,goat_102179971,goat_1021…	ZNF365|RPS6KC1|ARL4A|RAB9A|TMEM131|LOC102169352|LOC102181869|MAP2K6|EPHA4|PCK1|ABCC8|MORC4|LOC102177217|ACSL1|LOC102168953|TSC22D2|RRAGD|DSG3|FRMPD4|SRPK3|MYH15|LOC102191110|LOC102189140|CLK4|TEK|SETD1B|SPTB|PDE4DIP|ARL9|BRSK1|SLFNL1|ZBTB11|RAB3D|DSG2|ACTR2|ABCA3|RIT1|PFKFB1|RASL10A|PLK5|ACACA|RAB40B|MYH7B|MEIS1|GRSF1|LOC102170866|PNCK|KIF27|DDX58|LOC102183240|FHAD1|MKNK2|WARS2|EP400|ABCA9|DDX18|…
GO:0022610	biological adhesion	biological_process	0.033402	0.68747	52	1652	425	18267	goat_102169638,goat_102191245,goat_102169849,goat_102187443,goat_102190117,goat_102179675,goat_100861394,goat_102178827,goat_102184547,goat_102176058,goat_102180883,goat_102177239,goat_102178881,goat_102181327,goat_102172305,goat_102175182,goat_102180012,goat_102189245,goat_102183372,goat_102181386,goat_102186058,goat_102180482,goat_102188718,goat_102190686,goat_102170478,goat_102184211,goat_1021…	CDH7|NID2|LOC102169849|DSG2|COMP|THBS4|MFGE8|TPM2|STX6|LYVE1|MYH4|CNTNAP3|NID1|CUX2|STAB1|EPDR1|CTNNA3|LOC102189245|LAMB2|PCDHB1|TTC6|TPM4|CNTN3|LOC102190686|SETD1A|DSC2|AOC3|TIE1|MYH2|EDIL3|EP400|LOC102185698|LOC102178978|F8|PCDHB14|CAST|F5|MYH3|MYH15|MYH8|TPM3|DCBLD2|CDH15|DSG3|DRC1|PCDH12|CRYBB3|CDH5|KRT24|MYH1|SCUBE2|C10H14orf37|
GO:0000778	condensed nuclear chromosome kinetochore	cellular_component	0.033672	0.68747	11	1652	63	18267	goat_102181155,goat_102180624,goat_102172944,goat_102181716,goat_102175331,goat_102180345,goat_102171157,goat_102180883,goat_102178660,goat_102181426,goat_102173694	MYH2|MYH8|CCDC141|MYH3|MYH15|MYH13|NGDN|MYH4|CYTH1|MYH1|BBS5|
GO:0000780	condensed nuclear chromosome, centromeric region	cellular_component	0.033672	0.68747	11	1652	63	18267	goat_102181716,goat_102175331,goat_102172944,goat_102180624,goat_102181155,goat_102173694,goat_102181426,goat_102178660,goat_102180883,goat_102171157,goat_102180345	MYH3|MYH15|CCDC141|MYH8|MYH2|BBS5|MYH1|CYTH1|MYH4|NGDN|MYH13|
GO:0000940	condensed chromosome outer kinetochore	cellular_component	0.033672	0.68747	11	1652	63	18267	goat_102181716,goat_102175331,goat_102172944,goat_102181155,goat_102180624,goat_102181426,goat_102173694,goat_102180345,goat_102171157,goat_102180883,goat_102178660	MYH3|MYH15|CCDC141|MYH2|MYH8|MYH1|BBS5|MYH13|NGDN|MYH4|CYTH1|
GO:0000942	condensed nuclear chromosome outer kinetochore	cellular_component	0.033672	0.68747	11	1652	63	18267	goat_102181426,goat_102173694,goat_102180345,goat_102180883,goat_102171157,goat_102178660,goat_102181716,goat_102172944,goat_102175331,goat_102181155,goat_102180624	MYH1|BBS5|MYH13|MYH4|NGDN|CYTH1|MYH3|CCDC141|MYH15|MYH2|MYH8|
GO:0042729	DASH complex	cellular_component	0.033672	0.68747	11	1652	63	18267	goat_102180883,goat_102180345,goat_102171157,goat_102178660,goat_102181426,goat_102173694,goat_102181155,goat_102180624,goat_102175331,goat_102181716,goat_102172944	MYH4|MYH13|NGDN|CYTH1|MYH1|BBS5|MYH2|MYH8|MYH15|MYH3|CCDC141|
GO:0016748	succinyltransferase activity	molecular_function	0.034087	0.69255	3	1652	8	18267	goat_100861387,goat_102177107,goat_102169026	ALAS1|SCN11A|RAE1|
GO:0030291	protein serine/threonine kinase inhibitor activity	molecular_function	0.035955	0.72696	4	1652	14	18267	goat_102176903,goat_102175277,goat_102179953,goat_102188355	PKIA|CDKN1B|RGS6|OXCT1|
GO:0051338	regulation of transferase activity	biological_process	0.036524	0.73488	4	1652	14	18267	goat_102188355,goat_102176903,goat_102184377,goat_102172745	OXCT1|PKIA|CARTPT|EP400|
GO:0043168	anion binding	molecular_function	0.037063	0.73848	244	1652	2334	18267	goat_102180883,goat_102185001,goat_102191045,goat_102184158,goat_100860904,goat_102177102,goat_102180480,goat_102172670,goat_102170033,goat_102182791,goat_102187553,goat_102178909,goat_102170440,goat_102187100,goat_102174340,goat_102180827,goat_102177736,goat_102189193,goat_102180926,goat_102180345,goat_102179952,goat_102181312,goat_102173650,goat_102183626,goat_100860836,goat_102187027,goat_1021…	MYH4|TXLNB|WNK2|YLPM1|AKT1|AK7|FLT4|SESTD1|RASD2|DDO|NLRC3|TUBE1|EEF1A2|RLF|RFC4|LOC102180827|MYO7A|SRPR|MAPK12|MYH13|PCK2|N4BP2L2|KIAA1239|ABCC12|KDR|AGAP3|NID1|MCM7|ATP12A|LOC102180820|ABCB8|DHX8|SGK2|RAB31|GEM|NEURL|MYO16|RAB28|NEK2|WARS|LOC102171458|ACVR1B|CLK1|MOV10|NLK|CDK5|DUS2|MARK4|LDB3|ATP1A1|DPYD|DDC|VRK1|TTF2|GAB3|EIF3B|BGN|PFKFB4|ARHGAP10|LPL|ANKRD1|RAB15|ALPK2|FOSL2|RAB6B|RAB2B|JAK2…
GO:0007517	muscle organ development	biological_process	0.037234	0.73848	2	1652	4	18267	goat_100861395,goat_100861258	MYOG|MYF6|
GO:0061061	muscle structure development	biological_process	0.037234	0.73848	2	1652	4	18267	goat_100861395,goat_100861258	MYOG|MYF6|
GO:0016615	malate dehydrogenase activity	molecular_function	0.038337	0.75675	4	1652	14	18267	goat_102179544,goat_100860863,goat_102191245,goat_102184694	AHCYL2|ME1|NID2|ME3|
GO:0009607	response to biotic stimulus	biological_process	0.03856	0.75755	20	1652	142	18267	goat_102174172,goat_102178567,goat_102181977,goat_100860863,goat_102179229,goat_102186786,goat_102180648,goat_102190368,goat_102178011,goat_102187901,goat_100861055,goat_102191641,goat_102180655,goat_102187140,goat_102168399,goat_102171972,goat_102187699,goat_102180865,goat_102174059,goat_102175230	PRRT1|LOC102178567|TMEM233|ME1|RYR1|TRIM21|NRAP|CA14|LOC102178011|LOC102187901|CLUAP1|TMEM91|LOC102180655|SMYD1|CHRND|LEAP2|PRRG4|FAM171A1|TUSC5|FHAD1|
GO:0048037	cofactor binding	molecular_function	0.039131	0.76516	40	1652	327	18267	goat_102177936,goat_102183241,goat_102182791,goat_102171640,goat_102178423,goat_102171407,goat_102179544,goat_102191350,goat_102174863,goat_102186197,goat_102182896,goat_102187970,goat_102169762,goat_102174381,goat_102183447,goat_102168295,goat_102188107,goat_102182834,goat_102190541,goat_102184694,goat_102180824,goat_102171545,goat_102174841,goat_102180167,goat_102183219,goat_102172859,goat_1021…	HHIPL1|SNTG2|DDO|SIRT4|STEAP2|GPD1|AHCYL2|AHCY|H6PD|ADH5|LOC102182896|QSER1|HMGCR|SIRT6|HSD11B2|AOC3|ALDH18A1|FAM107A|DUS2|ME3|SIRT1|PNPO|LOC102174841|ERBB4|BGN|DHCR24|SCN11A|ARHGAP10|ME1|ALAS1|GADL1|TKTL2|AOC1|AOC2|PABPC4|SETD1B|DDC|DPYD|FMO3|NOS3|
GO:0000165	MAPK cascade	biological_process	0.03954	0.76598	2	1652	4	18267	goat_102172745,goat_102184377	EP400|CARTPT|
GO:0043408	regulation of MAPK cascade	biological_process	0.03954	0.76598	2	1652	4	18267	goat_102184377,goat_102172745	CARTPT|EP400|
GO:0004553	hydrolase activity, hydrolyzing O-glycosyl compounds	molecular_function	0.040294	0.76712	26	1652	195	18267	goat_100860748,goat_102182552,goat_100861227,goat_102190299,goat_102174450,goat_102179396,goat_102187164,goat_102175634,goat_102169805,goat_102189688,goat_102179542,goat_102187495,goat_102186772,goat_102187600,goat_102180045,goat_102168417,goat_102169576,goat_102173234,goat_102170132,goat_102170862,goat_102180941,goat_102181606,goat_102178874,goat_102175798,goat_102186186,goat_102191580	PH-20|MAN1C1|OVN|PTPRR|MYOM1|MROH8|ENGASE|LOC102175634|PRMT2|CMPK2|AMPH|DYSF|FERMT2|DRC1|HEXA|LOC102168417|CCL16|LOC102173234|LOC102170132|KLB|NCOA7|DNAJC5G|AGL|GAA|ACVR1B|ARL4C|
GO:0000272	polysaccharide catabolic process	biological_process	0.040813	0.76712	3	1652	9	18267	goat_102178874,goat_102170478,goat_102191580	AGL|SETD1A|ARL4C|
GO:0006094	gluconeogenesis	biological_process	0.040815	0.76712	3	1652	9	18267	goat_102168742,goat_102189150,goat_102179952	PCK1|GPI|PCK2|
GO:0051382	kinetochore assembly	biological_process	0.041877	0.76712	5	1652	21	18267	goat_102180712,goat_102179949,goat_102180624,goat_102184837,goat_102180883	DES|CENPW|MYH8|ZFHX3|MYH4|
GO:0051383	kinetochore organization	biological_process	0.041877	0.76712	5	1652	21	18267	goat_102179949,goat_102180712,goat_102180883,goat_102180624,goat_102184837	CENPW|DES|MYH4|MYH8|ZFHX3|
GO:0000777	condensed chromosome kinetochore	cellular_component	0.041903	0.76712	11	1652	65	18267	goat_102181155,goat_102180624,goat_102181716,goat_102172944,goat_102175331,goat_102180345,goat_102180883,goat_102171157,goat_102178660,goat_102181426,goat_102173694	MYH2|MYH8|MYH3|CCDC141|MYH15|MYH13|MYH4|NGDN|CYTH1|MYH1|BBS5|
GO:0000779	condensed chromosome, centromeric region	cellular_component	0.041903	0.76712	11	1652	65	18267	goat_102180345,goat_102171157,goat_102180883,goat_102178660,goat_102181426,goat_102173694,goat_102181155,goat_102180624,goat_102175331,goat_102181716,goat_102172944	MYH13|NGDN|MYH4|CYTH1|MYH1|BBS5|MYH2|MYH8|MYH15|MYH3|CCDC141|
GO:0005164	tumor necrosis factor receptor binding	molecular_function	0.042329	0.76712	6	1652	30	18267	goat_102173335,goat_102186813,goat_100861240,goat_100860886,goat_102172335,goat_102179308	TNFSF10|C1QB|LOC100861240|TNFSF13|CD40LG|TNFSF4|
GO:0032813	tumor necrosis factor receptor superfamily binding	molecular_function	0.042329	0.76712	6	1652	30	18267	goat_100861240,goat_102186813,goat_102173335,goat_102179308,goat_100860886,goat_102172335	LOC100861240|C1QB|TNFSF10|TNFSF4|TNFSF13|CD40LG|
GO:0019082	viral protein processing	biological_process	0.042576	0.76712	5	1652	21	18267	goat_102190873,goat_102177767,goat_102186490,goat_102180503,goat_102186498	CCHCR1|GABPB2|DPYSL5|GPR21|KIAA1429|
GO:0005048	signal sequence binding	molecular_function	0.042777	0.76712	2	1652	4	18267	goat_102183218,goat_102183096	KDELR3|KDELR1|
GO:0006621	protein retention in ER lumen	biological_process	0.042777	0.76712	2	1652	4	18267	goat_102183096,goat_102183218	KDELR1|KDELR3|
GO:0035437	maintenance of protein localization in endoplasmic reticulum	biological_process	0.042777	0.76712	2	1652	4	18267	goat_102183096,goat_102183218	KDELR1|KDELR3|
GO:0042277	peptide binding	molecular_function	0.042777	0.76712	2	1652	4	18267	goat_102183218,goat_102183096	KDELR3|KDELR1|
GO:0046923	ER retention sequence binding	molecular_function	0.042777	0.76712	2	1652	4	18267	goat_102183096,goat_102183218	KDELR1|KDELR3|
GO:0072595	maintenance of protein localization in organelle	biological_process	0.042777	0.76712	2	1652	4	18267	goat_102183096,goat_102183218	KDELR1|KDELR3|
GO:0032065	cortical protein anchoring	biological_process	0.043099	0.76712	4	1652	14	18267	goat_102169343,goat_102170861,goat_102173713,goat_102179710	PLCD4|GAB3|PLEKHA1|DDX18|
GO:0051220	cytoplasmic sequestering of protein	biological_process	0.043099	0.76712	4	1652	14	18267	goat_102170861,goat_102169343,goat_102173713,goat_102179710	GAB3|PLCD4|PLEKHA1|DDX18|
GO:0051224	negative regulation of protein transport	biological_process	0.043099	0.76712	4	1652	14	18267	goat_102179710,goat_102173713,goat_102169343,goat_102170861	DDX18|PLEKHA1|PLCD4|GAB3|
GO:0004848	ureidoglycolate hydrolase activity	molecular_function	0.043301	0.76743	2	1652	4	18267	goat_102170678,goat_102172685	FHL1|FHL3|
GO:0016888	endodeoxyribonuclease activity, producing 5'-phosphomonoesters	molecular_function	0.043574	0.76789	7	1652	35	18267	goat_102168544,goat_102177198,goat_102189406,goat_100861224,goat_102188777,goat_102188424,goat_102185675	HAUS2|ERG|TMEM182|ACACA|CAMSAP1|ALKBH8|ABCC8|
GO:0015886	heme transport	biological_process	0.043879	0.76789	4	1652	15	18267	goat_102169685,goat_102184797,goat_102177827,goat_102172076	SCUBE2|GABRA4|PAPD5|CD93|
GO:1901678	iron coordination entity transport	biological_process	0.043879	0.76789	4	1652	15	18267	goat_102172076,goat_102177827,goat_102184797,goat_102169685	CD93|PAPD5|GABRA4|SCUBE2|
GO:0022836	gated channel activity	molecular_function	0.044403	0.77057	26	1652	192	18267	goat_100750232,goat_102175557,goat_102185961,goat_102184981,goat_102168378,goat_102186276,goat_102185938,goat_102178206,goat_102181818,goat_102179229,goat_102189520,goat_102177107,goat_102178962,goat_102177748,goat_102168674,goat_102171802,goat_102187919,goat_102185001,goat_102188013,goat_102177187,goat_102168399,goat_102186994,goat_102184797,goat_102191614,goat_102169266,goat_102177937	CLCN1|DDIT3|KCNE4|CYSLTR1|GRIA2|KCNMA1|KCNJ11|CACNB1|CHRNA1|RYR1|ADAM11|SCN11A|KCNN3|SCN4A|CHRNG|KCNB1|GRID1|TXLNB|KCNJ13|GRIN2D|CHRND|CHRNB1|GABRA4|GRIN3A|GRIA3|SCN7A|
GO:0022839	ion gated channel activity	molecular_function	0.044403	0.77057	26	1652	192	18267	goat_102168674,goat_102171802,goat_102187919,goat_102178206,goat_102181818,goat_102178962,goat_102177748,goat_102177107,goat_102189520,goat_102179229,goat_102185938,goat_102186276,goat_102175557,goat_100750232,goat_102184981,goat_102185961,goat_102168378,goat_102191614,goat_102169266,goat_102177937,goat_102184797,goat_102186994,goat_102188013,goat_102185001,goat_102168399,goat_102177187	CHRNG|KCNB1|GRID1|CACNB1|CHRNA1|KCNN3|SCN4A|SCN11A|ADAM11|RYR1|KCNJ11|KCNMA1|DDIT3|CLCN1|CYSLTR1|KCNE4|GRIA2|GRIN3A|GRIA3|SCN7A|GABRA4|CHRNB1|KCNJ13|TXLNB|CHRND|GRIN2D|
GO:0008218	bioluminescence	biological_process	0.045249	0.77575	3	1652	9	18267	goat_102181689,goat_102179701,goat_102184713	ALDH1A2|ALDH3A1|LOC102184713|
GO:0001614	purinergic nucleotide receptor activity	molecular_function	0.045997	0.77575	3	1652	9	18267	goat_102181046,goat_102180244,goat_102188107	MEIS1|P2RX3|ALDH18A1|
GO:0016502	nucleotide receptor activity	molecular_function	0.045997	0.77575	3	1652	9	18267	goat_102181046,goat_102180244,goat_102188107	MEIS1|P2RX3|ALDH18A1|
GO:0035586	purinergic receptor activity	molecular_function	0.045997	0.77575	3	1652	9	18267	goat_102180244,goat_102181046,goat_102188107	P2RX3|MEIS1|ALDH18A1|
GO:0070972	protein localization to endoplasmic reticulum	biological_process	0.046072	0.77575	8	1652	43	18267	goat_102183842,goat_102173930,goat_102183096,goat_102180820,goat_102173435,goat_102189193,goat_102183218,goat_102181173	LOC102183842|PFKFB1|KDELR1|LOC102180820|ABCA3|SRPR|KDELR3|TAP1|
GO:0042025	host cell nucleus	cellular_component	0.046331	0.77575	13	1652	83	18267	goat_102170674,goat_102187391,goat_102172771,goat_102172731,goat_102174060,goat_102189010,goat_102185002,goat_102172181,goat_102168953,goat_102172998,goat_102191409,goat_100861124,goat_102171016	LOC102170674|CILP2|ALS2|PRRX2|DOC2B|LRP1|GRM1|MLKL|LOC102168953|LOC102172998|SRPK3|DRAP1|R3HDM1|
GO:0048038	quinone binding	molecular_function	0.046647	0.77575	4	1652	16	18267	goat_102177774,goat_102177936,goat_102168762,goat_102168295	AOC1|HHIPL1|AOC2|AOC3|
GO:0004864	protein phosphatase inhibitor activity	molecular_function	0.047551	0.77575	3	1652	10	18267	goat_102180696,goat_102169855,goat_102177114	PPP1R1B|CCL14|DTNA|
GO:0019212	phosphatase inhibitor activity	molecular_function	0.047551	0.77575	3	1652	10	18267	goat_102177114,goat_102180696,goat_102169855	DTNA|PPP1R1B|CCL14|
GO:0004013	adenosylhomocysteinase activity	molecular_function	0.047551	0.77575	2	1652	4	18267	goat_102179544,goat_102191350	AHCYL2|AHCY|
GO:0016801	hydrolase activity, acting on ether bonds	molecular_function	0.047551	0.77575	2	1652	4	18267	goat_102179544,goat_102191350	AHCYL2|AHCY|
GO:0016802	trialkylsulfonium hydrolase activity	molecular_function	0.047551	0.77575	2	1652	4	18267	goat_102179544,goat_102191350	AHCYL2|AHCY|
GO:0005096	GTPase activator activity	molecular_function	0.047961	0.77575	19	1652	130	18267	goat_102183389,goat_102170442,goat_102182646,goat_102185102,goat_102187505,goat_102180948,goat_102184461,goat_102187027,goat_102184306,goat_102174221,goat_102172131,goat_102181048,goat_102175345,goat_102177991,goat_102187840,goat_102170439,goat_102182798,goat_102170782,goat_102182311	PEG10|ASAP1|ASAP3|SMAP1|RALGAPB|TBC1D20|SGSM1|AGAP3|RASA4|CCDC3|TBC1D8B|RABGAP1|IQGAP3|RASA3|TBC1D30|RALGAPA2|TSGA10|RASA1|TBC1D21|
GO:0005929	cilium	cellular_component	0.048209	0.77575	17	1652	120	18267	goat_102171475,goat_102179556,goat_102181426,goat_102190817,goat_102180345,goat_102188225,goat_102175557,goat_102181716,goat_102175331,goat_102180624,goat_102179542,goat_102183372,goat_102184494,goat_102180883,goat_102190686,goat_102180712,goat_102181155	PDE4DIP|LOC102179556|MYH1|KRT24|MYH13|SPTB|DDIT3|MYH3|MYH15|MYH8|AMPH|LAMB2|CCDC172|MYH4|LOC102190686|DES|MYH2|
GO:0031514	motile cilium	cellular_component	0.048209	0.77575	17	1652	120	18267	goat_102179556,goat_102181426,goat_102190817,goat_102171475,goat_102180345,goat_102188225,goat_102175557,goat_102181716,goat_102175331,goat_102183372,goat_102179542,goat_102180624,goat_102180883,goat_102184494,goat_102180712,goat_102190686,goat_102181155	LOC102179556|MYH1|KRT24|PDE4DIP|MYH13|SPTB|DDIT3|MYH3|MYH15|LAMB2|AMPH|MYH8|MYH4|CCDC172|DES|LOC102190686|MYH2|
GO:0008380	RNA splicing	biological_process	0.048503	0.77575	9	1652	51	18267	goat_102180883,goat_102177198,goat_102174754,goat_102169102,goat_100860954,goat_102187576,goat_102171917,goat_102172728,goat_102172789	MYH4|ERG|PRPF18|NPM2|TNNC1|TAF1|ACE|SNW1|LUC7L2|
GO:0019054	modulation by virus of host process	biological_process	0.048634	0.77575	6	1652	30	18267	goat_102173323,goat_102168953,goat_102172771,goat_102172181,goat_102185525,goat_102180480	ARHGAP10|LOC102168953|ALS2|MLKL|LOC102185525|FLT4|
GO:0044068	modulation by symbiont of host cellular process	biological_process	0.048634	0.77575	6	1652	30	18267	goat_102185525,goat_102173323,goat_102172771,goat_102168953,goat_102172181,goat_102180480	LOC102185525|ARHGAP10|ALS2|LOC102168953|MLKL|FLT4|
GO:0030234	enzyme regulator activity	molecular_function	0.048662	0.77575	66	1652	576	18267	goat_102188033,goat_102189693,goat_102174221,goat_102177484,goat_102187027,goat_102185102,goat_102186569,goat_102170442,goat_102178937,goat_102191119,goat_102182311,goat_102185317,goat_102185525,goat_102187840,goat_102191290,goat_102177114,goat_102172131,goat_102184306,goat_102176903,goat_102182963,goat_102173323,goat_102188355,goat_102177824,goat_102182646,goat_102175277,goat_102178660,goat_1021…	C3|SLN|CCDC3|LOC102177484|AGAP3|SMAP1|LOC102186569|ASAP1|RASGRP4|VWF|TBC1D21|TFPI|LOC102185525|TBC1D30|OAZ3|DTNA|TBC1D8B|RASA4|PKIA|OBSCN|ARHGAP10|OXCT1|LOC102177824|ASAP3|CDKN1B|CYTH1|LOC102168241|LOC102188588|ARHGEF28|CYTH2|FASN|ABCA1|GABPB2|TBX5|RASGEF1B|RALGAPB|SGSM1|TBC1D20|NRK|ARHGEF25|ITIH3|PLCE1|RASA1|SPINT4|PPP1R1B|RASA3|RGS6|RABGAP1|IQGAP3|CPAMD8|PCOLCE2|NEB|KNG1|TGM2|PDE4DIP|SH2D3C|PEG…
GO:0043038	amino acid activation	biological_process	0.048899	0.77575	21	1652	153	18267	goat_102185389,goat_102190826,goat_102171522,goat_102175230,goat_102185001,goat_102180883,goat_102175915,goat_102169537,goat_102186186,goat_102181155,goat_102168598,goat_102185423,goat_102181426,goat_102174441,goat_102180345,goat_102169829,goat_102172639,goat_102181716,goat_102180624,goat_102181003,goat_102183372	ANGPTL7|WARS|FOSL2|FHAD1|TXLNB|MYH4|WARS2|FARS2|ACVR1B|MYH2|EIF3B|JUN|MYH1|CCDC12|MYH13|GARS|ATP12A|MYH3|MYH8|NAB2|LAMB2|
GO:0043039	tRNA aminoacylation	biological_process	0.048899	0.77575	21	1652	153	18267	goat_102181716,goat_102172639,goat_102181003,goat_102183372,goat_102180624,goat_102181426,goat_102185423,goat_102174441,goat_102168598,goat_102180345,goat_102169829,goat_102169537,goat_102186186,goat_102181155,goat_102171522,goat_102190826,goat_102185389,goat_102185001,goat_102175230,goat_102180883,goat_102175915	MYH3|ATP12A|NAB2|LAMB2|MYH8|MYH1|JUN|CCDC12|EIF3B|MYH13|GARS|FARS2|ACVR1B|MYH2|FOSL2|WARS|ANGPTL7|TXLNB|FHAD1|MYH4|WARS2|
GO:0009317	acetyl-CoA carboxylase complex	cellular_component	0.048974	0.77575	4	1652	15	18267	goat_102180345,goat_102181155,goat_102180628,goat_102175331	MYH13|MYH2|CEP112|MYH15|
GO:0004470	malic enzyme activity	molecular_function	0.049171	0.77575	3	1652	9	18267	goat_100860863,goat_102179544,goat_102184694	ME1|AHCYL2|ME3|
GO:0004471	malate dehydrogenase (decarboxylating) activity	molecular_function	0.049171	0.77575	3	1652	9	18267	goat_102179544,goat_100860863,goat_102184694	AHCYL2|ME1|ME3|
GO:0016875	ligase activity, forming carbon-oxygen bonds	molecular_function	0.049743	0.776	20	1652	144	18267	goat_102180883,goat_102175915,goat_102175230,goat_102185001,goat_102190826,goat_102185389,goat_102171522,goat_102181155,goat_102186186,goat_102169537,goat_102180345,goat_102169829,goat_102168598,goat_102174441,goat_102185423,goat_102181426,goat_102180624,goat_102183372,goat_102181003,goat_102181716	MYH4|WARS2|FHAD1|TXLNB|WARS|ANGPTL7|FOSL2|MYH2|ACVR1B|FARS2|MYH13|GARS|EIF3B|CCDC12|JUN|MYH1|MYH8|LAMB2|NAB2|MYH3|
GO:0016876	ligase activity, forming aminoacyl-tRNA and related compounds	molecular_function	0.049743	0.776	20	1652	144	18267	goat_102183372,goat_102181003,goat_102180624,goat_102181716,goat_102169829,goat_102180345,goat_102185423,goat_102174441,goat_102181426,goat_102168598,goat_102181155,goat_102186186,goat_102169537,goat_102180883,goat_102175915,goat_102175230,goat_102185001,goat_102171522,goat_102185389,goat_102190826	LAMB2|NAB2|MYH8|MYH3|GARS|MYH13|JUN|CCDC12|MYH1|EIF3B|MYH2|ACVR1B|FARS2|MYH4|WARS2|FHAD1|TXLNB|FOSL2|ANGPTL7|WARS|
GO:0006308	DNA catabolic process	biological_process	0.05008	0.776	3	1652	9	18267	goat_102178827,goat_102182992,goat_102188225	TPM2|DFFB|SPTB|
GO:0016641	oxidoreductase activity, acting on the CH-NH2 group of donors, oxygen as acceptor	molecular_function	0.050275	0.776	5	1652	23	18267	goat_102168295,goat_102177338,goat_102168762,goat_102177774,goat_102171545	AOC3|LOXL2|AOC2|AOC1|PNPO|
GO:0007160	cell-matrix adhesion	biological_process	0.050305	0.776	3	1652	9	18267	goat_102175182,goat_102191245,goat_102178881	EPDR1|NID2|NID1|
GO:0031589	cell-substrate adhesion	biological_process	0.050305	0.776	3	1652	9	18267	goat_102175182,goat_102191245,goat_102178881	EPDR1|NID2|NID1|
GO:0043169	cation binding	molecular_function	0.050492	0.776	308	1652	3063	18267	goat_102185546,goat_102183389,goat_102172995,goat_102187815,goat_102171475,goat_102188225,goat_102191599,goat_102169102,goat_102175625,goat_102177094,goat_102170478,goat_102172599,goat_102177282,goat_102185675,goat_102172696,goat_102178445,goat_102169756,goat_102168763,goat_102177375,goat_102185993,goat_100861126,goat_102171409,goat_102173533,goat_100861224,goat_102172915,goat_102171834,goat_1021…	TKTL2|PEG10|LOC102172995|ATP2B2|PDE4DIP|SPTB|PCGF3|NPM2|LMOD3|CANT1|SETD1A|MTR|DGKG|ABCC8|MORC4|ADAM19|EDIL3|MYL4|RAPGEFL1|ATP7A|RBM4|MYL6B|ACSS3|ACACA|RAD21L1|FUS|MYH7B|CSRP3|PCDHB1|TRIP6|ACTN2|ATP8B4|GPD1|RNF6|LOC102168447|SNTG2|LIMCH1|EFEMP1|CPA6|RYBP|ENPP1|ZNF527|ASAP3|AOC1|TAF1|ZFHX3|C10H14orf37|LOC102190876|LOC102173556|LOC102188826|F8|RNF125|TNNT3|SIRT1|LOC102189790|TRIM72|ASAP1|EPDR1|SMAP…
GO:0016854	racemase and epimerase activity	molecular_function	0.051496	0.78843	5	1652	22	18267	goat_102172613,goat_102184306,goat_102190194,goat_102176212,goat_102182230	RASGEF1B|RASA4|LOC102190194|XK|ZC2HC1B|
GO:0009056	catabolic process	biological_process	0.051679	0.78843	96	1652	877	18267	goat_102182311,goat_102180883,goat_102184547,goat_102191777,goat_102187840,goat_102171479,goat_102191580,goat_102178909,goat_102171956,goat_102178423,goat_102172131,goat_102178874,goat_102189193,goat_102180712,goat_100861240,goat_102182992,goat_102189996,goat_102180345,goat_102174221,goat_102180628,goat_102176928,goat_102180797,goat_102168570,goat_102187027,goat_102183372,goat_102185087,goat_1021…	TBC1D21|MYH4|STX6|LOC102191777|TBC1D30|PARN|ARL4C|TUBE1|TUT1|STEAP2|TBC1D8B|AGL|SRPR|DES|LOC100861240|DFFB|LOC102189996|MYH13|CCDC3|CEP112|LYSMD1|FBXO40|PGLYRP1|AGAP3|LAMB2|FAM206A|SMAP1|SMG8|AMPH|HMOX1|ATG14|ASAP1|FHAD1|CCDC172|CYTH1|DTD1|NCCRP1|GPI|KIF27|ACVR1B|LOC102173606|MSN|BGN|ENO3|FHL3|ENO2|TMEM110|LOC102175634|ASAP3|FBXO44|LOC102179190|MYBPC1|TRAF3IP3|TPM2|FOSL2|KBTBD2|LOC102171631|USP40…
GO:0018144	RNA-protein covalent cross-linking	biological_process	0.052188	0.79329	2	1652	4	18267	goat_102180203,goat_102187349	GPR125|EXOC7|
GO:0008810	cellulase activity	molecular_function	0.052503	0.79519	2	1652	4	18267	goat_102190299,goat_102186772	PTPRR|FERMT2|
GO:0006022	aminoglycan metabolic process	biological_process	0.052914	0.7985	7	1652	37	18267	goat_102168570,goat_102175634,goat_102176212,goat_102168317,goat_102179542,goat_102178312,goat_102175816	PGLYRP1|LOC102175634|XK|FGGY|AMPH|ITIH3|CFB|
GO:0043412	macromolecule modification	biological_process	0.05385	0.80969	135	1652	1251	18267	goat_102187349,goat_102171244,goat_102174242,goat_102186143,goat_100861300,goat_102186564,goat_102169805,goat_102181454,goat_102188535,goat_102185084,goat_102170919,goat_102176247,goat_102190625,goat_102190939,goat_102173250,goat_102180670,goat_102176619,goat_102180544,goat_102173813,goat_102170054,goat_102168842,goat_102180223,goat_102173743,goat_102189918,goat_102189221,goat_102177198,goat_1021…	EXOC7|ROS1|USP32|ASPHD2|TGF-BETARII|NRK|PRMT2|MYLK4|ALPK3|CAMK2A|WDSUB1|PTP4A3|B3GALT2|PTPRB|ALPK2|JAK2|KLHL1|IRAK2|TMEM26|MERTK|ART1|NTRK2|MURC|DUSP27|TRMT12|ERG|QTRTD1|PTPN13|LOC102173234|IFIT5|DAPK2|ACACB|PTGES3|PSKH2|TIE1|ANKK1|MAP3K1|PTPRR|DLL4|KDR|LOC102169116|NID1|MTMR7|LOC102177342|PCMTD2|WNK2|AKT1|LSMEM1|FLT4|B3GALNT1|PTPN2|LOC102180827|MAPK12|LDB3|KCNE4|VRK1|DDC|OXCT1|LPL|DUSP13|MGAT1|Z…
GO:0016055	Wnt receptor signaling pathway	biological_process	0.054602	0.81571	9	1652	53	18267	goat_102182009,goat_102171917,goat_102178937,goat_102189016,goat_102172254,goat_102171665,goat_102180281,goat_102169054,goat_102184053	WNT2B|ACE|RASGRP4|ESX1|LOC102172254|WNT7A|WNT2|DCBLD2|WNT8A|
GO:0046872	metal ion binding	molecular_function	0.054641	0.81571	306	1652	3048	18267	goat_102172326,goat_102190703,goat_102171407,goat_102177243,goat_102168447,goat_102183241,goat_102179180,goat_102174320,goat_102190700,goat_102171409,goat_102173533,goat_100861224,goat_102171834,goat_102172915,goat_102175493,goat_102187106,goat_102181386,goat_102187099,goat_102172599,goat_102170478,goat_102177282,goat_102178445,goat_102172696,goat_102185675,goat_102168763,goat_102169756,goat_1021…	ACTN2|RNF6|GPD1|ATP8B4|LOC102168447|SNTG2|LIMCH1|CPA6|EFEMP1|MYL6B|ACSS3|ACACA|FUS|RAD21L1|MYH7B|CSRP3|PCDHB1|TRIP6|MTR|SETD1A|DGKG|ADAM19|MORC4|ABCC8|MYL4|EDIL3|ATP7A|RAPGEFL1|RBM4|PEG10|LOC102172995|ATP2B2|PDE4DIP|SPTB|CANT1|PCGF3|NPM2|LMOD3|CASQ2|WDFY1|RAD18|RAPSN|FAM114A1|TRIM72|ASAP1|SMAP1|EPDR1|AIF1L|PROX1|LOC102173556|LOC102188826|F8|RNF125|SIRT1|TNNT3|LOC102189790|AOC1|ASAP3|RYBP|ENPP1|ZN…
GO:0044423	virion part	cellular_component	0.054947	0.81733	67	1652	594	18267	goat_102183400,goat_102181327,goat_102171773,goat_102186564,goat_102187391,goat_102190546,goat_102189713,goat_102187464,goat_102174060,goat_102175345,goat_102190703,goat_102176507,goat_102177443,goat_102181691,goat_102169767,goat_102181106,goat_102180045,goat_102171440,goat_102180624,goat_102175331,goat_102179202,goat_102183389,goat_102188225,goat_102179971,goat_102183579,goat_100861023,goat_1021…	NXF2B|CUX2|FIP1L1|NRK|CILP2|KRT222|LOC102189713|CLEC12B|DOC2B|IQGAP3|RNF6|LOC102176507|SLC8A3|LOC102181691|WDR43|SHROOM4|HEXA|JPH1|MYH8|MYH15|LOC102179202|PEG10|SPTB|SETD1B|SLC6A13|RBM17|MYH1|KRT24|PDE4DIP|NMNAT2|LOC102183131|CCDC60|PCNXL2|LOC102190686|GPR162|ZNF286A|MYL1|FER1L6|TSGA10|SLC51B|FAM133A|THSD1|NR4A1|LOC102172998|LOC102183670|ELTD1|PTPRR|JMJD7|MYH13|LOC102178011|NACC1|DES|MYH4|TMEM184…
GO:0003933	GTP cyclohydrolase activity	molecular_function	0.055787	0.82326	2	1652	4	18267	goat_102171475,goat_102190605	PDE4DIP|CNKSR3|
GO:0004812	aminoacyl-tRNA ligase activity	molecular_function	0.055787	0.82326	19	1652	137	18267	goat_102169829,goat_102180345,goat_102185423,goat_102174441,goat_102181426,goat_102168598,goat_102181003,goat_102183372,goat_102180624,goat_102181716,goat_102185001,goat_102175230,goat_102180883,goat_102175915,goat_102171522,goat_102190826,goat_102185389,goat_102181155,goat_102169537	GARS|MYH13|JUN|CCDC12|MYH1|EIF3B|NAB2|LAMB2|MYH8|MYH3|TXLNB|FHAD1|MYH4|WARS2|FOSL2|WARS|ANGPTL7|MYH2|FARS2|
GO:0031640	killing of cells of other organism	biological_process	0.05616	0.82326	5	1652	23	18267	goat_102179197,goat_102172771,goat_102174284,goat_102168953,goat_102172181	ABCA1|ALS2|GRSF1|LOC102168953|MLKL|
GO:0044364	disruption of cells of other organism	biological_process	0.05616	0.82326	5	1652	23	18267	goat_102179197,goat_102172181,goat_102168953,goat_102174284,goat_102172771	ABCA1|MLKL|LOC102168953|GRSF1|ALS2|
GO:0005852	eukaryotic translation initiation factor 3 complex	cellular_component	0.056342	0.82326	4	1652	16	18267	goat_102178608,goat_102186801,goat_102188730,goat_102191431	EIF3L|NPM1|ELTD1|C10H14orf37|
GO:0006891	intra-Golgi vesicle-mediated transport	biological_process	0.05685	0.82326	8	1652	44	18267	goat_102187349,goat_102180345,goat_102181716,goat_102182919,goat_102190686,goat_102173743,goat_102183893,goat_102180624	EXOC7|MYH13|MYH3|GOLGA4|LOC102190686|MURC|CREB3L1|MYH8|
GO:0006914	autophagy	biological_process	0.056994	0.82326	32	1652	255	18267	goat_102183372,goat_102173093,goat_102180345,goat_102174221,goat_102190546,goat_102183893,goat_102180712,goat_102172972,goat_102180883,goat_102190719,goat_102178827,goat_102171522,goat_102180624,goat_102183389,goat_102179190,goat_102181716,goat_102175331,goat_102188225,goat_102175557,goat_102176772,goat_102171475,goat_102181426,goat_102190817,goat_102172062,goat_102181155,goat_102177627,goat_1021…	LAMB2|ATG14|MYH13|CCDC3|KRT222|CREB3L1|DES|MYBPC1|MYH4|TRAF3IP3|TPM2|FOSL2|MYH8|PEG10|LOC102179190|MYH3|MYH15|SPTB|DDIT3|MSN|PDE4DIP|MYH1|KRT24|AFAP1L1|MYH2|KIF27|LOC102190686|FMNL1|CCDC172|CYTH1|FHAD1|TSGA10|
GO:0019028	viral capsid	cellular_component	0.057145	0.82326	48	1652	409	18267	goat_102175230,goat_102186431,goat_102177387,goat_102182798,goat_100862660,goat_102177627,goat_102182431,goat_102183131,goat_102188385,goat_102191376,goat_102191431,goat_102188225,goat_100861023,goat_102190817,goat_102181426,goat_102170807,goat_102171475,goat_102179435,goat_102180624,goat_102171398,goat_102175331,goat_102179202,goat_102181133,goat_102183389,goat_102177443,goat_102180293,goat_1021…	FHAD1|ZNF286A|MYL1|TSGA10|NGF|KIF27|CCDC60|LOC102183131|GPR162|ADAMTSL3|C10H14orf37|SPTB|RBM17|KRT24|MYH1|NMNAT2|PDE4DIP|TPM3|MYH8|ANKRD1|MYH15|LOC102179202|TRIM54|PEG10|SLC8A3|TMEM184B|MYH4|LOC102181691|LRP1|IQGAP3|NACC1|DES|RNF6|KRT222|JMJD7|PTPRR|CILP2|MYH13|DOC2B|FAM133A|NXF2B|THSD1|CUX2|LOC102172998|NR4A1|NRK|FIP1L1|LOC102183670|
GO:0006471	protein ADP-ribosylation	biological_process	0.0572	0.82326	3	1652	10	18267	goat_102168842,goat_102169116,goat_102186102	ART1|LOC102169116|ART3|
GO:0031341	regulation of cell killing	biological_process	0.057322	0.82326	3	1652	10	18267	goat_102172181,goat_102168953,goat_102172771	MLKL|LOC102168953|ALS2|
GO:0004675	transmembrane receptor protein serine/threonine kinase activity	molecular_function	0.057941	0.82841	6	1652	31	18267	goat_100860918,goat_102183666,goat_102178881,goat_100861300,goat_102186186,goat_102179717	ACTR2|PATE1|NID1|TGF-BETARII|ACVR1B|LY6G6C|
GO:0019012	virion	cellular_component	0.058173	0.82841	70	1652	625	18267	goat_102180293,goat_102180883,goat_102189010,goat_102170605,goat_102168714,goat_102180712,goat_102190299,goat_102188730,goat_102186484,goat_102180345,goat_102174221,goat_102178011,goat_102182310,goat_102189101,goat_102184350,goat_102172998,goat_102185438,goat_102183670,goat_102175230,goat_100862660,goat_102177627,goat_102182413,goat_102180203,goat_102191376,goat_102191431,goat_102180167,goat_1021…	TMEM184B|MYH4|LRP1|TAGAP|NACC1|DES|PTPRR|ELTD1|JMJD7|MYH13|CCDC3|LOC102178011|SLC51B|FAM133A|THSD1|LOC102172998|NR4A1|LOC102183670|FHAD1|NGF|KIF27|SLC5A6|GPR125|ADAMTSL3|C10H14orf37|ERBB4|TPM3|HAUS2|ANKRD1|STX12|TRIM54|LOC102176507|SLC8A3|LOC102181691|SHROOM4|WDR43|IQGAP3|RNF6|KRT222|CILP2|CLEC12B|LOC102189713|DOC2B|CUX2|NXF2B|NRK|FIP1L1|MYL1|FER1L6|ZNF286A|TSGA10|PCNXL2|CCDC60|LOC102183131|GPR16…
GO:0005024	transforming growth factor beta-activated receptor activity	molecular_function	0.058277	0.82841	5	1652	24	18267	goat_102186186,goat_100861300,goat_102179717,goat_100860918,goat_102183666	ACVR1B|TGF-BETARII|LY6G6C|ACTR2|PATE1|
GO:0004455	ketol-acid reductoisomerase activity	molecular_function	0.05938	0.84122	4	1652	16	18267	goat_102173435,goat_102173111,goat_102179544,goat_102191350	ABCA3|FMO3|AHCYL2|AHCY|
GO:0044767	single-organism developmental process	biological_process	0.060486	0.85399	21	1652	160	18267	goat_102170739,goat_102175331,goat_102185639,goat_102183117,goat_102169054,goat_102179435,goat_102177812,goat_100860849,goat_100861395,goat_102180941,goat_102180665,goat_100861149,goat_102184854,goat_102178827,goat_102181106,goat_100861258,goat_102177850,goat_102184342,goat_102183678,goat_102177387,goat_102190333	CWC22|MYH15|GRAP2|DSG3|DCBLD2|TPM3|LOC102177812|HSP70.1|MYOG|NCOA7|AMH|CLK1|LOC102184854|TPM2|SHROOM4|MYF6|HSPA1L|ACTL7A|FOXR2|MYL1|FER1L6|
GO:0000155	phosphorelay sensor kinase activity	molecular_function	0.061784	0.86766	7	1652	37	18267	goat_102181426,goat_102175331,goat_102184332,goat_102176971,goat_102181155,goat_102180883,goat_102180624	MYH1|MYH15|GIMAP1|VPS54|MYH2|MYH4|MYH8|
GO:0022414	reproductive process	biological_process	0.061941	0.86766	16	1652	114	18267	goat_102189010,goat_102174320,goat_102183678,goat_102171637,goat_102187111,goat_102190333,goat_102177387,goat_102176947,goat_102169984,goat_102180665,goat_102183523,goat_102174901,goat_102185639,goat_102183117,goat_102191566,goat_102181928	LRP1|CPA6|FOXR2|LOC102171637|IL1RAPL2|FER1L6|MYL1|COL4A5|SHCBP1L|AMH|HMCN2|HBP1|GRAP2|DSG3|UBXN10|ESAM|
GO:0005126	cytokine receptor binding	molecular_function	0.062158	0.86766	18	1652	146	18267	goat_102170772,goat_102174844,goat_102182115,goat_102178438,goat_102170310,goat_102186813,goat_102169576,goat_102173628,goat_102173335,goat_102170972,goat_102172335,goat_100861240,goat_102182431,goat_102169855,goat_102179308,goat_100860886,goat_102175293,goat_102183445	LOC102170772|CCL19|CXCL1|IL8|CCL23|C1QB|CCL16|CCL24|TNFSF10|LOC102170972|CD40LG|LOC100861240|CCDC60|CCL14|TNFSF4|TNFSF13|CCL21|TDRD5|
GO:0016775	phosphotransferase activity, nitrogenous group as acceptor	molecular_function	0.062288	0.86766	12	1652	77	18267	goat_102176971,goat_102188195,goat_102180883,goat_102178827,goat_102181426,goat_102171475,goat_102181155,goat_102180624,goat_102175331,goat_102184332,goat_102174783,goat_102185995	VPS54|LDB3|MYH4|TPM2|MYH1|PDE4DIP|MYH2|MYH8|MYH15|GIMAP1|OSBPL6|TMPRSS11B|
GO:0005184	neuropeptide hormone activity	molecular_function	0.062804	0.87194	5	1652	24	18267	goat_102178615,goat_102180223,goat_102181575,goat_102185207,goat_102182678	LOC102178615|NTRK2|NHSL2|TBX3|LOC102182678|
GO:0044462	external encapsulating structure part	cellular_component	0.063292	0.87579	6	1652	30	18267	goat_102189367,goat_102182911,goat_102179249,goat_102174520,goat_102174960,goat_100860892	FAM57B|ABI3BP|SLC9A1|PTPRU|ATP2A2|SLC2A3|
GO:0043021	ribonucleoprotein complex binding	molecular_function	0.063516	0.87597	3	1652	11	18267	goat_102176968,goat_102189193,goat_102176731	TMEM131|SRPR|EIF5A2|
GO:0005604	basement membrane	cellular_component	0.064866	0.88617	13	1652	87	18267	goat_102181426,goat_102190817,goat_102178827,goat_102180482,goat_102180883,goat_100861304,goat_102175331,goat_102181716,goat_102190686,goat_102181155,goat_102183372,goat_102180624,goat_102179435	MYH1|KRT24|TPM2|TPM4|MYH4|CAST|MYH15|MYH3|LOC102190686|MYH2|LAMB2|MYH8|TPM3|
GO:0016782	transferase activity, transferring sulfur-containing groups	molecular_function	0.06512	0.88617	11	1652	72	18267	goat_102190904,goat_102172247,goat_102169088,goat_102180112,goat_102188355,goat_102188266,goat_102175820,goat_102181951,goat_102183362,goat_102174373,goat_102169171	CHST8|CHST7|HS3ST1|HS6ST2|OXCT1|TNS1|TGIF1|RECK|WSCD1|NDST4|LOC102169171|
GO:0005819	spindle	cellular_component	0.065283	0.88617	11	1652	70	18267	goat_102173694,goat_102181426,goat_102178660,goat_102171157,goat_102180345,goat_102180883,goat_102181716,goat_102175331,goat_102172944,goat_102180624,goat_102181155	BBS5|MYH1|CYTH1|NGDN|MYH13|MYH4|MYH3|MYH15|CCDC141|MYH8|MYH2|
GO:0048522	positive regulation of cellular process	biological_process	0.066129	0.88617	31	1652	250	18267	goat_102181716,goat_102175331,goat_102186801,goat_102179190,goat_102173093,goat_102176731,goat_102182924,goat_102168953,goat_102190817,goat_102181426,goat_102174901,goat_102175557,goat_102188225,goat_102174221,goat_102180345,goat_102171244,goat_102190910,goat_102177627,goat_102182103,goat_102181155,goat_102172181,goat_102184713,goat_102190719,goat_102184377,goat_102172745,goat_102175230,goat_1021…	MYH3|MYH15|NPM1|LOC102179190|ATG14|EIF5A2|TCEA3|LOC102168953|KRT24|MYH1|HBP1|DDIT3|SPTB|CCDC3|MYH13|ROS1|FMNL1|KIF27|PRICKLE1|MYH2|MLKL|LOC102184713|TRAF3IP3|CARTPT|EP400|FHAD1|MYH4|CCDC172|ACP2|ALS2|MYBPC1|
GO:0004373	glycogen (starch) synthase activity	molecular_function	0.066422	0.88617	2	1652	5	18267	goat_102180250,goat_102191003	LOC102180250|POGK|
GO:0044454	nuclear chromosome part	cellular_component	0.066503	0.88617	14	1652	96	18267	goat_102175331,goat_102181716,goat_102172944,goat_102180624,goat_102190693,goat_102181155,goat_102173694,goat_102181106,goat_102181426,goat_102178660,goat_102190546,goat_102171157,goat_102180883,goat_102180345	MYH15|MYH3|CCDC141|MYH8|EPB41L2|MYH2|BBS5|SHROOM4|MYH1|CYTH1|KRT222|NGDN|MYH4|MYH13|
GO:0044212	transcription regulatory region DNA binding	molecular_function	0.06673	0.88617	3	1652	10	18267	goat_102168468,goat_102184175,goat_102169621	ADNP|TP73|TP53|
GO:0006468	protein phosphorylation	biological_process	0.067186	0.88617	69	1652	599	18267	goat_100861149,goat_102182769,goat_102186186,goat_102178040,goat_102187523,goat_102190163,goat_102180932,goat_102172745,goat_102187516,goat_102184377,goat_102190431,goat_102185139,goat_102188355,goat_100860750,goat_102186447,goat_102180167,goat_100861303,goat_102177381,goat_102188195,goat_100860837,goat_102176903,goat_102170938,goat_102182963,goat_102170270,goat_102178333,goat_102180926,goat_1021…	CLK1|PNCK|ACVR1B|CDK5|MARK4|NLK|MKNK2|EP400|NEK2|CARTPT|SGK2|PHKG1|OXCT1|LPL|NPR1|ERBB4|LOC100861303|VRK1|LDB3|LOC100860837|PKIA|FGFR2|OBSCN|CSK|IRAK3|MAPK12|LOC102180827|AKT1|WNK2|FLT4|PRKD1|ALPK1|NID1|MYLK2|KDR|RPS6KC1|ANKK1|TIE1|LOC102178456|PTGES3|PSKH2|MAP3K1|MAP2K6|EPHA4|LOC102173234|IFIT5|TSGA10|DAPK2|SRPK3|LOC102191110|CLK4|SPTB|MERTK|TEK|NTRK2|BRSK1|IRAK2|MLKL|JAK2|ACTR2|PLK5|ALPK2|TGF-B…
GO:0000375	RNA splicing, via transesterification reactions	biological_process	0.067389	0.88617	7	1652	38	18267	goat_102177198,goat_102180883,goat_102169102,goat_102187576,goat_102171917,goat_102172789,goat_102172728	ERG|MYH4|NPM2|TAF1|ACE|LUC7L2|SNW1|
GO:0000377	RNA splicing, via transesterification reactions with bulged adenosine as nucleophile	biological_process	0.067389	0.88617	7	1652	38	18267	goat_102171917,goat_102172728,goat_102172789,goat_102180883,goat_102177198,goat_102169102,goat_102187576	ACE|SNW1|LUC7L2|MYH4|ERG|NPM2|TAF1|
GO:0000398	mRNA splicing, via spliceosome	biological_process	0.067389	0.88617	7	1652	38	18267	goat_102169102,goat_102187576,goat_102180883,goat_102177198,goat_102172728,goat_102172789,goat_102171917	NPM2|TAF1|MYH4|ERG|SNW1|LUC7L2|ACE|
GO:1901565	organonitrogen compound catabolic process	biological_process	0.067436	0.88617	28	1652	225	18267	goat_102180946,goat_102187840,goat_102172216,goat_102178660,goat_102182311,goat_102176968,goat_102189193,goat_102181048,goat_102172131,goat_102170678,goat_102171631,goat_102178909,goat_102175051,goat_102187027,goat_102168570,goat_102180628,goat_102182646,goat_102170442,goat_102175634,goat_100860951,goat_102179542,goat_102168953,goat_102185102,goat_102184461,goat_102185087,goat_102180948,goat_1021…	DTD1|TBC1D30|TRIM63|CYTH1|TBC1D21|TMEM131|SRPR|RABGAP1|TBC1D8B|FHL1|LOC102171631|TUBE1|LOC102175051|AGAP3|PGLYRP1|CEP112|ASAP3|ASAP1|LOC102175634|HMOX1|AMPH|LOC102168953|SMAP1|SGSM1|FAM206A|TBC1D20|FHL3|BGN|
GO:1901363	heterocyclic compound binding	molecular_function	0.068086	0.88617	512	1652	5268	18267	goat_102172599,goat_102170478,goat_102188559,goat_102180411,goat_102172696,goat_102182798,goat_102181364,goat_102185993,goat_102189665,goat_102191409,goat_102171962,goat_102190909,goat_102187490,goat_102185706,goat_102185771,goat_102169102,goat_100861023,goat_102188443,goat_100860918,goat_102173435,goat_102180811,goat_102171407,goat_102177243,goat_102189159,goat_102185957,goat_102181392,goat_1021…	MTR|SETD1A|CCDC110|RPS6KC1|MORC4|TSGA10|C28H10orf71|ATP7A|KHSRP|SRPK3|FRMPD4|LOC102190909|RRAGD|SLFNL1|BRSK1|NPM2|RBM17|OSTN|ACTR2|ABCA3|LOC102180811|GPD1|ATP8B4|CGGBP1|LOC102185957|NKX3-1|PCBP1|ACSS3|ACACA|MEIS1|MYH7B|GPR125|LOC102170866|LOC102188826|ABCA9|SIRT1|WARS2|LOC102171637|LOC102183240|LOC100861303|GJA4|ZNF527|PMS2|HAUS2|DDX18|TP73|LOC102183842|LOC102179924|FGFR2|LOC102186878|SPO11|RILPL…
GO:0051181	cofactor transport	biological_process	0.068144	0.88617	4	1652	17	18267	goat_102169685,goat_102177827,goat_102184797,goat_102172076	SCUBE2|PAPD5|GABRA4|CD93|
GO:0000255	allantoin metabolic process	biological_process	0.068475	0.88617	2	1652	5	18267	goat_102170678,goat_102172685	FHL1|FHL3|
GO:0000256	allantoin catabolic process	biological_process	0.068475	0.88617	2	1652	5	18267	goat_102170678,goat_102172685	FHL1|FHL3|
GO:0051347	positive regulation of transferase activity	biological_process	0.068603	0.88617	2	1652	5	18267	goat_102184377,goat_102172745	CARTPT|EP400|
GO:0000793	condensed chromosome	cellular_component	0.068898	0.88617	13	1652	88	18267	goat_102181155,goat_102180624,goat_102175331,goat_102181716,goat_102172944,goat_102180883,goat_102180345,goat_102171157,goat_102190546,goat_100861336,goat_102178660,goat_102181426,goat_102173694	MYH2|MYH8|MYH15|MYH3|CCDC141|MYH4|MYH13|NGDN|KRT222|NSMCE1|CYTH1|MYH1|BBS5|
GO:0097159	organic cyclic compound binding	molecular_function	0.069267	0.88617	512	1652	5270	18267	goat_102185706,goat_102185771,goat_102169102,goat_100861023,goat_102171962,goat_102191409,goat_102190909,goat_102187490,goat_102172696,goat_102182798,goat_102181364,goat_102185993,goat_102189665,goat_102172599,goat_102170478,goat_102180411,goat_102188559,goat_102181046,goat_102175493,goat_102173533,goat_100861224,goat_102185957,goat_102189159,goat_102181392,goat_102188775,goat_102180811,goat_1021…	SLFNL1|BRSK1|NPM2|RBM17|FRMPD4|SRPK3|LOC102190909|RRAGD|MORC4|TSGA10|C28H10orf71|ATP7A|KHSRP|MTR|SETD1A|RPS6KC1|CCDC110|MEIS1|MYH7B|ACSS3|ACACA|LOC102185957|CGGBP1|NKX3-1|PCBP1|LOC102180811|GPD1|ATP8B4|OSTN|ACTR2|ABCA3|FGFR2|LOC102186878|TP73|LOC102179924|LOC102183842|KIF1B|RILPL2|SPO11|GJA4|ZNF527|LOC100861303|HAUS2|DDX18|PMS2|ABCA9|LOC102183240|SIRT1|WARS2|LOC102171637|GPR125|LOC102188826|LOC10…
GO:0006464	cellular protein modification process	biological_process	0.069326	0.88617	119	1652	1105	18267	goat_102185771,goat_102179404,goat_102168842,goat_102180223,goat_102185477,goat_102168999,goat_102188225,goat_102169100,goat_102170054,goat_102191409,goat_102191110,goat_102189918,goat_102173743,goat_102173234,goat_102180993,goat_102182798,goat_102185675,goat_102169967,goat_102183677,goat_102183467,goat_102190009,goat_102187530,goat_102179555,goat_102176968,goat_102176624,goat_102169516,goat_1021…	BRSK1|DUSP10|ART1|NTRK2|TGM2|CLK4|SPTB|TEK|MERTK|SRPK3|LOC102191110|DUSP27|MURC|LOC102173234|IFIT5|TSGA10|ABCC8|DAPK2|PTPN13|EPHA4|ASPHD1|MAP3K1|EFHC2|TMEM131|LOC102176624|MAP2K6|RPS6KC1|TIE1|LOC102178456|ANKK1|ACACB|PTGES3|PSKH2|ROS1|USP32|EXOC7|ALPK3|CAMK2A|WDSUB1|PRMT6|PRMT2|NRK|MYLK4|ANO6|ASPHD2|TGF-BETARII|PLK5|ALPK2|PTPRB|B3GALT2|PTP4A3|ACTR2|MLKL|IRAK2|KLHL1|JAK2|LOC100860837|PKIA|FGFR2|SN…
GO:0036211	protein modification process	biological_process	0.069326	0.88617	119	1652	1105	18267	goat_102180932,goat_102190661,goat_102180824,goat_102187516,goat_102184377,goat_102172745,goat_102190431,goat_102169151,goat_100861149,goat_102186186,goat_102182769,goat_102180203,goat_102187523,goat_102178040,goat_102190163,goat_102186939,goat_102185961,goat_102177381,goat_102169726,goat_102188195,goat_102170938,goat_102171935,goat_102176903,goat_100860837,goat_102182963,goat_102186447,goat_1021…	MKNK2|ZNF786|SIRT1|NEK2|CARTPT|EP400|SGK2|ST8SIA3|CLK1|ACVR1B|PNCK|GPR125|MARK4|CDK5|NLK|IGSF1|KCNE4|VRK1|DDC|LDB3|FGFR2|SNRNP40|PKIA|LOC100860837|OBSCN|NPR1|OXCT1|LPL|PHKG1|ERBB4|MGAT1|LOC100861303|DUSP13|ART3|LOC102191777|AKT1|WNK2|RNGTT|TBC1D21|FLT4|LSMEM1|FUT11|B3GALNT1|CSK|MAPK12|IRAK3|EPM2A|LOC102180827|PTPN2|PTPRR|EBF2|MYLK2|LOC102169116|KDR|DLL4|PTPRU|RPN2|TRIM21|ALPK1|PCMTD2|PRKD1|MTMR7|…
GO:0008484	sulfuric ester hydrolase activity	molecular_function	0.069546	0.88617	5	1652	24	18267	goat_102181292,goat_102175314,goat_102190787,goat_102189563,goat_102189402	ARSD|SULF1|ENPP1|IDS|ARSB|
GO:0033365	protein localization to organelle	biological_process	0.06985	0.88617	25	1652	196	18267	goat_102182919,goat_102180712,goat_102190686,goat_102189193,goat_102173435,goat_102188559,goat_102169877,goat_102183218,goat_102181155,goat_102180820,goat_102185001,goat_102173930,goat_102183096,goat_102180883,goat_102181716,goat_102181327,goat_102180624,goat_102181173,goat_102183372,goat_102186058,goat_102190817,goat_102175493,goat_102183842,goat_102181426,goat_102180345	GOLGA4|DES|LOC102190686|SRPR|ABCA3|CCDC110|PEX13|KDELR3|MYH2|LOC102180820|TXLNB|PFKFB1|KDELR1|MYH4|MYH3|CUX2|MYH8|TAP1|LAMB2|TTC6|KRT24|MYH7B|LOC102183842|MYH1|MYH13|
GO:0019319	hexose biosynthetic process	biological_process	0.070069	0.88617	3	1652	11	18267	goat_102179952,goat_102189150,goat_102168742	PCK2|GPI|PCK1|
GO:0046364	monosaccharide biosynthetic process	biological_process	0.070069	0.88617	3	1652	11	18267	goat_102189150,goat_102179952,goat_102168742	GPI|PCK2|PCK1|
GO:0004611	phosphoenolpyruvate carboxykinase activity	molecular_function	0.07022	0.88617	2	1652	5	18267	goat_102179952,goat_102168742	PCK2|PCK1|
GO:0048869	cellular developmental process	biological_process	0.070364	0.88617	20	1652	153	18267	goat_100861149,goat_102183087,goat_102190873,goat_102190333,goat_102177387,goat_102186882,goat_102185993,goat_102177850,goat_102184342,goat_102181106,goat_102177392,goat_102184854,goat_102169054,goat_102189563,goat_102183117,goat_102185639,goat_102174901,goat_102180557,goat_100860849,goat_102177812	CLK1|PAPPA2|CCHCR1|FER1L6|MYL1|ADIG|ATP7A|HSPA1L|ACTL7A|SHROOM4|RAB31|LOC102184854|DCBLD2|IDS|DSG3|GRAP2|HBP1|SNX7|HSP70.1|LOC102177812|
GO:0006313	transposition, DNA-mediated	biological_process	0.070425	0.88617	7	1652	40	18267	goat_102175335,goat_102171016,goat_102188559,goat_100861224,goat_102185595,goat_102179229,goat_102185557	DICER1|R3HDM1|CCDC110|ACACA|FBL|RYR1|DNASE1L1|
GO:0032196	transposition	biological_process	0.070425	0.88617	7	1652	40	18267	goat_102171016,goat_102175335,goat_102179229,goat_102185557,goat_100861224,goat_102185595,goat_102188559	R3HDM1|DICER1|RYR1|DNASE1L1|ACACA|FBL|CCDC110|
GO:0006040	amino sugar metabolic process	biological_process	0.070832	0.88707	5	1652	24	18267	goat_102175634,goat_102175816,goat_102179542,goat_102168317,goat_102184306	LOC102175634|CFB|AMPH|FGGY|RASA4|
GO:0005578	proteinaceous extracellular matrix	cellular_component	0.070923	0.88707	25	1652	193	18267	goat_102180624,goat_102179435,goat_102183372,goat_102175331,goat_102177239,goat_102181716,goat_102184888,goat_102190817,goat_102190083,goat_102181735,goat_102180482,goat_102181426,goat_102177282,goat_102185988,goat_102181155,goat_102189390,goat_102190686,goat_102176947,goat_102187872,goat_102186297,goat_100861304,goat_102180883,goat_102177874,goat_102178827,goat_100860954	MYH8|TPM3|LAMB2|MYH15|CNTNAP3|MYH3|GPC4|KRT24|COL4A4|COL11A2|TPM4|MYH1|DGKG|ALDH3B1|MYH2|SLC25A23|LOC102190686|COL4A5|COL5A1|COL5A3|CAST|MYH4|MFAP5|TPM2|TNNC1|
GO:0033179	proton-transporting V-type ATPase, V0 domain	cellular_component	0.07139	0.89024	21	1652	160	18267	goat_102178827,goat_102190719,goat_102172696,goat_102175230,goat_102184841,goat_102184494,goat_102174818,goat_102170866,goat_102170486,goat_102180482,goat_102181426,goat_102176772,goat_102190546,goat_102180345,goat_102174221,goat_102181797,goat_102181716,goat_102175331,goat_102179190,goat_102183389,goat_102180624	TPM2|TRAF3IP3|MORC4|FHAD1|TEKT3|CCDC172|MID2|LOC102170866|ZNF365|TPM4|MYH1|MSN|KRT222|MYH13|CCDC3|CEP57|MYH3|MYH15|LOC102179190|PEG10|MYH8|
GO:0032270	positive regulation of cellular protein metabolic process	biological_process	0.072115	0.89393	3	1652	11	18267	goat_102176731,goat_102172745,goat_102184377	EIF5A2|EP400|CARTPT|
GO:0051247	positive regulation of protein metabolic process	biological_process	0.072115	0.89393	3	1652	11	18267	goat_102176731,goat_102184377,goat_102172745	EIF5A2|CARTPT|EP400|
GO:0051287	NAD binding	molecular_function	0.072541	0.89467	10	1652	65	18267	goat_102184694,goat_102171407,goat_102171640,goat_100860863,goat_102182791,goat_102180167,goat_102186197,goat_102174381,goat_102180824,goat_102179544	ME3|GPD1|SIRT4|ME1|DDO|ERBB4|ADH5|SIRT6|SIRT1|AHCYL2|
GO:0003006	developmental process involved in reproduction	biological_process	0.072605	0.89467	8	1652	48	18267	goat_102174901,goat_102183678,goat_102177387,goat_102190333,goat_102191566,goat_102183117,goat_102180665,goat_102185639	HBP1|FOXR2|MYL1|FER1L6|UBXN10|DSG3|AMH|GRAP2|
GO:0016730	oxidoreductase activity, acting on iron-sulfur proteins as donors	molecular_function	0.073912	0.9003	2	1652	5	18267	goat_102189529,goat_102189994	RYBP|IGSF10|
GO:0008242	omega peptidase activity	molecular_function	0.073986	0.9003	4	1652	17	18267	goat_102182955,goat_102188805,goat_102183929,goat_102170298	JOSD1|ATXN3|KCNA3|MTMR7|
GO:1901564	organonitrogen compound metabolic process	biological_process	0.074002	0.9003	121	1652	1145	18267	goat_102172093,goat_102187804,goat_102172216,goat_102184797,goat_102191537,goat_102185389,goat_102175051,goat_102181155,goat_102170486,goat_102172599,goat_102169659,goat_102176968,goat_102178401,goat_102168762,goat_102184969,goat_102183579,goat_102173111,goat_102181426,goat_102168989,goat_102182832,goat_102180745,goat_102189918,goat_102177107,goat_102176794,goat_102180624,goat_102190605,goat_1021…	AP2B1|QTRTD1|TRIM63|GABRA4|FBXO32|ANGPTL7|LOC102175051|MYH2|ZNF365|MTR|RAB9A|TMEM131|COL6A6|AOC2|ARHGAP17|SLC6A13|FMO3|MYH1|TMEM156|TSC22D2|AGPAT9|DUSP27|SCN11A|MTAP|MYH8|CNKSR3|LOC102168953|MYH3|AHCYL2|CFB|FAH|QPRT|AHCY|ITIH3|TPM2|FOSL2|ZNF512|SHROOM4|GNG2|KDM3A|LOC102171631|FGGY|ABCA3|IQGAP3|RABGAP1|FHL1|TOB2|HMGCR|GARS|PDE1A|ABCA1|ASNSD1|NAB2|SGSM1|TBC1D20|XK|LOC102173859|CAMK2A|FHAD1|WARS2|CY…
GO:0016855	racemase and epimerase activity, acting on amino acids and derivatives	molecular_function	0.07479	0.9003	2	1652	5	18267	goat_102182230,goat_102190194	ZC2HC1B|LOC102190194|
GO:0036361	racemase activity, acting on amino acids and derivatives	molecular_function	0.07479	0.9003	2	1652	5	18267	goat_102190194,goat_102182230	LOC102190194|ZC2HC1B|
GO:0045202	synapse	cellular_component	0.075157	0.9003	4	1652	17	18267	goat_102179436,goat_102187179,goat_102174228,goat_102173109	PRUNE|RNF125|CTR9|RAPSN|
GO:0051701	interaction with host	biological_process	0.075938	0.9003	24	1652	190	18267	goat_102189010,goat_102186691,goat_102180480,goat_102185525,goat_102180883,goat_102168399,goat_102172771,goat_102181606,goat_102190703,goat_102190686,goat_102172181,goat_102177937,goat_102174284,goat_102174060,goat_102181426,goat_102179197,goat_102187391,goat_102172998,goat_102181716,goat_102182760,goat_102183372,goat_102168544,goat_102168953,goat_102173323	LRP1|TRDN|FLT4|LOC102185525|MYH4|CHRND|ALS2|DNAJC5G|RNF6|LOC102190686|MLKL|SCN7A|GRSF1|DOC2B|MYH1|ABCA1|CILP2|LOC102172998|MYH3|MYPN|LAMB2|HAUS2|LOC102168953|ARHGAP10|
GO:0010383	cell wall polysaccharide metabolic process	biological_process	0.076066	0.9003	1	1652	1	18267	goat_102191580	ARL4C|
GO:0010410	hemicellulose metabolic process	biological_process	0.076066	0.9003	1	1652	1	18267	goat_102191580	ARL4C|
GO:0045491	xylan metabolic process	biological_process	0.076066	0.9003	1	1652	1	18267	goat_102191580	ARL4C|
GO:0045493	xylan catabolic process	biological_process	0.076066	0.9003	1	1652	1	18267	goat_102191580	ARL4C|
GO:0046559	alpha-glucuronidase activity	molecular_function	0.076066	0.9003	1	1652	1	18267	goat_102191580	ARL4C|
GO:0006084	acetyl-CoA metabolic process	biological_process	0.077093	0.9003	2	1652	5	18267	goat_100861394,goat_102185025	MFGE8|ZNF423|
GO:0006637	acyl-CoA metabolic process	biological_process	0.077093	0.9003	2	1652	5	18267	goat_100861394,goat_102185025	MFGE8|ZNF423|
GO:0035383	thioester metabolic process	biological_process	0.077093	0.9003	2	1652	5	18267	goat_102185025,goat_100861394	ZNF423|MFGE8|
GO:0004672	protein kinase activity	molecular_function	0.078194	0.9003	77	1652	685	18267	goat_102186186,goat_102182769,goat_100861149,goat_102190163,goat_102187523,goat_102178040,goat_102180932,goat_102190431,goat_102187516,goat_102180167,goat_102186447,goat_100860750,goat_102185139,goat_100861303,goat_102185995,goat_102188195,goat_102177381,goat_102182963,goat_102170938,goat_100860837,goat_102170270,goat_102184332,goat_102180827,goat_102180926,goat_102178333,goat_102191045,goat_1021…	ACVR1B|PNCK|CLK1|NLK|MARK4|CDK5|MKNK2|SGK2|NEK2|ERBB4|NPR1|LPL|PHKG1|LOC100861303|TMPRSS11B|LDB3|VRK1|OBSCN|FGFR2|LOC100860837|CSK|GIMAP1|LOC102180827|MAPK12|IRAK3|WNK2|MYH4|WDPCP|VPS54|AKT1|FLT4|NID1|ALPK1|PRKD1|LY6G6C|KDR|MYLK2|PSKH2|MYH2|PTGES3|ANKK1|TIE1|RPS6KC1|MAP2K6|MAP3K1|EPHA4|DAPK2|TSGA10|LOC102173234|IFIT5|MYH8|MYH15|LOC102191110|SRPK3|TEK|MERTK|SPTB|CLK4|BRSK1|NTRK2|MYH1|JAK2|IRAK2|ML…
GO:0048518	positive regulation of biological process	biological_process	0.078937	0.9003	31	1652	254	18267	goat_102184713,goat_102172181,goat_102181155,goat_102177627,goat_102182103,goat_102190910,goat_102172771,goat_102172972,goat_102171997,goat_102184494,goat_102180883,goat_102175230,goat_102172745,goat_102184377,goat_102190719,goat_102168953,goat_102182924,goat_102176731,goat_102173093,goat_102179190,goat_102186801,goat_102175331,goat_102181716,goat_102171244,goat_102188225,goat_102180345,goat_1021…	LOC102184713|MLKL|MYH2|KIF27|PRICKLE1|FMNL1|ALS2|MYBPC1|ACP2|CCDC172|MYH4|FHAD1|EP400|CARTPT|TRAF3IP3|LOC102168953|TCEA3|EIF5A2|ATG14|LOC102179190|NPM1|MYH15|MYH3|ROS1|SPTB|MYH13|CCDC3|HBP1|DDIT3|MYH1|KRT24|
GO:0006528	asparagine metabolic process	biological_process	0.079085	0.9003	3	1652	11	18267	goat_102185084,goat_102181996,goat_102175345	CAMK2A|ASNSD1|IQGAP3|
GO:0006529	asparagine biosynthetic process	biological_process	0.079085	0.9003	3	1652	11	18267	goat_102175345,goat_102181996,goat_102185084	IQGAP3|ASNSD1|CAMK2A|
GO:0004334	fumarylacetoacetase activity	molecular_function	0.079304	0.9003	2	1652	5	18267	goat_102190998,goat_102173786	PDE1A|FAH|
GO:0016822	hydrolase activity, acting on acid carbon-carbon bonds	molecular_function	0.079304	0.9003	2	1652	5	18267	goat_102190998,goat_102173786	PDE1A|FAH|
GO:0016823	hydrolase activity, acting on acid carbon-carbon bonds, in ketonic substances	molecular_function	0.079304	0.9003	2	1652	5	18267	goat_102173786,goat_102190998	FAH|PDE1A|
GO:0003810	protein-glutamine gamma-glutamyltransferase activity	molecular_function	0.080091	0.9003	3	1652	11	18267	goat_102185961,goat_102185477,goat_102176968	KCNE4|TGM2|TMEM131|
GO:0018995	host	cellular_component	0.080108	0.9003	21	1652	161	18267	goat_102188640,goat_102172181,goat_102190703,goat_102172771,goat_102189010,goat_102172731,goat_102189612,goat_102185002,goat_102168953,goat_102181928,goat_102171745,goat_102172998,goat_102171016,goat_102191409,goat_100861124,goat_102174450,goat_102187391,goat_102170674,goat_102174060,goat_100860837,goat_102180983	HSPG2|MLKL|RNF6|ALS2|LRP1|PRRX2|MYBPC2|GRM1|LOC102168953|ESAM|TMEM110|LOC102172998|R3HDM1|SRPK3|DRAP1|MYOM1|CILP2|LOC102170674|DOC2B|LOC100860837|CD101|
GO:0043245	extraorganismal space	cellular_component	0.080108	0.9003	21	1652	161	18267	goat_102172731,goat_102189010,goat_102189612,goat_102185002,goat_102172771,goat_102190703,goat_102188640,goat_102172181,goat_102174060,goat_102180983,goat_100860837,goat_102170674,goat_102174450,goat_102187391,goat_102172998,goat_102171745,goat_100861124,goat_102191409,goat_102171016,goat_102168953,goat_102181928	PRRX2|LRP1|MYBPC2|GRM1|ALS2|RNF6|HSPG2|MLKL|DOC2B|CD101|LOC100860837|LOC102170674|MYOM1|CILP2|LOC102172998|TMEM110|DRAP1|SRPK3|R3HDM1|LOC102168953|ESAM|
GO:0043657	host cell	cellular_component	0.080108	0.9003	21	1652	161	18267	goat_102189010,goat_102172731,goat_102189612,goat_102185002,goat_102172771,goat_102190703,goat_102188640,goat_102172181,goat_102174060,goat_100860837,goat_102180983,goat_102187391,goat_102174450,goat_102170674,goat_102171745,goat_102172998,goat_102191409,goat_100861124,goat_102171016,goat_102181928,goat_102168953	LRP1|PRRX2|MYBPC2|GRM1|ALS2|RNF6|HSPG2|MLKL|DOC2B|LOC100860837|CD101|CILP2|MYOM1|LOC102170674|TMEM110|LOC102172998|SRPK3|DRAP1|R3HDM1|ESAM|LOC102168953|
GO:0044215	other organism	cellular_component	0.080108	0.9003	21	1652	161	18267	goat_102188640,goat_102172181,goat_102190703,goat_102172771,goat_102189010,goat_102172731,goat_102189612,goat_102185002,goat_102168953,goat_102181928,goat_102171745,goat_102172998,goat_102171016,goat_102191409,goat_100861124,goat_102187391,goat_102174450,goat_102170674,goat_102174060,goat_100860837,goat_102180983	HSPG2|MLKL|RNF6|ALS2|LRP1|PRRX2|MYBPC2|GRM1|LOC102168953|ESAM|TMEM110|LOC102172998|R3HDM1|SRPK3|DRAP1|CILP2|MYOM1|LOC102170674|DOC2B|LOC100860837|CD101|
GO:0044216	other organism cell	cellular_component	0.080108	0.9003	21	1652	161	18267	goat_102188640,goat_102172181,goat_102190703,goat_102172771,goat_102172731,goat_102189010,goat_102189612,goat_102185002,goat_102168953,goat_102181928,goat_102172998,goat_102171745,goat_102171016,goat_102191409,goat_100861124,goat_102170674,goat_102187391,goat_102174450,goat_102174060,goat_102180983,goat_100860837	HSPG2|MLKL|RNF6|ALS2|PRRX2|LRP1|MYBPC2|GRM1|LOC102168953|ESAM|LOC102172998|TMEM110|R3HDM1|SRPK3|DRAP1|LOC102170674|CILP2|MYOM1|DOC2B|CD101|LOC100860837|
GO:0044217	other organism part	cellular_component	0.080108	0.9003	21	1652	161	18267	goat_102171745,goat_102172998,goat_102171016,goat_102191409,goat_100861124,goat_102181928,goat_102168953,goat_102174060,goat_100860837,goat_102180983,goat_102187391,goat_102174450,goat_102170674,goat_102190703,goat_102188640,goat_102172181,goat_102189010,goat_102172731,goat_102189612,goat_102185002,goat_102172771	TMEM110|LOC102172998|R3HDM1|SRPK3|DRAP1|ESAM|LOC102168953|DOC2B|LOC100860837|CD101|CILP2|MYOM1|LOC102170674|RNF6|HSPG2|MLKL|LRP1|PRRX2|MYBPC2|GRM1|ALS2|
GO:0016614	oxidoreductase activity, acting on CH-OH group of donors	molecular_function	0.080161	0.9003	20	1652	155	18267	goat_102173111,goat_102169762,goat_102172859,goat_102181480,goat_100860863,goat_102180167,goat_102186197,goat_102184548,goat_102174863,goat_102191350,goat_102172093,goat_102179544,goat_102171407,goat_102184694,goat_102178401,goat_102173435,goat_102191245,goat_102178423,goat_102182791,goat_102177936	FMO3|HMGCR|DHCR24|IDH3G|ME1|ERBB4|ADH5|HSDL1|H6PD|AHCY|AP2B1|AHCYL2|GPD1|ME3|COL6A6|ABCA3|NID2|STEAP2|DDO|HHIPL1|
GO:0000097	sulfur amino acid biosynthetic process	biological_process	0.080246	0.9003	2	1652	5	18267	goat_102172599,goat_102169026	MTR|RAE1|
GO:0009086	methionine biosynthetic process	biological_process	0.080246	0.9003	2	1652	5	18267	goat_102172599,goat_102169026	MTR|RAE1|
GO:0006418	tRNA aminoacylation for protein translation	biological_process	0.080251	0.9003	19	1652	144	18267	goat_102180883,goat_102175915,goat_102185001,goat_102175230,goat_102190826,goat_102185389,goat_102171522,goat_102181155,goat_102169829,goat_102180345,goat_102168598,goat_102185423,goat_102181426,goat_102174441,goat_102180624,goat_102183372,goat_102181003,goat_102172639,goat_102181716	MYH4|WARS2|TXLNB|FHAD1|WARS|ANGPTL7|FOSL2|MYH2|GARS|MYH13|EIF3B|JUN|MYH1|CCDC12|MYH8|LAMB2|NAB2|ATP12A|MYH3|
GO:0032501	multicellular organismal process	biological_process	0.080492	0.9003	64	1652	592	18267	goat_102170739,goat_102185118,goat_102186921,goat_102181928,goat_102180797,goat_102180396,goat_102174221,goat_102176947,goat_102171917,goat_102180712,goat_102189010,goat_102173109,goat_102187111,goat_102180883,goat_102183678,goat_102179435,goat_102183523,goat_102180557,goat_102178615,goat_102191431,goat_102174228,goat_102172944,goat_100861395,goat_102185378,goat_102187179,goat_102184377,goat_1021…	CWC22|OPA1|ECM1|ESAM|FBXO40|DLL4|CCDC3|COL4A5|ACE|DES|LRP1|RAPSN|IL1RAPL2|MYH4|FOXR2|TPM3|HMCN2|SNX7|LOC102178615|C10H14orf37|CTR9|CCDC141|MYOG|COL9A1|RNF125|CARTPT|EP400|FHAD1|LOC102171637|UBXN10|IDS|EDN2|CDX4|NLN|SPRY1|LOC102179231|AMH|TPM2|CPA6|MYH3|MYH15|GRAP2|F5|SPP2|SDPR|DSG3|DCBLD2|MYH8|MYH1|KRT24|WNT8A|VGLL2|SETD1A|WNT2B|LOC102190686|SHCBP1L|NCOA7|GPR162|MYH2|WNT7A|WNT2|MYF6|MYL1|FER1L6|
GO:0043603	cellular amide metabolic process	biological_process	0.080627	0.9003	9	1652	57	18267	goat_102185576,goat_102172685,goat_102170678,goat_102175345,goat_102191376,goat_102185084,goat_102189933,goat_102183579,goat_102181996	KDM3A|FHL3|FHL1|IQGAP3|ADAMTSL3|CAMK2A|TOB2|SLC6A13|ASNSD1|
GO:0044707	single-multicellular organism process	biological_process	0.081419	0.90184	57	1652	521	18267	goat_102183678,goat_102187111,goat_102173109,goat_102180883,goat_102174320,goat_102178827,goat_102189010,goat_102180665,goat_102179231,goat_102180712,goat_102179872,goat_102171917,goat_102169420,goat_102182770,goat_102181465,goat_102174221,goat_102180396,goat_102180797,goat_102181928,goat_102189563,goat_102186921,goat_102191566,goat_102185118,goat_102170739,goat_102175230,goat_100861258,goat_1021…	FOXR2|IL1RAPL2|RAPSN|MYH4|CPA6|TPM2|LRP1|AMH|LOC102179231|DES|SPRY1|ACE|NLN|CDX4|EDN2|CCDC3|DLL4|FBXO40|ESAM|IDS|ECM1|UBXN10|OPA1|CWC22|FHAD1|MYF6|RNF125|EP400|CARTPT|WNT2|COL9A1|WNT7A|MYH2|GPR162|NCOA7|LOC102190686|CCDC141|WNT2B|MYOG|SETD1A|VGLL2|WNT8A|CTR9|C10H14orf37|SNX7|LOC102178615|KRT24|HMCN2|MYH1|TPM3|MYH8|DCBLD2|SPP2|SDPR|F5|MYH3|MYH15|
GO:0004970	ionotropic glutamate receptor activity	molecular_function	0.081847	0.90184	6	1652	30	18267	goat_102191614,goat_102169266,goat_102189520,goat_102177187,goat_102168378,goat_102187919	GRIN3A|GRIA3|ADAM11|GRIN2D|GRIA2|GRID1|
GO:0005231	excitatory extracellular ligand-gated ion channel activity	molecular_function	0.081847	0.90184	6	1652	30	18267	goat_102191614,goat_102177187,goat_102189520,goat_102169266,goat_102168378,goat_102187919	GRIN3A|GRIN2D|ADAM11|GRIA3|GRIA2|GRID1|
GO:0005234	extracellular-glutamate-gated ion channel activity	molecular_function	0.081847	0.90184	6	1652	30	18267	goat_102187919,goat_102189520,goat_102177187,goat_102168378,goat_102169266,goat_102191614	GRID1|ADAM11|GRIN2D|GRIA2|GRIA3|GRIN3A|
GO:0008066	glutamate receptor activity	molecular_function	0.081847	0.90184	6	1652	30	18267	goat_102187919,goat_102191614,goat_102177187,goat_102189520,goat_102169266,goat_102168378	GRID1|GRIN3A|GRIN2D|ADAM11|GRIA3|GRIA2|
GO:0030414	peptidase inhibitor activity	molecular_function	0.082518	0.90444	18	1652	141	18267	goat_102178550,goat_102185317,goat_102187414,goat_102178312,goat_102189484,goat_102184713,goat_102188588,goat_102176516,goat_102177484,goat_102187536,goat_102180806,goat_102188033,goat_102174978,goat_102185477,goat_100861286,goat_102179197,goat_102191119,goat_102191299	SPINT4|TFPI|LOC102187414|ITIH3|ESR1|LOC102184713|LOC102188588|CPAMD8|LOC102177484|PCOLCE2|NEB|C3|KNG1|TGM2|FASN|ABCA1|VWF|SPP2|
GO:0061134	peptidase regulator activity	molecular_function	0.082518	0.90444	18	1652	141	18267	goat_102189484,goat_102184713,goat_102188588,goat_102176516,goat_102178550,goat_102185317,goat_102178312,goat_102187414,goat_102191119,goat_102191299,goat_102177484,goat_102188033,goat_102180806,goat_102187536,goat_102174978,goat_102185477,goat_100861286,goat_102179197	ESR1|LOC102184713|LOC102188588|CPAMD8|SPINT4|TFPI|ITIH3|LOC102187414|VWF|SPP2|LOC102177484|C3|NEB|PCOLCE2|KNG1|TGM2|FASN|ABCA1|
GO:0007548	sex differentiation	biological_process	0.083232	0.90453	3	1652	12	18267	goat_102183678,goat_102191566,goat_102180665	FOXR2|UBXN10|AMH|
GO:0001932	regulation of protein phosphorylation	biological_process	0.083443	0.90453	4	1652	18	18267	goat_102184377,goat_102176903,goat_102172745,goat_102188355	CARTPT|PKIA|EP400|OXCT1|
GO:0031399	regulation of protein modification process	biological_process	0.083443	0.90453	4	1652	18	18267	goat_102188355,goat_102176903,goat_102184377,goat_102172745	OXCT1|PKIA|CARTPT|EP400|
GO:0019752	carboxylic acid metabolic process	biological_process	0.083592	0.90453	55	1652	487	18267	goat_102190826,goat_102185389,goat_102180946,goat_102175915,goat_102175230,goat_102172599,goat_102191376,goat_102190541,goat_102178200,goat_102181155,goat_102175051,goat_102186186,goat_102178223,goat_102170486,goat_102181426,goat_102174441,goat_102173111,goat_102168598,goat_102184969,goat_102169726,goat_102176564,goat_102175331,goat_102181716,goat_102183219,goat_102180745,goat_102180624,goat_1021…	WARS|ANGPTL7|DTD1|WARS2|FHAD1|MTR|ADAMTSL3|DUS2|ACACB|MYH2|LOC102175051|ACVR1B|SLC25A26|ZNF365|MYH1|CCDC12|FMO3|EIF3B|ARHGAP17|DDC|GADL1|MYH15|MYH3|BGN|AGPAT9|MYH8|ZNF512|FOSL2|HSDL1|MYH4|FAH|TXLNB|AHCYL2|AHCY|IQGAP3|ABCA3|FARS2|FAM78A|KDM3A|NLRC3|LOC102171631|JUN|ASNSD1|ABCA1|GARS|MYH13|RAE1|PDE1A|CEP112|ATP12A|CAMK2A|ACACA|LAMB2|NAB2|FAM206A|
GO:0001505	regulation of neurotransmitter levels	biological_process	0.083612	0.90453	2	1652	5	18267	goat_102169420,goat_102185378	NLN|COL9A1|
GO:0017053	transcriptional repressor complex	cellular_component	0.084525	0.91204	3	1652	11	18267	goat_102189779,goat_102173694,goat_102174221	LIN9|BBS5|CCDC3|
GO:0030145	manganese ion binding	molecular_function	0.085148	0.91637	5	1652	25	18267	goat_102179436,goat_102182963,goat_102184547,goat_102188590,goat_102180345	PRUNE|OBSCN|STX6|PRUNE2|MYH13|
GO:0006304	DNA modification	biological_process	0.085729	0.91637	7	1652	40	18267	goat_102177198,goat_102189406,goat_102188777,goat_100861224,goat_102168544,goat_102184211,goat_102188424	ERG|TMEM182|CAMSAP1|ACACA|HAUS2|DSC2|ALKBH8|
GO:0032502	developmental process	biological_process	0.085961	0.91637	41	1652	358	18267	goat_102180665,goat_102177114,goat_102179872,goat_102171917,goat_102183678,goat_102186882,goat_102184342,goat_102181106,goat_102174320,goat_102178827,goat_102189563,goat_102191566,goat_102170739,goat_102182770,goat_102174901,goat_100860849,goat_102180396,goat_102180797,goat_100861149,goat_102180281,goat_102171665,goat_102180941,goat_102182009,goat_100861395,goat_102183087,goat_102190873,goat_1021…	AMH|DTNA|SPRY1|ACE|FOXR2|ADIG|ACTL7A|SHROOM4|CPA6|TPM2|IDS|UBXN10|CWC22|CDX4|HBP1|HSP70.1|DLL4|FBXO40|CLK1|WNT2|WNT7A|NCOA7|WNT2B|MYOG|PAPPA2|CCHCR1|MYL1|FER1L6|HSPA1L|ATP7A|MYF6|RAB31|LOC102184854|TPM3|DCBLD2|DSG3|GRAP2|MYH15|WNT8A|SNX7|LOC102177812|
GO:0043436	oxoacid metabolic process	biological_process	0.086127	0.91637	55	1652	488	18267	goat_102175588,goat_102171522,goat_102184548,goat_102180883,goat_102173786,goat_102179544,goat_102185001,goat_102191350,goat_102175345,goat_102173435,goat_102169537,goat_102185474,goat_102185576,goat_102187553,goat_102171631,goat_102185423,goat_102179197,goat_102181996,goat_102169829,goat_102180345,goat_102169026,goat_102190998,goat_102180628,goat_102185084,goat_102172639,goat_102183372,goat_1008…	ZNF512|FOSL2|HSDL1|MYH4|FAH|AHCYL2|TXLNB|AHCY|IQGAP3|ABCA3|FARS2|FAM78A|KDM3A|NLRC3|LOC102171631|JUN|ABCA1|ASNSD1|GARS|MYH13|RAE1|PDE1A|CEP112|CAMK2A|ATP12A|LAMB2|ACACA|NAB2|FAM206A|ANGPTL7|WARS|DTD1|WARS2|FHAD1|MTR|ADAMTSL3|DUS2|ACACB|MYH2|ACVR1B|LOC102175051|SLC25A26|ZNF365|MYH1|CCDC12|FMO3|EIF3B|ARHGAP17|DDC|GADL1|MYH15|MYH3|BGN|AGPAT9|MYH8|
GO:0016310	phosphorylation	biological_process	0.086263	0.91637	74	1652	660	18267	goat_102180932,goat_102187516,goat_102184377,goat_102172745,goat_102190431,goat_100861149,goat_102186186,goat_102182769,goat_102178040,goat_102187523,goat_102190163,goat_102177381,goat_102188195,goat_102176903,goat_100860837,goat_102170938,goat_102182963,goat_100860750,goat_102188355,goat_102185139,goat_102186447,goat_102180167,goat_100861303,goat_100860904,goat_102180883,goat_102191045,goat_1021…	MKNK2|NEK2|CARTPT|EP400|SGK2|CLK1|ACVR1B|PNCK|CDK5|MARK4|NLK|VRK1|LDB3|PKIA|LOC100860837|FGFR2|OBSCN|LPL|OXCT1|PHKG1|NPR1|ERBB4|LOC100861303|AKT1|MYH4|WNK2|FLT4|CSK|IRAK3|MAPK12|LOC102180827|IMPAD1|MYLK2|KDR|PRKD1|ALPK1|NID1|EPHA4|IFIT5|LOC102173234|TSGA10|DAPK2|RPS6KC1|TIE1|ANKK1|LOC102178456|PTGES3|PSKH2|MAP3K1|MAP2K6|CLK4|SPTB|TEK|MERTK|MYH1|NTRK2|BRSK1|SRPK3|LOC102191110|ITIH3|PLK5|ALPK2|MLKL…
GO:0033647	host intracellular organelle	cellular_component	0.086467	0.91637	13	1652	91	18267	goat_102168953,goat_102172181,goat_102191409,goat_100861124,goat_102171016,goat_102172998,goat_102172771,goat_102187391,goat_102170674,goat_102185002,goat_102189010,goat_102172731,goat_102174060	LOC102168953|MLKL|SRPK3|DRAP1|R3HDM1|LOC102172998|ALS2|CILP2|LOC102170674|GRM1|LRP1|PRRX2|DOC2B|
GO:0033648	host intracellular membrane-bounded organelle	cellular_component	0.086467	0.91637	13	1652	91	18267	goat_102172181,goat_102168953,goat_102171016,goat_102191409,goat_100861124,goat_102172998,goat_102172771,goat_102170674,goat_102187391,goat_102185002,goat_102172731,goat_102174060,goat_102189010	MLKL|LOC102168953|R3HDM1|SRPK3|DRAP1|LOC102172998|ALS2|LOC102170674|CILP2|GRM1|PRRX2|DOC2B|LRP1|
GO:0033176	proton-transporting V-type ATPase complex	cellular_component	0.086726	0.91679	24	1652	191	18267	goat_102176772,goat_102181426,goat_102180482,goat_102181797,goat_102174221,goat_102180345,goat_102190546,goat_102183389,goat_102179190,goat_102185399,goat_102181716,goat_102175331,goat_102180624,goat_102176475,goat_102172696,goat_102190719,goat_102178827,goat_102174818,goat_102184494,goat_102184841,goat_102175230,goat_102185194,goat_102170486,goat_102170866	MSN|MYH1|TPM4|CEP57|CCDC3|MYH13|KRT222|PEG10|LOC102179190|AGBL1|MYH3|MYH15|MYH8|ARMC12|MORC4|TRAF3IP3|TPM2|MID2|CCDC172|TEKT3|FHAD1|FAM49B|ZNF365|LOC102170866|
GO:1901361	organic cyclic compound catabolic process	biological_process	0.08729	0.91815	27	1652	221	18267	goat_102171479,goat_102178909,goat_102171956,goat_102170678,goat_102181048,goat_102172131,goat_102189193,goat_102176968,goat_102182311,goat_102178660,goat_100861126,goat_102172216,goat_102178827,goat_102187840,goat_102183219,goat_102184461,goat_102180948,goat_102172685,goat_102168953,goat_102188794,goat_102185102,goat_100860951,goat_102182646,goat_102170442,goat_102188225,goat_102182992,goat_1021…	PARN|TUBE1|TUT1|FHL1|RABGAP1|TBC1D8B|SRPR|TMEM131|TBC1D21|CYTH1|RBM4|TRIM63|TPM2|TBC1D30|BGN|SGSM1|TBC1D20|FHL3|LOC102168953|SMG8|SMAP1|HMOX1|ASAP3|ASAP1|SPTB|DFFB|AGAP3|
GO:0008965	phosphoenolpyruvate-protein phosphotransferase activity	molecular_function	0.087399	0.91815	4	1652	18	18267	goat_102175331,goat_102178827,goat_102174783,goat_102171475	MYH15|TPM2|OSBPL6|PDE4DIP|
GO:0016798	hydrolase activity, acting on glycosyl bonds	molecular_function	0.087516	0.91815	27	1652	220	18267	goat_102170132,goat_102170862,goat_102169576,goat_102173234,goat_102186186,goat_102191580,goat_102181606,goat_102180941,goat_102178874,goat_102175798,goat_102182552,goat_100861227,goat_102190299,goat_102174450,goat_100860748,goat_102182645,goat_102179542,goat_102187495,goat_102187600,goat_102186772,goat_102180045,goat_102168417,goat_102179396,goat_102187164,goat_102175634,goat_102169805,goat_1021…	LOC102170132|KLB|CCL16|LOC102173234|ACVR1B|ARL4C|DNAJC5G|NCOA7|AGL|GAA|MAN1C1|OVN|PTPRR|MYOM1|PH-20|FN1|AMPH|DYSF|DRC1|FERMT2|HEXA|LOC102168417|MROH8|ENGASE|LOC102175634|PRMT2|CMPK2|
GO:0001906	cell killing	biological_process	0.087887	0.91827	5	1652	26	18267	goat_102179197,goat_102172181,goat_102168953,goat_102174284,goat_102172771	ABCA1|MLKL|LOC102168953|GRSF1|ALS2|
GO:0000226	microtubule cytoskeleton organization	biological_process	0.08853	0.91827	14	1652	101	18267	goat_102175331,goat_102181716,goat_102181155,goat_102168544,goat_102181063,goat_102180624,goat_102181426,goat_102173694,goat_102184841,goat_102180883,goat_102171157,goat_102180345,goat_102178886,goat_102178660	MYH15|MYH3|MYH2|HAUS2|NFASC|MYH8|MYH1|BBS5|TEKT3|MYH4|NGDN|MYH13|CCDC87|CYTH1|
GO:0006082	organic acid metabolic process	biological_process	0.088533	0.91827	55	1652	489	18267	goat_102186186,goat_102175051,goat_102181155,goat_102178200,goat_102170486,goat_102178223,goat_102172599,goat_102190541,goat_102191376,goat_102175230,goat_102175915,goat_102180946,goat_102185389,goat_102190826,goat_102180745,goat_102183219,goat_102180624,goat_102181716,goat_102175331,goat_102176564,goat_102184969,goat_102169726,goat_102173111,goat_102181426,goat_102174441,goat_102168598,goat_1021…	ACVR1B|LOC102175051|MYH2|ACACB|ZNF365|SLC25A26|MTR|DUS2|ADAMTSL3|FHAD1|WARS2|DTD1|ANGPTL7|WARS|AGPAT9|BGN|MYH8|MYH3|MYH15|GADL1|ARHGAP17|DDC|FMO3|MYH1|CCDC12|EIF3B|KDM3A|FAM78A|LOC102171631|NLRC3|ABCA3|IQGAP3|FARS2|TXLNB|AHCYL2|MYH4|FAH|AHCY|FOSL2|ZNF512|HSDL1|FAM206A|NAB2|ACACA|LAMB2|CAMK2A|ATP12A|MYH13|RAE1|GARS|CEP112|PDE1A|JUN|ASNSD1|ABCA1|
GO:0007264	small GTPase mediated signal transduction	biological_process	0.088663	0.91827	57	1652	502	18267	goat_102185675,goat_102168991,goat_102171173,goat_102177392,goat_102178109,goat_102173032,goat_102170439,goat_102171957,goat_102177375,goat_102178660,goat_102171549,goat_102169659,goat_102174805,goat_102170866,goat_102182963,goat_102177876,goat_102184306,goat_102190984,goat_102189215,goat_102182646,goat_102187490,goat_102177824,goat_102168551,goat_102187840,goat_102170824,goat_102190251,goat_1021…	ABCC8|RAB28|GEM|RAB31|ABCA9|EHD2|RALGAPA2|IQSEC3|RAPGEFL1|CYTH1|ARHGEF28|RAB9A|ARL4A|LOC102170866|OBSCN|ARL9|RASA4|RAB4B|RAB15|ASAP3|RRAGD|LOC102177824|SH2D3C|TBC1D30|RAB6B|RASL10A|TBC1D21|RIT1|RASA1|PLCE1|IQGAP3|RABGAP1|ARF4|TBC1D8B|RRAS|RASD2|ARL4C|RAB2B|RAB3D|RASL11B|RASA3|ARL14|ABCC12|AGAP3|CYTH2|ABCC9|CCDC3|RAB40B|RASGRP4|ARHGEF25|LOC102173859|ASAP1|TBC1D20|RALGAPB|SGSM1|RASGEF1B|SMAP1|
GO:0044219	host cell plasmodesma	cellular_component	0.0887	0.91827	1	1652	1	18267	goat_102190703	RNF6|
GO:0004520	endodeoxyribonuclease activity	molecular_function	0.088851	0.91827	7	1652	41	18267	goat_102188777,goat_100861224,goat_102189406,goat_102177198,goat_102168544,goat_102185675,goat_102188424	CAMSAP1|ACACA|TMEM182|ERG|HAUS2|ABCC8|ALKBH8|
GO:0007267	cell-cell signaling	biological_process	0.089604	0.9219	5	1652	26	18267	goat_102173109,goat_102186921,goat_102174228,goat_102185378,goat_102169420	RAPSN|ECM1|CTR9|COL9A1|NLN|
GO:0016831	carboxy-lyase activity	molecular_function	0.090475	0.9219	10	1652	68	18267	goat_102172076,goat_102180549,goat_102182811,goat_102168742,goat_102180628,goat_102169726,goat_102175077,goat_102179952,goat_102184782,goat_102176564	CD93|LOC102180549|SCN3B|PCK1|CEP112|DDC|MSLN|PCK2|FAM3C|GADL1|
GO:0016824	hydrolase activity, acting on acid halide bonds	molecular_function	0.090825	0.9219	1	1652	1	18267	goat_102177874	MFAP5|
GO:0019120	hydrolase activity, acting on acid halide bonds, in C-halide compounds	molecular_function	0.090825	0.9219	1	1652	1	18267	goat_102177874	MFAP5|
GO:0006310	DNA recombination	biological_process	0.091575	0.9219	22	1652	175	18267	goat_100861224,goat_102179229,goat_102181099,goat_102184893,goat_102180163,goat_102171016,goat_102169490,goat_102185557,goat_102183561,goat_102174614,goat_102183523,goat_102175335,goat_102171475,goat_102185595,goat_102182275,goat_102172931,goat_102188559,goat_102174340,goat_102176947,goat_102177341,goat_102183918,goat_102178312	ACACA|RYR1|WDFY4|STBD1|KLHL40|R3HDM1|SPO11|DNASE1L1|ATP1A1|ZNF397|HMCN2|DICER1|PDE4DIP|FBL|AK4|UNC45B|CCDC110|RFC4|COL4A5|RNGTT|SATB1|ITIH3|
GO:0033615	mitochondrial proton-transporting ATP synthase complex assembly	biological_process	0.092237	0.9219	1	1652	1	18267	goat_102180883	MYH4|
GO:0030260	entry into host cell	biological_process	0.09261	0.9219	7	1652	42	18267	goat_102190686,goat_102189010,goat_102172998,goat_102174060,goat_102168544,goat_102183372,goat_102187391	LOC102190686|LRP1|LOC102172998|DOC2B|HAUS2|LAMB2|CILP2|
GO:0044409	entry into host	biological_process	0.09261	0.9219	7	1652	42	18267	goat_102174060,goat_102172998,goat_102189010,goat_102190686,goat_102183372,goat_102187391,goat_102168544	DOC2B|LOC102172998|LRP1|LOC102190686|LAMB2|CILP2|HAUS2|
GO:0046718	viral entry into host cell	biological_process	0.09261	0.9219	7	1652	42	18267	goat_102190686,goat_102189010,goat_102172998,goat_102174060,goat_102168544,goat_102183372,goat_102187391	LOC102190686|LRP1|LOC102172998|DOC2B|HAUS2|LAMB2|CILP2|
GO:0051806	entry into cell of other organism involved in symbiotic interaction	biological_process	0.09261	0.9219	7	1652	42	18267	goat_102187391,goat_102183372,goat_102168544,goat_102174060,goat_102172998,goat_102189010,goat_102190686	CILP2|LAMB2|HAUS2|DOC2B|LOC102172998|LRP1|LOC102190686|
GO:0051828	entry into other organism involved in symbiotic interaction	biological_process	0.09261	0.9219	7	1652	42	18267	goat_102190686,goat_102189010,goat_102172998,goat_102174060,goat_102168544,goat_102183372,goat_102187391	LOC102190686|LRP1|LOC102172998|DOC2B|HAUS2|LAMB2|CILP2|
GO:0005978	glycogen biosynthetic process	biological_process	0.093009	0.9219	2	1652	6	18267	goat_102180250,goat_102191003	LOC102180250|POGK|
GO:0015988	energy coupled proton transmembrane transport, against electrochemical gradient	biological_process	0.093174	0.9219	27	1652	222	18267	goat_102170866,goat_102170486,goat_102185194,goat_102175230,goat_102184841,goat_102184494,goat_102174818,goat_102183240,goat_102178827,goat_102190719,goat_102172696,goat_102176475,goat_102180624,goat_102175331,goat_102181716,goat_102179190,goat_102185399,goat_102181133,goat_102183389,goat_102190546,goat_102174221,goat_102180345,goat_102181797,goat_102180482,goat_102181426,goat_102176772,goat_1008…	LOC102170866|ZNF365|FAM49B|FHAD1|TEKT3|CCDC172|MID2|LOC102183240|TPM2|TRAF3IP3|MORC4|ARMC12|MYH8|MYH15|MYH3|LOC102179190|AGBL1|TRIM54|PEG10|KRT222|CCDC3|MYH13|CEP57|TPM4|MYH1|MSN|FASN|
GO:0015991	ATP hydrolysis coupled proton transport	biological_process	0.093174	0.9219	27	1652	222	18267	goat_102170486,goat_102185194,goat_102170866,goat_102178827,goat_102190719,goat_102172696,goat_102184494,goat_102183240,goat_102174818,goat_102175230,goat_102184841,goat_102185399,goat_102179190,goat_102181133,goat_102183389,goat_102181716,goat_102175331,goat_102180624,goat_102176475,goat_102176772,goat_100861286,goat_102180482,goat_102181426,goat_102181797,goat_102190546,goat_102174221,goat_1021…	ZNF365|FAM49B|LOC102170866|TPM2|TRAF3IP3|MORC4|CCDC172|LOC102183240|MID2|FHAD1|TEKT3|AGBL1|LOC102179190|TRIM54|PEG10|MYH3|MYH15|MYH8|ARMC12|MSN|FASN|TPM4|MYH1|CEP57|KRT222|CCDC3|MYH13|
GO:0016052	carbohydrate catabolic process	biological_process	0.093435	0.9219	11	1652	77	18267	goat_102178401,goat_102178423,goat_102170478,goat_102178874,goat_102178223,goat_102190860,goat_102174691,goat_102191580,goat_102189150,goat_102186186,goat_102184547	COL6A6|STEAP2|SETD1A|AGL|SLC25A26|ENO2|ENO3|ARL4C|GPI|ACVR1B|STX6|
GO:0015276	ligand-gated ion channel activity	molecular_function	0.093482	0.9219	16	1652	116	18267	goat_102185938,goat_102168378,goat_102175557,goat_102187919,goat_102168674,goat_102189520,goat_102179229,goat_102181818,goat_102184797,goat_102186994,goat_102168399,goat_102177187,goat_102188013,goat_102185001,goat_102169266,goat_102191614	KCNJ11|GRIA2|DDIT3|GRID1|CHRNG|ADAM11|RYR1|CHRNA1|GABRA4|CHRNB1|CHRND|GRIN2D|KCNJ13|TXLNB|GRIA3|GRIN3A|
GO:0022834	ligand-gated channel activity	molecular_function	0.093482	0.9219	16	1652	116	18267	goat_102187919,goat_102168674,goat_102179229,goat_102189520,goat_102181818,goat_102185938,goat_102168378,goat_102175557,goat_102169266,goat_102191614,goat_102186994,goat_102184797,goat_102177187,goat_102168399,goat_102188013,goat_102185001	GRID1|CHRNG|RYR1|ADAM11|CHRNA1|KCNJ11|GRIA2|DDIT3|GRIA3|GRIN3A|CHRNB1|GABRA4|GRIN2D|CHRND|KCNJ13|TXLNB|
GO:0000794	condensed nuclear chromosome	cellular_component	0.093771	0.9219	12	1652	84	18267	goat_102181426,goat_102173694,goat_102180883,goat_102171157,goat_102180345,goat_102190546,goat_102178660,goat_102181716,goat_102172944,goat_102175331,goat_102181155,goat_102180624	MYH1|BBS5|MYH4|NGDN|MYH13|KRT222|CYTH1|MYH3|CCDC141|MYH15|MYH2|MYH8|
GO:0055085	transmembrane transport	biological_process	0.094083	0.9219	107	1652	1008	18267	goat_100861286,goat_102180549,goat_102186276,goat_102177554,goat_102183785,goat_102179410,goat_102190213,goat_102190546,goat_102173859,goat_102175288,goat_102177748,goat_102179229,goat_102179249,goat_102172580,goat_102190964,goat_102176475,goat_102176327,goat_102178827,goat_102172166,goat_102190719,goat_102174818,goat_102177443,goat_102186882,goat_102171631,goat_102190858,goat_102168989,goat_1021…	FASN|LOC102180549|KCNMA1|LOC102177554|PKD2L2|RASIP1|SLC17A9|KRT222|LOC102173859|LOC102175288|SCN4A|RYR1|SLC9A1|SLC23A3|PHACTR2|ARMC12|SLC2A12|TPM2|TRPC4|TRAF3IP3|MID2|SLC8A3|ADIG|LOC102171631|SLCO1A2|TMEM156|ZFHX4|MYH1|KCNA7|SLC39A4|CEP57|SPTB|VDAC2|PEG10|MYH15|MYH3|LOC102172260|DUSP27|SCN11A|MYH8|SLC2A9|SFXN2|FBXO32|GABRA4|ABCC8|SLC16A12|LOC102173234|MORC4|TRIM63|SLC16A7|TRPC3|TEKT3|KCNA3|ZNF365…
GO:0009067	aspartate family amino acid biosynthetic process	biological_process	0.09484	0.9219	5	1652	26	18267	goat_102169026,goat_102175345,goat_102172599,goat_102185084,goat_102181996	RAE1|IQGAP3|MTR|CAMK2A|ASNSD1|
GO:0015672	monovalent inorganic cation transport	biological_process	0.094877	0.9219	58	1652	524	18267	goat_102177937,goat_102190719,goat_102178827,goat_102184548,goat_102184267,goat_102177050,goat_102179544,goat_102174818,goat_102191350,goat_102171802,goat_102177253,goat_102173859,goat_102185399,goat_102176475,goat_102178962,goat_102177748,goat_102186584,goat_102186276,goat_102182811,goat_102180482,goat_102180549,goat_100861286,goat_102180345,goat_102174221,goat_102190546,goat_102180628,goat_1021…	SCN7A|TRAF3IP3|TPM2|HSDL1|BCL9L|TMEM38A|AHCYL2|MID2|AHCY|KCNB1|LOC102177253|LOC102173859|AGBL1|ARMC12|KCNN3|SCN4A|HMHA1|KCNMA1|SCN3B|TPM4|LOC102180549|FASN|MYH13|CCDC3|KRT222|CEP112|FAM3C|LOC102170866|FAM49B|ZNF365|MORC4|GABRA4|CD93|FBXO32|TEKT3|FHAD1|KCNJ13|ATP1B4|LOC102183240|TRIM63|CCDC172|MYH3|MYH15|TRIM54|PEG10|LOC102179190|TPCN1|MYH8|DUSP27|NPR1|SCN11A|FEZ1|MYH1|KCNJ11|MSN|TMEM156|CEP57|CYS…
GO:0008037	cell recognition	biological_process	0.095462	0.9219	4	1652	17	18267	goat_102183523,goat_102189010,goat_102187111,goat_102181928	HMCN2|LRP1|IL1RAPL2|ESAM|
GO:0047474	long-chain fatty acid luciferin component ligase activity	molecular_function	0.095551	0.9219	1	1652	1	18267	goat_102184713	LOC102184713|
GO:0030915	Smc5-Smc6 complex	cellular_component	0.096147	0.9219	1	1652	1	18267	goat_100861336	NSMCE1|
GO:0044708	single-organism behavior	biological_process	0.096746	0.9219	2	1652	6	18267	goat_102172745,goat_102184377	EP400|CARTPT|
GO:0004358	glutamate N-acetyltransferase activity	molecular_function	0.097686	0.9219	1	1652	1	18267	goat_102185474	FAM78A|
GO:0033177	proton-transporting two-sector ATPase complex, proton-transporting domain	cellular_component	0.098468	0.9219	32	1652	272	18267	goat_100861286,goat_102186584,goat_102180482,goat_102180628,goat_102174221,goat_102180345,goat_102190546,goat_102173859,goat_102177253,goat_102190719,goat_102178827,goat_102174818,goat_102176772,goat_102168989,goat_102181426,goat_102184319,goat_102181797,goat_102183389,goat_102179190,goat_102175331,goat_102181716,goat_102189785,goat_102180624,goat_102189918,goat_102191537,goat_102172696,goat_1021…	FASN|HMHA1|TPM4|CEP112|CCDC3|MYH13|KRT222|LOC102173859|LOC102177253|TRAF3IP3|TPM2|MID2|MSN|TMEM156|MYH1|FEZ1|CEP57|PEG10|LOC102179190|MYH15|MYH3|TPCN1|MYH8|DUSP27|FBXO32|MORC4|GABRA4|CCDC172|TEKT3|FHAD1|ZNF365|LOC102170866|
GO:0008740	L-rhamnose isomerase activity	molecular_function	0.098489	0.9219	1	1652	1	18267	goat_102180345	MYH13|
GO:0019299	rhamnose metabolic process	biological_process	0.098489	0.9219	1	1652	1	18267	goat_102180345	MYH13|
GO:0044270	cellular nitrogen compound catabolic process	biological_process	0.098556	0.9219	26	1652	214	18267	goat_102178909,goat_102171956,goat_102171479,goat_102189193,goat_102176968,goat_102172131,goat_102181048,goat_102170678,goat_102178660,goat_100861126,goat_102172216,goat_102182311,goat_102187840,goat_102178827,goat_102188794,goat_102185102,goat_102168953,goat_102180948,goat_102184461,goat_102172685,goat_102182646,goat_102170442,goat_100860951,goat_102182992,goat_102188225,goat_102187027	TUBE1|TUT1|PARN|SRPR|TMEM131|TBC1D8B|RABGAP1|FHL1|CYTH1|RBM4|TRIM63|TBC1D21|TBC1D30|TPM2|SMG8|SMAP1|LOC102168953|TBC1D20|SGSM1|FHL3|ASAP3|ASAP1|HMOX1|DFFB|SPTB|AGAP3|
GO:0008146	sulfotransferase activity	molecular_function	0.098682	0.9219	9	1652	60	18267	goat_102183362,goat_102174373,goat_102169171,goat_102175820,goat_102181951,goat_102190904,goat_102180112,goat_102169088,goat_102172247	WSCD1|NDST4|LOC102169171|TGIF1|RECK|CHST8|HS6ST2|HS3ST1|CHST7|
GO:0008131	primary amine oxidase activity	molecular_function	0.098711	0.9219	3	1652	13	18267	goat_102168295,goat_102168762,goat_102177774	AOC3|AOC2|AOC1|
GO:0008987	quinolinate synthetase A activity	molecular_function	0.098736	0.9219	1	1652	1	18267	goat_102186490	DPYSL5|
GO:0043605	cellular amide catabolic process	biological_process	0.098903	0.9219	2	1652	6	18267	goat_102172685,goat_102170678	FHL3|FHL1|
GO:0043768	S-ribosylhomocysteine lyase activity	molecular_function	0.10048	0.9219	1	1652	1	18267	goat_102187576	TAF1|
GO:0030154	cell differentiation	biological_process	0.1007	0.9219	13	1652	94	18267	goat_102183117,goat_100861149,goat_102189563,goat_102183087,goat_102185639,goat_102174901,goat_102185993,goat_102186882,goat_102190873,goat_102190333,goat_102177387,goat_102177392,goat_102180557	DSG3|CLK1|IDS|PAPPA2|GRAP2|HBP1|ATP7A|ADIG|CCHCR1|FER1L6|MYL1|RAB31|SNX7|
GO:0009426	bacterial-type flagellum basal body, distal rod	cellular_component	0.10076	0.9219	1	1652	1	18267	goat_102174520	PTPRU|
GO:0009428	bacterial-type flagellum basal body, distal rod, P ring	cellular_component	0.10076	0.9219	1	1652	1	18267	goat_102174520	PTPRU|
GO:0018142	protein-DNA covalent cross-linking	biological_process	0.10095	0.9219	1	1652	1	18267	goat_102185675	ABCC8|
GO:0042624	ATPase activity, uncoupled	molecular_function	0.10095	0.9219	1	1652	1	18267	goat_102185675	ABCC8|
GO:0008939	nicotinate-nucleotide-dimethylbenzimidazole phosphoribosyltransferase activity	molecular_function	0.10103	0.9219	1	1652	1	18267	goat_102178327	TNPO3|
GO:0017150	tRNA dihydrouridine synthase activity	molecular_function	0.10128	0.9219	2	1652	6	18267	goat_102181553,goat_102190541	DPYD|DUS2|
GO:0008191	metalloendopeptidase inhibitor activity	molecular_function	0.10148	0.9219	2	1652	6	18267	goat_102187536,goat_100861286	PCOLCE2|FASN|
GO:0010576	metalloenzyme regulator activity	molecular_function	0.10148	0.9219	2	1652	6	18267	goat_100861286,goat_102187536	FASN|PCOLCE2|
GO:0048551	metalloenzyme inhibitor activity	molecular_function	0.10148	0.9219	2	1652	6	18267	goat_100861286,goat_102187536	FASN|PCOLCE2|
GO:0000910	cytokinesis	biological_process	0.10182	0.9219	12	1652	85	18267	goat_102178886,goat_102175230,goat_100861227,goat_102174221,goat_100860908,goat_102174741,goat_102185423,goat_102181063,goat_102170486,goat_102182832,goat_102183389,goat_102181716	CCDC87|FHAD1|OVN|CCDC3|SREBF1|EYA4|JUN|NFASC|ZNF365|TSC22D2|PEG10|MYH3|
GO:0046700	heterocycle catabolic process	biological_process	0.10196	0.9219	26	1652	215	18267	goat_102181048,goat_102172131,goat_102170678,goat_102176968,goat_102189193,goat_102171479,goat_102171956,goat_102178909,goat_102178827,goat_102187840,goat_102182311,goat_100861126,goat_102178660,goat_102172216,goat_100860951,goat_102170442,goat_102182646,goat_102180948,goat_102184461,goat_102172685,goat_102188794,goat_102185102,goat_102168953,goat_102187027,goat_102182992,goat_102188225	RABGAP1|TBC1D8B|FHL1|TMEM131|SRPR|PARN|TUT1|TUBE1|TPM2|TBC1D30|TBC1D21|RBM4|CYTH1|TRIM63|HMOX1|ASAP1|ASAP3|TBC1D20|SGSM1|FHL3|SMG8|SMAP1|LOC102168953|AGAP3|DFFB|SPTB|
GO:0004645	phosphorylase activity	molecular_function	0.10196	0.9219	2	1652	6	18267	goat_102185666,goat_102183771	PYGB|PYGM|
GO:0008184	glycogen phosphorylase activity	molecular_function	0.10196	0.9219	2	1652	6	18267	goat_102183771,goat_102185666	PYGM|PYGB|
GO:0008703	5-amino-6-(5-phosphoribosylamino)uracil reductase activity	molecular_function	0.10204	0.9219	1	1652	1	18267	goat_102172093	AP2B1|
GO:0003830	beta-1,4-mannosylglycoprotein 4-beta-N-acetylglucosaminyltransferase activity	molecular_function	0.10205	0.9219	2	1652	6	18267	goat_102169726,goat_102181300	DDC|EBF2|
GO:0033130	acetylcholine receptor binding	molecular_function	0.10207	0.9219	2	1652	6	18267	goat_102174228,goat_102173109	CTR9|RAPSN|
GO:0045211	postsynaptic membrane	cellular_component	0.10207	0.9219	2	1652	6	18267	goat_102173109,goat_102174228	RAPSN|CTR9|
GO:0097060	synaptic membrane	cellular_component	0.10207	0.9219	2	1652	6	18267	goat_102173109,goat_102174228	RAPSN|CTR9|
GO:0046782	regulation of viral transcription	biological_process	0.10221	0.9219	2	1652	6	18267	goat_102183918,goat_102190826	SATB1|WARS|
GO:0044057	regulation of system process	biological_process	0.10257	0.9219	5	1652	27	18267	goat_102187179,goat_102185118,goat_102169420,goat_102185378,goat_102181465	RNF125|OPA1|NLN|COL9A1|EDN2|
GO:0008115	sarcosine oxidase activity	molecular_function	0.10263	0.9219	2	1652	6	18267	goat_102175588,goat_102170486	ZNF512|ZNF365|
GO:0016647	oxidoreductase activity, acting on the CH-NH group of donors, oxygen as acceptor	molecular_function	0.10263	0.9219	2	1652	6	18267	goat_102175588,goat_102170486	ZNF512|ZNF365|
GO:0046653	tetrahydrofolate metabolic process	biological_process	0.10263	0.9219	2	1652	6	18267	goat_102170486,goat_102175588	ZNF365|ZNF512|
GO:0030416	methylamine metabolic process	biological_process	0.10297	0.9219	1	1652	1	18267	goat_102189312	GNG2|
GO:1901160	primary amino compound metabolic process	biological_process	0.10297	0.9219	1	1652	1	18267	goat_102189312	GNG2|
GO:0018193	peptidyl-amino acid modification	biological_process	0.10319	0.9219	5	1652	27	18267	goat_102176619,goat_102186143,goat_102188195,goat_102178200,goat_102190009	KLHL1|ASPHD2|LDB3|ACACB|ASPHD1|
GO:0004519	endonuclease activity	molecular_function	0.10341	0.9219	17	1652	130	18267	goat_102175335,goat_102174060,goat_102188424,goat_102188225,goat_102189406,goat_102186746,goat_102188777,goat_100861224,goat_102168544,goat_102189439,goat_102185675,goat_102186197,goat_102184420,goat_102184361,goat_102177198,goat_102175083,goat_102185037	DICER1|DOC2B|ALKBH8|SPTB|TMEM182|ZNF32|CAMSAP1|ACACA|HAUS2|PRDM15|ABCC8|ADH5|ZNF709|TRPC3|ERG|ZNF691|ZBTB11|
GO:0033646	host intracellular part	cellular_component	0.10359	0.9219	13	1652	94	18267	goat_102172998,goat_102171016,goat_102191409,goat_100861124,goat_102168953,goat_102172181,goat_102189010,goat_102174060,goat_102172731,goat_102185002,goat_102187391,goat_102170674,goat_102172771	LOC102172998|R3HDM1|SRPK3|DRAP1|LOC102168953|MLKL|LRP1|DOC2B|PRRX2|GRM1|CILP2|LOC102170674|ALS2|
GO:0043656	intracellular region of host	cellular_component	0.10359	0.9219	13	1652	94	18267	goat_102185002,goat_102189010,goat_102174060,goat_102172731,goat_102172771,goat_102187391,goat_102170674,goat_102191409,goat_100861124,goat_102171016,goat_102172998,goat_102168953,goat_102172181	GRM1|LRP1|DOC2B|PRRX2|ALS2|CILP2|LOC102170674|SRPK3|DRAP1|R3HDM1|LOC102172998|LOC102168953|MLKL|
GO:0051259	protein oligomerization	biological_process	0.10493	0.9318	10	1652	69	18267	goat_102170246,goat_102171802,goat_102170639,goat_102178607,goat_102184175,goat_102168652,goat_102182414,goat_102173588,goat_102175161,goat_102169621	PRND|KCNB1|LOC102170639|KCTD17|TP73|BTBD10|KCNF1|KBTBD4|KCTD2|TP53|
GO:0006928	cellular component movement	biological_process	0.10515	0.9318	27	1652	222	18267	goat_102170718,goat_102175557,goat_102188225,goat_102180345,goat_102171475,goat_102187261,goat_102174520,goat_102190817,goat_102179556,goat_102181426,goat_102179435,goat_102179542,goat_102180624,goat_102183372,goat_102176920,goat_102181716,goat_102175331,goat_102184494,goat_102180883,goat_102176971,goat_102178827,goat_102170443,goat_102177627,goat_102181155,goat_102180712,goat_102190686,goat_1008…	KIF1B|DDIT3|SPTB|MYH13|PDE4DIP|KIF18B|PTPRU|KRT24|LOC102179556|MYH1|TPM3|AMPH|MYH8|LAMB2|FAM43A|MYH3|MYH15|CCDC172|MYH4|VPS54|TPM2|TRIM55|KIF27|MYH2|DES|LOC102190686|ACTR2|
GO:0044003	modification by symbiont of host morphology or physiology	biological_process	0.10597	0.93512	13	1652	95	18267	goat_102177937,goat_102174284,goat_102173323,goat_102168953,goat_102172181,goat_102182760,goat_102181606,goat_102172771,goat_102168399,goat_102185525,goat_102179197,goat_102180480,goat_102186691	SCN7A|GRSF1|ARHGAP10|LOC102168953|MLKL|MYPN|DNAJC5G|ALS2|CHRND|LOC102185525|ABCA1|FLT4|TRDN|
GO:0051817	modification of morphology or physiology of other organism involved in symbiotic interaction	biological_process	0.10597	0.93512	13	1652	95	18267	goat_102181606,goat_102174284,goat_102177937,goat_102168953,goat_102173323,goat_102172181,goat_102182760,goat_102179197,goat_102180480,goat_102186691,goat_102172771,goat_102168399,goat_102185525	DNAJC5G|GRSF1|SCN7A|LOC102168953|ARHGAP10|MLKL|MYPN|ABCA1|FLT4|TRDN|ALS2|CHRND|LOC102185525|
GO:0004650	polygalacturonase activity	molecular_function	0.10676	0.93858	1	1652	1	18267	goat_102187495	DYSF|
GO:0042995	cell projection	cellular_component	0.10682	0.93858	18	1652	142	18267	goat_102184494,goat_102180883,goat_102181155,goat_102190686,goat_102180712,goat_102175557,goat_102188225,goat_102180345,goat_102171475,goat_102174520,goat_102190817,goat_102181426,goat_102179556,goat_102179542,goat_102180624,goat_102183372,goat_102175331,goat_102181716	CCDC172|MYH4|MYH2|LOC102190686|DES|DDIT3|SPTB|MYH13|PDE4DIP|PTPRU|KRT24|MYH1|LOC102179556|AMPH|MYH8|LAMB2|MYH15|MYH3|
GO:0003870	5-aminolevulinate synthase activity	molecular_function	0.10827	0.9455	2	1652	6	18267	goat_102177107,goat_100861387	SCN11A|ALAS1|
GO:0016749	N-succinyltransferase activity	molecular_function	0.10827	0.9455	2	1652	6	18267	goat_102177107,goat_100861387	SCN11A|ALAS1|
GO:0009271	phage shock	biological_process	0.10908	0.9455	4	1652	20	18267	goat_102186786,goat_102178011,goat_102187901,goat_102178567	TRIM21|LOC102178011|LOC102187901|LOC102178567|
GO:0008047	enzyme activator activity	molecular_function	0.10961	0.9455	20	1652	156	18267	goat_102186328,goat_102187505,goat_102184461,goat_102180948,goat_102185102,goat_102182646,goat_102170442,goat_102183389,goat_102174221,goat_102184306,goat_102187027,goat_102177991,goat_102175345,goat_102181048,goat_102172131,goat_102182311,goat_102170782,goat_102182798,goat_102187840,goat_102170439	TBX5|RALGAPB|SGSM1|TBC1D20|SMAP1|ASAP3|ASAP1|PEG10|CCDC3|RASA4|AGAP3|RASA3|IQGAP3|RABGAP1|TBC1D8B|TBC1D21|RASA1|TSGA10|TBC1D30|RALGAPA2|
GO:0034702	ion channel complex	cellular_component	0.11074	0.9455	6	1652	34	18267	goat_102173693,goat_102171802,goat_102177937,goat_102177748,goat_102177107,goat_102178206	ACKR4|KCNB1|SCN7A|SCN4A|SCN11A|CACNB1|
GO:0034703	cation channel complex	cellular_component	0.11074	0.9455	6	1652	34	18267	goat_102178206,goat_102177748,goat_102177107,goat_102177937,goat_102171802,goat_102173693	CACNB1|SCN4A|SCN11A|SCN7A|KCNB1|ACKR4|
GO:0016814	hydrolase activity, acting on carbon-nitrogen (but not peptide) bonds, in cyclic amidines	molecular_function	0.11088	0.9455	5	1652	27	18267	goat_102171475,goat_102175611,goat_102185866,goat_102190605,goat_102186351	PDE4DIP|GGNBP2|STAT5A|CNKSR3|APOBEC2|
GO:0001933	negative regulation of protein phosphorylation	biological_process	0.11097	0.9455	2	1652	6	18267	goat_102188355,goat_102176903	OXCT1|PKIA|
GO:0004862	cAMP-dependent protein kinase inhibitor activity	molecular_function	0.11097	0.9455	2	1652	6	18267	goat_102176903,goat_102188355	PKIA|OXCT1|
GO:0006469	negative regulation of protein kinase activity	biological_process	0.11097	0.9455	2	1652	6	18267	goat_102176903,goat_102188355	PKIA|OXCT1|
GO:0031400	negative regulation of protein modification process	biological_process	0.11097	0.9455	2	1652	6	18267	goat_102176903,goat_102188355	PKIA|OXCT1|
GO:0033673	negative regulation of kinase activity	biological_process	0.11097	0.9455	2	1652	6	18267	goat_102188355,goat_102176903	OXCT1|PKIA|
GO:0042326	negative regulation of phosphorylation	biological_process	0.11097	0.9455	2	1652	6	18267	goat_102188355,goat_102176903	OXCT1|PKIA|
GO:0051348	negative regulation of transferase activity	biological_process	0.11097	0.9455	2	1652	6	18267	goat_102188355,goat_102176903	OXCT1|PKIA|
GO:0003864	3-methyl-2-oxobutanoate hydroxymethyltransferase activity	molecular_function	0.11141	0.9455	1	1652	1	18267	goat_102191376	ADAMTSL3|
GO:0005577	fibrinogen complex	cellular_component	0.11153	0.9455	13	1652	96	18267	goat_102180712,goat_102190686,goat_100861147,goat_102181716,goat_102175331,goat_102180624,goat_102179435,goat_102181155,goat_102181426,goat_102190817,goat_102174221,goat_102180883,goat_102175230	DES|LOC102190686|SDPR|MYH3|MYH15|MYH8|TPM3|MYH2|MYH1|KRT24|CCDC3|MYH4|FHAD1|
GO:0030168	platelet activation	biological_process	0.11153	0.9455	13	1652	96	18267	goat_102180883,goat_102174221,goat_102175230,goat_102181426,goat_102190817,goat_102179435,goat_102180624,goat_102181155,goat_102180712,goat_102190686,goat_100861147,goat_102175331,goat_102181716	MYH4|CCDC3|FHAD1|MYH1|KRT24|TPM3|MYH8|MYH2|DES|LOC102190686|SDPR|MYH15|MYH3|
GO:0046797	viral procapsid maturation	biological_process	0.11212	0.9455	1	1652	1	18267	goat_102175271	DISC1|
GO:0015016	[heparan sulfate]-glucosamine N-sulfotransferase activity	molecular_function	0.11214	0.9455	2	1652	6	18267	goat_102174373,goat_102181951	NDST4|RECK|
GO:0034483	heparan sulfate sulfotransferase activity	molecular_function	0.11214	0.9455	2	1652	6	18267	goat_102174373,goat_102181951	NDST4|RECK|
GO:0006953	acute-phase response	biological_process	0.11275	0.94869	2	1652	7	18267	goat_102168699,goat_102191516	LOC102168699|DOCK6|
GO:0015926	glucosidase activity	molecular_function	0.11344	0.95257	4	1652	21	18267	goat_102179396,goat_102181606,goat_102169576,goat_102178874	MROH8|DNAJC5G|CCL16|AGL|
GO:0009254	peptidoglycan turnover	biological_process	0.11469	0.96117	1	1652	1	18267	goat_102168317	FGGY|
GO:0004497	monooxygenase activity	molecular_function	0.11536	0.96274	8	1652	52	18267	goat_102185338,goat_102173111,goat_102172301,goat_102176971,goat_102182834,goat_102191334,goat_102190858,goat_102178327	NOS3|FMO3|PKP4|VPS54|FAM107A|MOXD1|SLCO1A2|TNPO3|
GO:0004415	hyalurononglucosaminidase activity	molecular_function	0.11687	0.96274	2	1652	7	18267	goat_102168417,goat_100860748	LOC102168417|PH-20|
GO:0015929	hexosaminidase activity	molecular_function	0.11687	0.96274	2	1652	7	18267	goat_100860748,goat_102168417	PH-20|LOC102168417|
GO:0001071	nucleic acid binding transcription factor activity	molecular_function	0.11703	0.96274	97	1652	944	18267	goat_102179644,goat_102189016,goat_102180712,goat_102176402,goat_102174518,goat_102172731,goat_102179955,goat_102189010,goat_102175820,goat_102184484,goat_102183678,goat_102168793,goat_102171268,goat_102190231,goat_102185438,goat_102177402,goat_102172639,goat_102171410,goat_102171186,goat_102174857,goat_102185423,goat_102178760,goat_102170674,goat_102174221,goat_102180345,goat_102175660,goat_1021…	LOC102179644|ESX1|DES|CREBL2|PPARD|PRRX2|SIX2|LRP1|TGIF1|MYOM3|FOXR2|ZSCAN21|ZNF565|IRF9|NR4A1|MEOX2|ATP12A|FADS3|ZSCAN22|NFATC2|JUN|POU2F2|LOC102170674|CCDC3|MYH13|NFKB1|STAT5A|ZNF792|MKX|TNNT3|POU5F1|LOC102189790|IRX1|CACNA1S|ZFHX3|LOC102186878|C10H14orf37|ATP1A1|FOXA3|KDM3A|HOXC11|PRICKLE1|CREB3L1|RORC|ELF2|FOSL2|NKX3-1|LOC102185957|NFIX|ERF|MITF|CERS5|TBX4|CCDC54|DBX2|ADNP|QSER1|FERMT2|NFIC|T…
GO:0003700	sequence-specific DNA binding transcription factor activity	molecular_function	0.11703	0.96274	97	1652	944	18267	goat_102175660,goat_102185866,goat_102169214,goat_102178741,goat_100861247,goat_102168624,goat_102189790,goat_102181239,goat_102176151,goat_102184837,goat_102186878,goat_102191431,goat_102183561,goat_102179644,goat_102189016,goat_102180712,goat_102176402,goat_102174518,goat_102172731,goat_102179955,goat_102189010,goat_102175820,goat_102183678,goat_102184484,goat_102168793,goat_102171268,goat_1021…	NFKB1|STAT5A|ZNF792|MKX|TNNT3|POU5F1|LOC102189790|IRX1|CACNA1S|ZFHX3|LOC102186878|C10H14orf37|ATP1A1|LOC102179644|ESX1|DES|CREBL2|PPARD|PRRX2|SIX2|LRP1|TGIF1|FOXR2|MYOM3|ZSCAN21|ZNF565|IRF9|NR4A1|MEOX2|ATP12A|FADS3|ZSCAN22|NFATC2|JUN|POU2F2|LOC102170674|MYH13|CCDC3|FMNL1|ZKSCAN7|ESR1|ELK3|ALX4|NR2F2|LOC102170056|TSGA10|PAX4|IRF4|ERG|RAPGEFL1|PAX7|MYH3|CEP85L|R3HDM1|SRPK3|SDPR|TSC22D2|EN1|LOC10218…
GO:0005230	extracellular ligand-gated ion channel activity	molecular_function	0.11756	0.96274	11	1652	75	18267	goat_102187919,goat_102168674,goat_102169266,goat_102189520,goat_102181818,goat_102191614,goat_102184797,goat_102186994,goat_102168399,goat_102177187,goat_102168378	GRID1|CHRNG|GRIA3|ADAM11|CHRNA1|GRIN3A|GABRA4|CHRNB1|CHRND|GRIN2D|GRIA2|
GO:0007010	cytoskeleton organization	biological_process	0.11757	0.96274	33	1652	286	18267	goat_102181155,goat_102190686,goat_102190910,goat_102178660,goat_102184841,goat_102173694,goat_102168544,goat_102179435,goat_102180624,goat_102183389,goat_102175331,goat_102181716,goat_102171157,goat_102181426,goat_102174054,goat_102181334,goat_102180670,goat_102190693,goat_102187671,goat_102169813,goat_102172779,goat_102183109,goat_102171467,goat_102182930,goat_102178886,goat_102180883,goat_1021…	MYH2|LOC102190686|FMNL1|CYTH1|TEKT3|BBS5|HAUS2|TPM3|MYH8|PEG10|MYH15|MYH3|NGDN|MYH1|CDH5|ASGR1|JAK2|EPB41L2|RAB3D|TBCC|CAP2|PFN2|HHATL|LOC102182930|CCDC87|MYH4|XIRP2|XIRP1|NFASC|LOC102179541|ABLIM3|MYH13|CCDC3|
GO:0010646	regulation of cell communication	biological_process	0.1176	0.96274	36	1652	303	18267	goat_102177605,goat_102184306,goat_102182963,goat_102188894,goat_102190605,goat_102169054,goat_102182646,goat_102178660,goat_102171957,goat_102184377,goat_102172745,goat_102170439,goat_102185378,goat_102171549,goat_102169420,goat_102187027,goat_102183630,goat_102185102,goat_102187505,goat_102180948,goat_102184461,goat_102172613,goat_102170442,goat_102173718,goat_102170782,goat_102182311,goat_1021…	DDIT4L|RASA4|OBSCN|AKAP10|CNKSR3|DCBLD2|ASAP3|CYTH1|IQSEC3|CARTPT|EP400|RALGAPA2|COL9A1|ARHGEF28|NLN|AGAP3|CYTH2|SMAP1|RALGAPB|TBC1D20|SGSM1|RASGEF1B|ASAP1|ARHGEF25|RASA1|TBC1D21|CPA6|TBC1D30|RASA3|RGS6|SPRY1|ACE|TMEM87B|IQGAP3|RABGAP1|TBC1D8B|
GO:0004673	protein histidine kinase activity	molecular_function	0.11773	0.96274	9	1652	60	18267	goat_102181155,goat_102180624,goat_102175331,goat_102184332,goat_102185995,goat_102188195,goat_102176971,goat_102180883,goat_102181426	MYH2|MYH8|MYH15|GIMAP1|TMPRSS11B|LDB3|VPS54|MYH4|MYH1|
GO:0007596	blood coagulation	biological_process	0.11782	0.96274	14	1652	106	18267	goat_102180624,goat_102179435,goat_102181155,goat_102190058,goat_102190686,goat_102180712,goat_100861147,goat_102175331,goat_102181716,goat_102180883,goat_102174221,goat_102175230,goat_102181426,goat_102190817	MYH8|TPM3|MYH2|F5|LOC102190686|DES|SDPR|MYH15|MYH3|MYH4|CCDC3|FHAD1|MYH1|KRT24|
GO:0044248	cellular catabolic process	biological_process	0.11797	0.96274	77	1652	721	18267	goat_102187840,goat_102191777,goat_102182311,goat_102180883,goat_100861240,goat_102189193,goat_102180712,goat_102172131,goat_102171956,goat_102178909,goat_102171479,goat_102187027,goat_102180797,goat_102176928,goat_102180628,goat_102180345,goat_102182992,goat_102174221,goat_102170442,goat_102173093,goat_100860951,goat_102188794,goat_102185102,goat_102185087,goat_102183372,goat_102180946,goat_1021…	TBC1D30|LOC102191777|TBC1D21|MYH4|LOC100861240|SRPR|DES|TBC1D8B|TUT1|TUBE1|PARN|AGAP3|FBXO40|LYSMD1|CEP112|MYH13|DFFB|CCDC3|ASAP1|ATG14|HMOX1|SMG8|SMAP1|FAM206A|LAMB2|DTD1|CCDC172|CYTH1|FHAD1|KIF27|MSN|LOC102173606|LOC102179190|ASAP3|TMEM110|FHL3|BGN|KBTBD2|TPM2|FOSL2|TRAF3IP3|MYBPC1|USP29|RABGAP1|FHL1|USP40|CREB3L1|LOC102171631|USP32|KRT222|ZNF26|TBC1D20|SGSM1|PSMB11|USP13|TSGA10|TRIM63|RBM4|SMC…
GO:0019083	viral transcription	biological_process	0.11803	0.96274	3	1652	13	18267	goat_102183918,goat_102180824,goat_102190826	SATB1|SIRT1|WARS|
GO:0016469	proton-transporting two-sector ATPase complex	cellular_component	0.11809	0.96274	38	1652	336	18267	goat_102173859,goat_102185399,goat_102177253,goat_102176475,goat_100861286,goat_102186584,goat_102180482,goat_102180628,goat_102180345,goat_102174221,goat_102190546,goat_102190719,goat_102178827,goat_102174818,goat_102181133,goat_102183389,goat_102179190,goat_102181716,goat_102175331,goat_102189785,goat_102180624,goat_102189918,goat_102176772,goat_102168989,goat_102184319,goat_102181426,goat_1021…	LOC102173859|AGBL1|LOC102177253|ARMC12|FASN|HMHA1|TPM4|CEP112|MYH13|CCDC3|KRT222|TRAF3IP3|TPM2|MID2|TRIM54|PEG10|LOC102179190|MYH3|MYH15|TPCN1|MYH8|DUSP27|MSN|TMEM156|FEZ1|MYH1|CEP57|FAM49B|ZNF365|LOC102170866|FBXO32|MORC4|GABRA4|LOC102183240|TRIM63|CCDC172|TEKT3|FHAD1|
GO:0000776	kinetochore	cellular_component	0.1184	0.96274	12	1652	87	18267	goat_102180624,goat_102181155,goat_102180712,goat_102172944,goat_102181716,goat_102175331,goat_102178660,goat_102180883,goat_102180345,goat_102171157,goat_102173694,goat_102181426	MYH8|MYH2|DES|CCDC141|MYH3|MYH15|CYTH1|MYH4|MYH13|NGDN|BBS5|MYH1|
GO:0005047	signal recognition particle binding	molecular_function	0.11873	0.96274	2	1652	7	18267	goat_102176968,goat_102189193	TMEM131|SRPR|
GO:0005785	signal recognition particle receptor complex	cellular_component	0.11873	0.96274	2	1652	7	18267	goat_102189193,goat_102176968	SRPR|TMEM131|
GO:0043015	gamma-tubulin binding	molecular_function	0.11881	0.96274	3	1652	13	18267	goat_102181797,goat_102190546,goat_102171689	CEP57|KRT222|RACGAP1|
GO:0034655	nucleobase-containing compound catabolic process	biological_process	0.11912	0.96335	23	1652	190	18267	goat_102178827,goat_102187840,goat_102182311,goat_102172216,goat_102178660,goat_100861126,goat_102181048,goat_102172131,goat_102176968,goat_102189193,goat_102171479,goat_102171956,goat_102178909,goat_102187027,goat_102182992,goat_102188225,goat_102182646,goat_102170442,goat_102184461,goat_102180948,goat_102188794,goat_102185102,goat_102168953	TPM2|TBC1D30|TBC1D21|TRIM63|CYTH1|RBM4|RABGAP1|TBC1D8B|TMEM131|SRPR|PARN|TUT1|TUBE1|AGAP3|DFFB|SPTB|ASAP3|ASAP1|SGSM1|TBC1D20|SMG8|SMAP1|LOC102168953|
GO:0005874	microtubule	cellular_component	0.11943	0.96399	7	1652	45	18267	goat_102175331,goat_102181716,goat_102180624,goat_102178660,goat_102184841,goat_102181155,goat_102180345	MYH15|MYH3|MYH8|CYTH1|TEKT3|MYH2|MYH13|
GO:0003824	catalytic activity	molecular_function	0.12033	0.96884	677	1652	7057	18267	goat_102181133,goat_102181772,goat_102176386,goat_102191586,goat_102181689,goat_102183219,goat_102187600,goat_102172160,goat_102177381,goat_102188327,goat_102190541,goat_102187523,goat_102178040,goat_102175611,goat_102175357,goat_102190163,goat_102186186,goat_102190826,goat_102177392,goat_102190431,goat_102175614,goat_102170578,goat_102185895,goat_102171997,goat_102179701,goat_102190661,goat_1008…	TRIM54|MGAT1|GPAM|DUSP13|ALDH1A2|BGN|DRC1|NOX5|VRK1|ADAM17|DUS2|MARK4|CDK5|GGNBP2|LOC102175357|NLK|ACVR1B|WARS|RAB31|SGK2|DHX8|NEURL|ABCB8|ACP2|ALDH3A1|ZNF786|HMOX1|MTMR7|KIAA1045|LOC102169116|ARSD|KDR|N4BP2L2|PTPRR|MYH13|LOC102189996|CCDC3|PCK2|CKMT2|PHOSPHO1|SRPR|MAPK12|MYO7A|TUBE1|TBC1D30|LOC102180250|C5H12orf45|AK7|LOC102179909|MYH4|PRUNE2|LOC102181002|TRMT12|LOC102186941|MYH3|TFR2|LOC1021684…
GO:0004536	deoxyribonuclease activity	molecular_function	0.12049	0.96884	14	1652	104	18267	goat_102180144,goat_102175230,goat_102189406,goat_102177198,goat_102188424,goat_102185675,goat_102178827,goat_102171278,goat_102170486,goat_102168544,goat_102170866,goat_100861224,goat_102188777,goat_102175331	PROX1|FHAD1|TMEM182|ERG|ALKBH8|ABCC8|TPM2|TRIM65|ZNF365|HAUS2|LOC102170866|ACACA|CAMSAP1|MYH15|
GO:0048513	organ development	biological_process	0.12168	0.97649	5	1652	30	18267	goat_102183678,goat_102180665,goat_102170739,goat_100861395,goat_100861258	FOXR2|AMH|CWC22|MYOG|MYF6|
GO:0007339	binding of sperm to zona pellucida	biological_process	0.12408	0.98703	3	1652	12	18267	goat_102183523,goat_102187111,goat_102181928	HMCN2|IL1RAPL2|ESAM|
GO:0009988	cell-cell recognition	biological_process	0.12408	0.98703	3	1652	12	18267	goat_102181928,goat_102187111,goat_102183523	ESAM|IL1RAPL2|HMCN2|
GO:0035036	sperm-egg recognition	biological_process	0.12408	0.98703	3	1652	12	18267	goat_102187111,goat_102181928,goat_102183523	IL1RAPL2|ESAM|HMCN2|
GO:0023051	regulation of signaling	biological_process	0.12416	0.98703	36	1652	305	18267	goat_102179953,goat_102177991,goat_102179872,goat_102171917,goat_102170608,goat_102181048,goat_102172131,goat_102175345,goat_102182311,goat_102170782,goat_102174320,goat_102187840,goat_102184461,goat_102187505,goat_102180948,goat_102172613,goat_102185102,goat_102173718,goat_102170442,goat_102169420,goat_102187027,goat_102183630,goat_102185378,goat_102171549,goat_102171957,goat_102178660,goat_1021…	RGS6|RASA3|SPRY1|ACE|TMEM87B|RABGAP1|TBC1D8B|IQGAP3|TBC1D21|RASA1|CPA6|TBC1D30|SGSM1|RALGAPB|TBC1D20|RASGEF1B|SMAP1|ARHGEF25|ASAP1|NLN|AGAP3|CYTH2|COL9A1|ARHGEF28|IQSEC3|CYTH1|RALGAPA2|EP400|CARTPT|CNKSR3|DCBLD2|ASAP3|DDIT4L|RASA4|OBSCN|AKAP10|
GO:0007275	multicellular organismal development	biological_process	0.12418	0.98703	23	1652	194	18267	goat_102180797,goat_102180396,goat_102180557,goat_102184053,goat_102182770,goat_102175331,goat_102170739,goat_102191566,goat_102179435,goat_102189563,goat_102169054,goat_102178827,goat_100861258,goat_102174320,goat_102183678,goat_100861395,goat_102182009,goat_102179872,goat_102171917,goat_102180941,goat_102171665,goat_102180665,goat_102180281	FBXO40|DLL4|SNX7|WNT8A|CDX4|MYH15|CWC22|UBXN10|TPM3|IDS|DCBLD2|TPM2|MYF6|CPA6|FOXR2|MYOG|WNT2B|SPRY1|ACE|NCOA7|WNT7A|AMH|WNT2|
GO:0006302	double-strand break repair	biological_process	0.12448	0.98756	4	1652	20	18267	goat_102180163,goat_102171475,goat_102176430,goat_102191684	KLHL40|PDE4DIP|WDPCP|XRCC6|
GO:0035556	intracellular signal transduction	biological_process	0.12503	0.99003	94	1652	890	18267	goat_102184306,goat_102182963,goat_102177824,goat_102186447,goat_102171689,goat_102186746,goat_102189215,goat_102182646,goat_102183116,goat_102190391,goat_102178660,goat_102179168,goat_102178109,goat_102177392,goat_102180074,goat_102168991,goat_102171173,goat_102184377,goat_102172745,goat_102169214,goat_102170866,goat_102171549,goat_102174221,goat_102187656,goat_102186584,goat_102183626,goat_1021…	RASA4|OBSCN|LOC102177824|NPR1|RACGAP1|ZNF32|RAB15|ASAP3|C2H1orf63|INTS12|CYTH1|STAC3|ABCA9|RAB31|LOC102180074|RAB28|GEM|CARTPT|EP400|ZNF792|LOC102170866|ARHGEF28|CCDC3|ABCC9|HMHA1|ABCC12|ARL14|AGAP3|ZSCAN22|SMAP1|KIAA1045|RASGRP4|PLCD4|PRKD1|ASAP1|ZNF423|PCMTD2|ZSCAN21|TBC1D21|TBC1D30|RCAN2|RASL11B|RASD2|ARL4C|TBC1D8B|TMEM87B|ASB4|ASB5|ARL9|SOCS5|RRAGD|SOCS2|SH2D3C|DGKB|RAB4B|RAPGEFL1|IQSEC3|RBM4…
GO:0044427	chromosomal part	cellular_component	0.12577	0.99399	28	1652	242	18267	goat_102174284,goat_102181155,goat_102190693,goat_102180712,goat_102172944,goat_102170478,goat_100861336,goat_102178660,goat_102180883,goat_102171637,goat_102174320,goat_102181106,goat_102173694,goat_102187495,goat_102180624,goat_102175254,goat_102179149,goat_102181716,goat_102191573,goat_102175331,goat_102180806,goat_102177638,goat_102169102,goat_102180345,goat_102171157,goat_102190546,goat_1021…	GRSF1|MYH2|EPB41L2|DES|CCDC141|SETD1A|NSMCE1|CYTH1|MYH4|LOC102171637|CPA6|SHROOM4|BBS5|DYSF|MYH8|LOC102175254|HMGN4|MYH3|USP14|MYH15|NEB|LOC102177638|NPM2|MYH13|NGDN|KRT222|LOC102180549|MYH1|
GO:0004803	transposase activity	molecular_function	0.12624	0.99579	5	1652	29	18267	goat_102175335,goat_102171016,goat_102188559,goat_102185595,goat_100861224	DICER1|R3HDM1|CCDC110|FBL|ACACA|
GO:0001733	galactosylceramide sulfotransferase activity	molecular_function	0.12795	1	2	1652	7	18267	goat_102180112,goat_102175820	HS6ST2|TGIF1|
GO:0050694	galactose 3-O-sulfotransferase activity	molecular_function	0.12795	1	2	1652	7	18267	goat_102180112,goat_102175820	HS6ST2|TGIF1|
GO:0030111	regulation of Wnt receptor signaling pathway	biological_process	0.12811	1	2	1652	7	18267	goat_102171917,goat_102169054	ACE|DCBLD2|
GO:0030178	negative regulation of Wnt receptor signaling pathway	biological_process	0.12811	1	2	1652	7	18267	goat_102169054,goat_102171917	DCBLD2|ACE|
GO:0006006	glucose metabolic process	biological_process	0.12824	1	9	1652	64	18267	goat_102189150,goat_102174691,goat_102190860,goat_102178423,goat_102178401,goat_102179952,goat_102184547,goat_102174863,goat_102168742	GPI|ENO3|ENO2|STEAP2|COL6A6|PCK2|STX6|H6PD|PCK1|
GO:0051239	regulation of multicellular organismal process	biological_process	0.12897	1	8	1652	54	18267	goat_102181465,goat_102169420,goat_102178827,goat_102187179,goat_102179435,goat_102185378,goat_102175331,goat_102185118	EDN2|NLN|TPM2|RNF125|TPM3|COL9A1|MYH15|OPA1|
GO:0009435	NAD biosynthetic process	biological_process	0.12915	1	2	1652	7	18267	goat_102186490,goat_102169244	DPYSL5|QPRT|
GO:0019674	NAD metabolic process	biological_process	0.12915	1	2	1652	7	18267	goat_102186490,goat_102169244	DPYSL5|QPRT|
GO:0007219	Notch signaling pathway	biological_process	0.12937	1	4	1652	21	18267	goat_102180557,goat_102180396,goat_102171244,goat_102189563	SNX7|DLL4|ROS1|IDS|
GO:0009496	plastoquinol--plastocyanin reductase activity	molecular_function	0.13012	1	2	1652	7	18267	goat_102175439,goat_102179197	SLC25A35|ABCA1|
GO:0052880	oxidoreductase activity, acting on diphenols and related substances as donors, with copper protein as acceptor	molecular_function	0.13012	1	2	1652	7	18267	goat_102179197,goat_102175439	ABCA1|SLC25A35|
GO:0030203	glycosaminoglycan metabolic process	biological_process	0.13021	1	4	1652	21	18267	goat_102168317,goat_102178312,goat_102168570,goat_102176212	FGGY|ITIH3|PGLYRP1|XK|
GO:0006611	protein export from nucleus	biological_process	0.13133	1	2	1652	7	18267	goat_102169849,goat_102181716	LOC102169849|MYH3|
GO:0006998	nuclear envelope organization	biological_process	0.13133	1	2	1652	7	18267	goat_102181716,goat_102169849	MYH3|LOC102169849|
GO:0006073	cellular glucan metabolic process	biological_process	0.13172	1	4	1652	22	18267	goat_102178874,goat_102191003,goat_102180250,goat_102189101	AGL|POGK|LOC102180250|FAM133A|
GO:0044042	glucan metabolic process	biological_process	0.13172	1	4	1652	22	18267	goat_102189101,goat_102180250,goat_102191003,goat_102178874	FAM133A|LOC102180250|POGK|AGL|
GO:0032880	regulation of protein localization	biological_process	0.13266	1	4	1652	20	18267	goat_102170861,goat_102169343,goat_102179710,goat_102173713	GAB3|PLCD4|DDX18|PLEKHA1|
GO:0051223	regulation of protein transport	biological_process	0.13266	1	4	1652	20	18267	goat_102169343,goat_102170861,goat_102179710,goat_102173713	PLCD4|GAB3|DDX18|PLEKHA1|
GO:0070201	regulation of establishment of protein localization	biological_process	0.13266	1	4	1652	20	18267	goat_102170861,goat_102169343,goat_102179710,goat_102173713	GAB3|PLCD4|DDX18|PLEKHA1|
GO:0016901	oxidoreductase activity, acting on the CH-OH group of donors, quinone or similar compound as acceptor	molecular_function	0.13301	1	2	1652	7	18267	goat_102191245,goat_102177936	NID2|HHIPL1|
GO:0035821	modification of morphology or physiology of other organism	biological_process	0.13371	1	13	1652	99	18267	goat_102172181,goat_102174284,goat_102177937,goat_102168953,goat_102173323,goat_102182760,goat_102181606,goat_102168399,goat_102172771,goat_102185525,goat_102180480,goat_102179197,goat_102186691	MLKL|GRSF1|SCN7A|LOC102168953|ARHGAP10|MYPN|DNAJC5G|CHRND|ALS2|LOC102185525|FLT4|ABCA1|TRDN|
GO:0016616	oxidoreductase activity, acting on the CH-OH group of donors, NAD or NADP as acceptor	molecular_function	0.13376	1	18	1652	147	18267	goat_102184548,goat_102186197,goat_102174863,goat_102191350,goat_102179544,goat_102172093,goat_102184694,goat_102171407,goat_102178401,goat_102173435,goat_102178423,goat_102182791,goat_102173111,goat_102169762,goat_102172859,goat_100860863,goat_102181480,goat_102180167	HSDL1|ADH5|H6PD|AHCY|AHCYL2|AP2B1|ME3|GPD1|COL6A6|ABCA3|STEAP2|DDO|FMO3|HMGCR|DHCR24|ME1|IDH3G|ERBB4|
GO:0003994	aconitate hydratase activity	molecular_function	0.13428	1	1	1652	2	18267	goat_102182476	ACTA1|
GO:0044764	multi-organism cellular process	biological_process	0.13429	1	58	1652	537	18267	goat_102176665,goat_102186498,goat_102190686,goat_102188360,goat_102184713,goat_102175614,goat_102184377,goat_102190826,goat_102185002,goat_102175230,goat_102180824,goat_102190873,goat_102168399,goat_102172771,goat_102181716,goat_102175331,goat_102171745,goat_100861124,goat_102179435,goat_102187576,goat_102168544,goat_102168953,goat_102173323,goat_102180503,goat_102181426,goat_102171475,goat_1021…	PCNXL2|KIAA1429|LOC102190686|FSIP2|LOC102184713|DHX8|CARTPT|WARS|GRM1|FHAD1|SIRT1|CCHCR1|CHRND|ALS2|MYH3|MYH15|TMEM110|DRAP1|TPM3|TAF1|HAUS2|LOC102168953|ARHGAP10|GPR21|MYH1|PDE4DIP|ADAM17|DNAJC5G|RNF6|MLKL|PYGM|SCN7A|TPM2|TRDN|LRP1|FLT4|DPYSL5|SATB1|LOC102185525|MYH4|RNGTT|ACSS1|LOC102172998|DISC1|RTKN|MYPN|LAMB2|KCNN3|GABPB2|DOC2B|DGKA|DDX17|SPEF2|FZD4|CILP2|C3|UNKL|NES|
GO:0032011	ARF protein signal transduction	biological_process	0.13488	1	7	1652	45	18267	goat_102185102,goat_102178660,goat_102171957,goat_102182646,goat_102183630,goat_102170442,goat_102187027	SMAP1|CYTH1|IQSEC3|ASAP3|CYTH2|ASAP1|AGAP3|
GO:0032012	regulation of ARF protein signal transduction	biological_process	0.13488	1	7	1652	45	18267	goat_102182646,goat_102183630,goat_102170442,goat_102187027,goat_102171957,goat_102185102,goat_102178660	ASAP3|CYTH2|ASAP1|AGAP3|IQSEC3|SMAP1|CYTH1|
GO:0019076	viral release from host cell	biological_process	0.13509	1	5	1652	29	18267	goat_102171745,goat_102189010,goat_102174060,goat_102172998,goat_102187391	TMEM110|LRP1|DOC2B|LOC102172998|CILP2|
GO:0007126	meiosis	biological_process	0.13563	1	6	1652	37	18267	goat_102183523,goat_102176947,goat_102180806,goat_102177638,goat_102169490,goat_102190546	HMCN2|COL4A5|NEB|LOC102177638|SPO11|KRT222|
GO:0051321	meiotic cell cycle	biological_process	0.13563	1	6	1652	37	18267	goat_102176947,goat_102183523,goat_102177638,goat_102180806,goat_102190546,goat_102169490	COL4A5|HMCN2|LOC102177638|NEB|KRT222|SPO11|
GO:0016071	mRNA metabolic process	biological_process	0.13673	1	22	1652	184	18267	goat_102175331,goat_102178881,goat_102172789,goat_102172728,goat_102191566,goat_102187576,goat_102188794,goat_102190528,goat_102183884,goat_102185142,goat_102189379,goat_102187349,goat_102169102,goat_102171917,goat_102171479,goat_102171956,goat_102173234,goat_102177198,goat_102168519,goat_102180883,goat_102177341,goat_100861126	MYH15|NID1|LUC7L2|SNW1|UBXN10|TAF1|SMG8|LOC102190528|TDRD15|PDCD11|NONO|EXOC7|NPM2|ACE|PARN|TUT1|LOC102173234|ERG|FAM114A1|MYH4|RNGTT|RBM4|
GO:0005759	mitochondrial matrix	cellular_component	0.13726	1	3	1652	14	18267	goat_100861387,goat_102177107,goat_102169359	ALAS1|SCN11A|NCAPG2|
GO:0007131	reciprocal meiotic recombination	biological_process	0.13746	1	3	1652	14	18267	goat_102176947,goat_102183523,goat_102169490	COL4A5|HMCN2|SPO11|
GO:0035825	reciprocal DNA recombination	biological_process	0.13746	1	3	1652	14	18267	goat_102169490,goat_102176947,goat_102183523	SPO11|COL4A5|HMCN2|
GO:0044281	small molecule metabolic process	biological_process	0.13749	1	111	1652	1074	18267	goat_102187027,goat_102180482,goat_102185423,goat_102186584,goat_102180628,goat_102180345,goat_102169026,goat_102172639,goat_102170442,goat_102169343,goat_102177253,goat_102185102,goat_102185087,goat_102183372,goat_102187840,goat_102185001,goat_102186490,goat_102183918,goat_102180883,goat_102182311,goat_102169537,goat_102189193,goat_102178423,goat_102172131,goat_102187553,goat_102178909,goat_1021…	AGAP3|TPM4|JUN|HMHA1|CEP112|MYH13|RAE1|ATP12A|ASAP1|PLCD4|LOC102177253|SMAP1|FAM206A|LAMB2|TBC1D30|TXLNB|DPYSL5|SATB1|MYH4|TBC1D21|FARS2|SRPR|STEAP2|TBC1D8B|NLRC3|TUBE1|FAM78A|AMPD1|EIF3B|LOC102183842|CCDC12|FEZ1|RASA4|DDC|DPYD|ASAP3|GADL1|NPR1|TPCN1|BGN|DTD1|WARS|ABCA9|ABCB8|CYTH1|LOC102180820|LOC102183240|FHAD1|C2H1orf63|WARS2|DUS2|ADAMTSL3|TNPO3|ACVR1B|ASNSD1|ABCA1|TNS1|PDE1A|GARS|HMGCR|LOC102…
GO:0004535	poly(A)-specific ribonuclease activity	molecular_function	0.13929	1	3	1652	14	18267	goat_102171479,goat_100861126,goat_102171956	PARN|RBM4|TUT1|
GO:0006730	one-carbon metabolic process	biological_process	0.13929	1	2	1652	7	18267	goat_102191350,goat_102179544	AHCY|AHCYL2|
GO:0052126	movement in host environment	biological_process	0.14019	1	8	1652	56	18267	goat_102190686,goat_102190703,goat_102172998,goat_102168544,goat_102183372,goat_102174060,goat_102189010,goat_102187391	LOC102190686|RNF6|LOC102172998|HAUS2|LAMB2|DOC2B|LRP1|CILP2|
GO:0052192	movement in environment of other organism involved in symbiotic interaction	biological_process	0.14019	1	8	1652	56	18267	goat_102189010,goat_102174060,goat_102187391,goat_102172998,goat_102190703,goat_102190686,goat_102183372,goat_102168544	LRP1|DOC2B|CILP2|LOC102172998|RNF6|LOC102190686|LAMB2|HAUS2|
GO:0006364	rRNA processing	biological_process	0.1403	1	10	1652	76	18267	goat_102185595,goat_102172390,goat_102190483,goat_102189221,goat_102181499,goat_102177342,goat_102175279,goat_102168491,goat_102185685,goat_102180797	FBL|UTP15|PRMT6|TRMT12|LOC102181499|LOC102177342|UTP14A|YBEY|LOC102185685|FBXO40|
GO:0016072	rRNA metabolic process	biological_process	0.1403	1	10	1652	76	18267	goat_102189221,goat_102181499,goat_102190483,goat_102177342,goat_102172390,goat_102185595,goat_102180797,goat_102168491,goat_102175279,goat_102185685	TRMT12|LOC102181499|PRMT6|LOC102177342|UTP15|FBL|FBXO40|YBEY|UTP14A|LOC102185685|
GO:0051119	sugar transmembrane transporter activity	molecular_function	0.14038	1	6	1652	37	18267	goat_102171475,goat_102175331,goat_102178827,goat_102174783,goat_102189103,goat_102189484	PDE4DIP|MYH15|TPM2|OSBPL6|AFF2|ESR1|
GO:0030054	cell junction	cellular_component	0.14045	1	6	1652	38	18267	goat_102187007,goat_102174228,goat_102186882,goat_102173109,goat_102177479,goat_102174366	XIRP1|CTR9|ADIG|RAPSN|XIRP2|CCER1|
GO:0016755	transferase activity, transferring amino-acyl groups	molecular_function	0.14111	1	6	1652	37	18267	goat_102185961,goat_102185477,goat_102185576,goat_102175230,goat_102185001,goat_102176968	KCNE4|TGM2|KDM3A|FHAD1|TXLNB|TMEM131|
GO:0009615	response to virus	biological_process	0.14191	1	4	1652	22	18267	goat_102187901,goat_102186786,goat_102178011,goat_102178567	LOC102187901|TRIM21|LOC102178011|LOC102178567|
GO:0005099	Ras GTPase activator activity	molecular_function	0.14191	1	9	1652	61	18267	goat_102174221,goat_102182311,goat_102187840,goat_102170439,goat_102184461,goat_102180948,goat_102175345,goat_102181048,goat_102172131	CCDC3|TBC1D21|TBC1D30|RALGAPA2|SGSM1|TBC1D20|IQGAP3|RABGAP1|TBC1D8B|
GO:0070925	organelle assembly	biological_process	0.14329	1	12	1652	91	18267	goat_102190910,goat_102190686,goat_102180712,goat_102184837,goat_102168544,goat_102180624,goat_102182645,goat_102179435,goat_102179949,goat_102181426,goat_102174221,goat_102180883	FMNL1|LOC102190686|DES|ZFHX3|HAUS2|MYH8|FN1|TPM3|CENPW|MYH1|CCDC3|MYH4|
GO:0005179	hormone activity	molecular_function	0.14451	1	21	1652	184	18267	goat_102185207,goat_102182678,goat_102174978,goat_102182552,goat_102188120,goat_102182992,goat_102178615,goat_100861230,goat_102180223,goat_102191006,goat_102187600,goat_102186921,goat_102185118,goat_102183677,goat_102169779,goat_100860838,goat_100860907,goat_102181575,goat_102181610,goat_100861277,goat_102190686	TBX3|LOC102182678|KNG1|MAN1C1|APLN|DFFB|LOC102178615|GH1|NTRK2|LOC102191006|DRC1|ECM1|OPA1|PTPN13|C15H11orf88|IGF-I|PTHRP|NHSL2|GHRH|IGF2|LOC102190686|
GO:0001775	cell activation	biological_process	0.14606	1	13	1652	101	18267	goat_102175230,goat_102180883,goat_102174221,goat_102190817,goat_102181426,goat_102179435,goat_102180624,goat_102181155,goat_100861147,goat_102190686,goat_102180712,goat_102175331,goat_102181716	FHAD1|MYH4|CCDC3|KRT24|MYH1|TPM3|MYH8|MYH2|SDPR|LOC102190686|DES|MYH15|MYH3|
GO:0005185	neurohypophyseal hormone activity	molecular_function	0.14626	1	2	1652	7	18267	goat_102180223,goat_102181575	NTRK2|NHSL2|
GO:0006835	dicarboxylic acid transport	biological_process	0.14672	1	5	1652	30	18267	goat_102181426,goat_102175331,goat_102189873,goat_102181716,goat_102180883	MYH1|MYH15|ID2|MYH3|MYH4|
GO:0004656	procollagen-proline 4-dioxygenase activity	molecular_function	0.14723	1	2	1652	7	18267	goat_102174221,goat_102175331	CCDC3|MYH15|
GO:0019798	procollagen-proline dioxygenase activity	molecular_function	0.14723	1	2	1652	7	18267	goat_102175331,goat_102174221	MYH15|CCDC3|
GO:0031543	peptidyl-proline dioxygenase activity	molecular_function	0.14723	1	2	1652	7	18267	goat_102175331,goat_102174221	MYH15|CCDC3|
GO:0031545	peptidyl-proline 4-dioxygenase activity	molecular_function	0.14723	1	2	1652	7	18267	goat_102175331,goat_102174221	MYH15|CCDC3|
GO:0065008	regulation of biological quality	biological_process	0.14898	1	54	1652	505	18267	goat_102172181,goat_102177937,goat_102189072,goat_102183218,goat_102181606,goat_102180712,goat_102173614,goat_102182930,goat_102185525,goat_102185001,goat_102183096,goat_102180883,goat_102180480,goat_102186691,goat_102179229,goat_102173713,goat_102182760,goat_102182080,goat_102169343,goat_102185118,goat_102169420,goat_102181465,goat_102180345,goat_102174221,goat_102179197,goat_102174284,goat_1021…	MLKL|SCN7A|PDIA5|KDELR3|DNAJC5G|DES|LOC102173614|LOC102182930|LOC102185525|TXLNB|KDELR1|MYH4|FLT4|TRDN|RYR1|PLEKHA1|MYPN|CLIC5|PLCD4|OPA1|NLN|EDN2|MYH13|CCDC3|ABCA1|GRSF1|COL9A1|MYH2|LOC102190686|CHRND|CYTH1|ALS2|FHAD1|EP400|RNF125|CARTPT|BBS5|LOC102184854|TAF1|TPM3|DDX18|MYH8|ARHGAP10|LOC102168953|NUP88|SDPR|F5|MYH15|MYH3|DDIT3|NGDN|GAB3|KRT24|MYH1|
GO:0044702	single organism reproductive process	biological_process	0.14964	1	11	1652	84	18267	goat_102174320,goat_102183523,goat_102177387,goat_102190333,goat_102187111,goat_102171637,goat_102185639,goat_102169984,goat_102176947,goat_102181928,goat_102183117	CPA6|HMCN2|MYL1|FER1L6|IL1RAPL2|LOC102171637|GRAP2|SHCBP1L|COL4A5|ESAM|DSG3|
GO:0006026	aminoglycan catabolic process	biological_process	0.14974	1	3	1652	15	18267	goat_102168570,goat_102175634,goat_102179542	PGLYRP1|LOC102175634|AMPH|
GO:1901575	organic substance catabolic process	biological_process	0.1507	1	66	1652	627	18267	goat_102187840,goat_102191777,goat_102184547,goat_102182311,goat_100861240,goat_102189193,goat_102178874,goat_102172131,goat_102178423,goat_102171956,goat_102178909,goat_102191580,goat_102171479,goat_102187027,goat_102168570,goat_102180797,goat_102180628,goat_102189996,goat_102182992,goat_102170442,goat_100860951,goat_102179542,goat_102188794,goat_102185102,goat_102185087,goat_102180946,goat_1021…	TBC1D30|LOC102191777|STX6|TBC1D21|LOC100861240|SRPR|AGL|TBC1D8B|STEAP2|TUT1|TUBE1|ARL4C|PARN|AGAP3|PGLYRP1|FBXO40|CEP112|LOC102189996|DFFB|ASAP1|HMOX1|AMPH|SMG8|SMAP1|FAM206A|DTD1|CYTH1|GPI|ACVR1B|NCCRP1|LOC102173606|FBXO44|ASAP3|LOC102175634|TMEM110|ENO2|FHL3|ENO3|BGN|KBTBD2|TPM2|GPD1|USP29|RABGAP1|FHL1|USP40|LOC102171631|USP32|ZNF26|SGSM1|TBC1D20|PSMB11|USP13|TRIM63|RBM4|TMEM131|SMCHD1|COL6A6|S…
GO:0009279	cell outer membrane	cellular_component	0.15185	1	4	1652	22	18267	goat_100860892,goat_102174960,goat_102189367,goat_102179249	SLC2A3|ATP2A2|FAM57B|SLC9A1|
GO:0019048	modulation by virus of host morphology or physiology	biological_process	0.15188	1	11	1652	83	18267	goat_102180480,goat_102186691,goat_102172771,goat_102168399,goat_102185525,goat_102181606,goat_102177937,goat_102168953,goat_102173323,goat_102172181,goat_102182760	FLT4|TRDN|ALS2|CHRND|LOC102185525|DNAJC5G|SCN7A|LOC102168953|ARHGAP10|MLKL|MYPN|
GO:0005507	copper ion binding	molecular_function	0.15195	1	8	1652	57	18267	goat_102177774,goat_102177338,goat_102168295,goat_102191334,goat_102190858,goat_102172915,goat_102185818,goat_102168762	AOC1|LOXL2|AOC3|MOXD1|SLCO1A2|RAD21L1|F8|AOC2|
GO:0030430	host cell cytoplasm	cellular_component	0.15203	1	4	1652	22	18267	goat_102172998,goat_102174060,goat_102189010,goat_102187391	LOC102172998|DOC2B|LRP1|CILP2|
GO:0022843	voltage-gated cation channel activity	molecular_function	0.15417	1	8	1652	57	18267	goat_102185961,goat_102188013,goat_102185938,goat_102177748,goat_102177107,goat_102177937,goat_102178206,goat_102171802	KCNE4|KCNJ13|KCNJ11|SCN4A|SCN11A|SCN7A|CACNB1|KCNB1|
GO:0009288	bacterial-type flagellum	cellular_component	0.15469	1	8	1652	57	18267	goat_102187600,goat_102170443,goat_102181327,goat_102175331,goat_102176920,goat_102184547,goat_102186058,goat_102174520	DRC1|TRIM55|CUX2|MYH15|FAM43A|STX6|TTC6|PTPRU|
GO:0003013	circulatory system process	biological_process	0.1548	1	3	1652	15	18267	goat_102187179,goat_102185118,goat_102181465	RNF125|OPA1|EDN2|
GO:0003018	vascular process in circulatory system	biological_process	0.1548	1	3	1652	15	18267	goat_102181465,goat_102187179,goat_102185118	EDN2|RNF125|OPA1|
GO:0008015	blood circulation	biological_process	0.1548	1	3	1652	15	18267	goat_102185118,goat_102187179,goat_102181465	OPA1|RNF125|EDN2|
GO:0035150	regulation of tube size	biological_process	0.1548	1	3	1652	15	18267	goat_102181465,goat_102187179,goat_102185118	EDN2|RNF125|OPA1|
GO:0050880	regulation of blood vessel size	biological_process	0.1548	1	3	1652	15	18267	goat_102187179,goat_102185118,goat_102181465	RNF125|OPA1|EDN2|
GO:0016740	transferase activity	molecular_function	0.15548	1	250	1652	2524	18267	goat_102169116,goat_102185666,goat_100860836,goat_102181312,goat_102169026,goat_102176623,goat_102177342,goat_102178881,goat_102188042,goat_102170298,goat_102187210,goat_102189101,goat_102182896,goat_102180973,goat_102180250,goat_102180480,goat_102189654,goat_102177827,goat_102172563,goat_102185529,goat_100860904,goat_102168793,goat_102180883,goat_102184158,goat_102191045,goat_102185001,goat_1021…	LOC102169116|PYGB|KDR|N4BP2L2|RAE1|PCMTD2|LOC102177342|NID1|POLR1E|MTMR7|CPT1B|FAM133A|LOC102182896|LCMT2|LOC102180250|FLT4|C5H12orf45|PAPD5|METTL11B|LSMEM1|AKT1|ZSCAN21|MYH4|YLPM1|WNK2|TXLNB|CKMT2|MAPK12|HS3ST1|AGL|LOC102180827|B3GALNT1|NLRC3|PYGM|RFC4|FAM78A|KCNE4|ATP1A1|DPYD|VRK1|DDC|LDB3|MGAT1|GPAM|TMPRSS11B|PFKFB4|OXCT1|LPL|IP6K3|BGN|NEK2|SGK2|MYO16|CKM|LOC102180820|ABCB8|ZNF786|CDK5|DUS2|MA…
GO:0008138	protein tyrosine/serine/threonine phosphatase activity	molecular_function	0.1559	1	10	1652	74	18267	goat_102179404,goat_102190939,goat_102183677,goat_102190299,goat_102177341,goat_102191526,goat_102170298,goat_102179903,goat_102191586,goat_102189918	DUSP10|PTPRB|PTPN13|PTPRR|RNGTT|EPM2A|MTMR7|PTPN2|DUSP13|DUSP27|
GO:0019207	kinase regulator activity	molecular_function	0.15601	1	5	1652	32	18267	goat_102188355,goat_102186569,goat_102179953,goat_102175277,goat_102176903	OXCT1|LOC102186569|RGS6|CDKN1B|PKIA|
GO:0019887	protein kinase regulator activity	molecular_function	0.15601	1	5	1652	32	18267	goat_102186569,goat_102179953,goat_102188355,goat_102175277,goat_102176903	LOC102186569|RGS6|OXCT1|CDKN1B|PKIA|
GO:0008849	enterochelin esterase activity	molecular_function	0.15613	1	1	1652	2	18267	goat_102169678	LOC102169678|
GO:0042325	regulation of phosphorylation	biological_process	0.15618	1	4	1652	23	18267	goat_102176903,goat_102184377,goat_102172745,goat_102188355	PKIA|CARTPT|EP400|OXCT1|
GO:0045263	proton-transporting ATP synthase complex, coupling factor F(o)	cellular_component	0.15664	1	13	1652	103	18267	goat_102189785,goat_102189918,goat_102173859,goat_102177253,goat_102180628,goat_102191537,goat_102168989,goat_102186584,goat_102184319,goat_102181426,goat_102184797,goat_102180482,goat_102178827	TPCN1|DUSP27|LOC102173859|LOC102177253|CEP112|FBXO32|TMEM156|HMHA1|FEZ1|MYH1|GABRA4|TPM4|TPM2|
GO:0000917	barrier septum assembly	biological_process	0.15688	1	10	1652	74	18267	goat_102170486,goat_102182832,goat_102183389,goat_102181716,goat_102174221,goat_100861227,goat_102175230,goat_102174741,goat_100860908,goat_102185423	ZNF365|TSC22D2|PEG10|MYH3|CCDC3|OVN|FHAD1|EYA4|SREBF1|JUN|
GO:0032506	cytokinetic process	biological_process	0.15688	1	10	1652	74	18267	goat_102183389,goat_102181716,goat_102170486,goat_102182832,goat_102174741,goat_100860908,goat_102185423,goat_102174221,goat_100861227,goat_102175230	PEG10|MYH3|ZNF365|TSC22D2|EYA4|SREBF1|JUN|CCDC3|OVN|FHAD1|
GO:0090529	cell septum assembly	biological_process	0.15688	1	10	1652	74	18267	goat_102185423,goat_100860908,goat_102174741,goat_100861227,goat_102175230,goat_102174221,goat_102181716,goat_102183389,goat_102182832,goat_102170486	JUN|SREBF1|EYA4|OVN|FHAD1|CCDC3|MYH3|PEG10|TSC22D2|ZNF365|
GO:0048193	Golgi vesicle transport	biological_process	0.15692	1	18	1652	148	18267	goat_102182919,goat_102173138,goat_102190686,goat_102176523,goat_102183893,goat_102181155,goat_102185389,goat_102174975,goat_102184547,goat_102171104,goat_102181716,goat_102189439,goat_102180624,goat_102173743,goat_102169504,goat_102181426,goat_102180345,goat_102187349	GOLGA4|KLC4|LOC102190686|SEC24A|CREB3L1|MYH2|ANGPTL7|ZBTB20|STX6|PAX9|MYH3|PRDM15|MYH8|MURC|TRAPPC2L|MYH1|MYH13|EXOC7|
GO:0000003	reproduction	biological_process	0.15707	1	39	1652	354	18267	goat_102168544,goat_102182832,goat_102183117,goat_102183389,goat_102185639,goat_102181716,goat_102175331,goat_102177638,goat_102180806,goat_102169490,goat_102188327,goat_102183523,goat_102170486,goat_102190686,goat_102169984,goat_102177387,goat_102190333,goat_102175230,goat_102171637,goat_102181928,goat_102178962,goat_102191566,goat_102183372,goat_102172270,goat_102175271,goat_102188033,goat_1021…	HAUS2|TSC22D2|DSG3|PEG10|GRAP2|MYH3|MYH15|LOC102177638|NEB|SPO11|ADAM17|HMCN2|ZNF365|LOC102190686|SHCBP1L|MYL1|FER1L6|FHAD1|LOC102171637|ESAM|KCNN3|UBXN10|LAMB2|RTKN|DISC1|C3|NES|CCDC3|KRT222|HBP1|JUN|PYGM|AMH|COL4A5|IL1RAPL2|FOXR2|CPA6|SREBF1|LRP1|
GO:0033218	amide binding	molecular_function	0.15744	1	2	1652	8	18267	goat_102183096,goat_102183218	KDELR1|KDELR3|
GO:0050662	coenzyme binding	molecular_function	0.1576	1	27	1652	239	18267	goat_102173111,goat_102185338,goat_102174381,goat_102183447,goat_102181553,goat_102169762,goat_102168232,goat_102179971,goat_102185546,goat_102187970,goat_102172859,goat_100860863,goat_102173323,goat_102180167,goat_102174841,goat_102171545,goat_102186197,goat_102174863,goat_102179544,goat_102180824,goat_102190541,goat_102171407,goat_102184694,goat_102182834,goat_102171640,goat_102182791,goat_1021…	FMO3|NOS3|SIRT6|HSD11B2|DPYD|HMGCR|PABPC4|SETD1B|TKTL2|QSER1|DHCR24|ME1|ARHGAP10|ERBB4|LOC102174841|PNPO|ADH5|H6PD|AHCYL2|SIRT1|DUS2|GPD1|ME3|FAM107A|SIRT4|DDO|ALDH18A1|
GO:0005244	voltage-gated ion channel activity	molecular_function	0.15777	1	9	1652	66	18267	goat_102177107,goat_102177748,goat_102177937,goat_102178206,goat_102171802,goat_102185961,goat_102188013,goat_100750232,goat_102185938	SCN11A|SCN4A|SCN7A|CACNB1|KCNB1|KCNE4|KCNJ13|CLCN1|KCNJ11|
GO:0022832	voltage-gated channel activity	molecular_function	0.15777	1	9	1652	66	18267	goat_100750232,goat_102188013,goat_102185961,goat_102185938,goat_102178206,goat_102177937,goat_102177107,goat_102177748,goat_102171802	CLCN1|KCNJ13|KCNE4|KCNJ11|CACNB1|SCN7A|SCN11A|SCN4A|KCNB1|
GO:0016893	endonuclease activity, active with either ribo- or deoxyribonucleic acids and producing 5'-phosphomonoesters	molecular_function	0.15813	1	10	1652	74	18267	goat_102185675,goat_102175335,goat_102184420,goat_102186197,goat_102188424,goat_102189406,goat_102177198,goat_100861224,goat_102188777,goat_102168544	ABCC8|DICER1|ZNF709|ADH5|ALKBH8|TMEM182|ERG|ACACA|CAMSAP1|HAUS2|
GO:0009267	cellular response to starvation	biological_process	0.15867	1	2	1652	8	18267	goat_102184377,goat_102172745	CARTPT|EP400|
GO:0031667	response to nutrient levels	biological_process	0.15867	1	2	1652	8	18267	goat_102172745,goat_102184377	EP400|CARTPT|
GO:0031669	cellular response to nutrient levels	biological_process	0.15867	1	2	1652	8	18267	goat_102184377,goat_102172745	CARTPT|EP400|
GO:0042594	response to starvation	biological_process	0.15867	1	2	1652	8	18267	goat_102184377,goat_102172745	CARTPT|EP400|
GO:0004861	cyclin-dependent protein serine/threonine kinase inhibitor activity	molecular_function	0.1589	1	2	1652	8	18267	goat_102175277,goat_102179953	CDKN1B|RGS6|
GO:0004568	chitinase activity	molecular_function	0.15934	1	2	1652	8	18267	goat_102179542,goat_102175634	AMPH|LOC102175634|
GO:0006032	chitin catabolic process	biological_process	0.15934	1	2	1652	8	18267	goat_102175634,goat_102179542	LOC102175634|AMPH|
GO:0046348	amino sugar catabolic process	biological_process	0.15934	1	2	1652	8	18267	goat_102175634,goat_102179542	LOC102175634|AMPH|
GO:1901072	glucosamine-containing compound catabolic process	biological_process	0.15934	1	2	1652	8	18267	goat_102175634,goat_102179542	LOC102175634|AMPH|
GO:0016482	cytoplasmic transport	biological_process	0.15953	1	30	1652	264	18267	goat_102171104,goat_102181716,goat_102181327,goat_102189439,goat_102183400,goat_102180624,goat_102183372,goat_102181173,goat_102169504,goat_102181426,goat_102190817,goat_102186058,goat_102183842,goat_102175493,goat_102180345,goat_102180712,goat_102190686,goat_102189193,goat_102182919,goat_102176523,goat_102173435,goat_102181155,goat_102188559,goat_102169877,goat_102169849,goat_102174975,goat_1021…	PAX9|MYH3|CUX2|PRDM15|NXF2B|MYH8|LAMB2|TAP1|TRAPPC2L|MYH1|KRT24|TTC6|LOC102183842|MYH7B|MYH13|DES|LOC102190686|SRPR|GOLGA4|SEC24A|ABCA3|MYH2|CCDC110|PEX13|LOC102169849|ZBTB20|LOC102180820|MYH4|TXLNB|PFKFB1|
GO:0007059	chromosome segregation	biological_process	0.16023	1	15	1652	119	18267	goat_102181426,goat_102173694,goat_102180883,goat_102180345,goat_102171157,goat_102177638,goat_102180806,goat_102178660,goat_102184332,goat_102175331,goat_102181716,goat_102181155,goat_102170866,goat_102184837,goat_102180624	MYH1|BBS5|MYH4|MYH13|NGDN|LOC102177638|NEB|CYTH1|GIMAP1|MYH15|MYH3|MYH2|LOC102170866|ZFHX3|MYH8|
GO:0000276	mitochondrial proton-transporting ATP synthase complex, coupling factor F(o)	cellular_component	0.16029	1	10	1652	76	18267	goat_102173859,goat_102177253,goat_102189918,goat_102189785,goat_102168989,goat_102191537,goat_102184797,goat_102181426,goat_102184319,goat_102180628	LOC102173859|LOC102177253|DUSP27|TPCN1|TMEM156|FBXO32|GABRA4|MYH1|FEZ1|CEP112|
GO:0007631	feeding behavior	biological_process	0.16044	1	2	1652	8	18267	goat_102172745,goat_102184377	EP400|CARTPT|
GO:0034660	ncRNA metabolic process	biological_process	0.16092	1	40	1652	366	18267	goat_102181716,goat_102189221,goat_102180624,goat_102168598,goat_102174441,goat_102181426,goat_102183842,goat_102181553,goat_102168491,goat_102190541,goat_102181155,goat_102186186,goat_102172390,goat_102185389,goat_102190826,goat_102178109,goat_100860954,goat_102180820,goat_102185895,goat_102175915,goat_102187804,goat_102175230,goat_102172639,goat_102177342,goat_102190483,goat_102183372,goat_1021…	MYH3|TRMT12|MYH8|EIF3B|CCDC12|MYH1|LOC102183842|DPYD|YBEY|DUS2|MYH2|ACVR1B|UTP15|ANGPTL7|WARS|ABCA9|TNNC1|LOC102180820|ABCB8|WARS2|QTRTD1|FHAD1|ATP12A|LOC102177342|PRMT6|LAMB2|NAB2|JUN|FBXO40|GARS|MYH13|FARS2|TMEM26|LOC102181499|FBL|FOSL2|LOC102185685|UTP14A|MYH4|TXLNB|
GO:0008108	UDP-glucose:hexose-1-phosphate uridylyltransferase activity	molecular_function	0.16119	1	1	1652	2	18267	goat_102183561	ATP1A1|
GO:0006614	SRP-dependent cotranslational protein targeting to membrane	biological_process	0.16134	1	6	1652	39	18267	goat_102180820,goat_102181173,goat_102173930,goat_102189193,goat_102173435,goat_102183842	LOC102180820|TAP1|PFKFB1|SRPR|ABCA3|LOC102183842|
GO:0045047	protein targeting to ER	biological_process	0.16134	1	6	1652	39	18267	goat_102173435,goat_102183842,goat_102189193,goat_102173930,goat_102181173,goat_102180820	ABCA3|LOC102183842|SRPR|PFKFB1|TAP1|LOC102180820|
GO:0072599	establishment of protein localization to endoplasmic reticulum	biological_process	0.16134	1	6	1652	39	18267	goat_102181173,goat_102173930,goat_102180820,goat_102173435,goat_102183842,goat_102189193	TAP1|PFKFB1|LOC102180820|ABCA3|LOC102183842|SRPR|
GO:0004860	protein kinase inhibitor activity	molecular_function	0.16168	1	4	1652	23	18267	goat_102188355,goat_102179953,goat_102175277,goat_102176903	OXCT1|RGS6|CDKN1B|PKIA|
GO:0019210	kinase inhibitor activity	molecular_function	0.16168	1	4	1652	23	18267	goat_102175277,goat_102176903,goat_102179953,goat_102188355	CDKN1B|PKIA|RGS6|OXCT1|
GO:0006449	regulation of translational termination	biological_process	0.16196	1	1	1652	2	18267	goat_102176731	EIF5A2|
GO:0006452	translational frameshifting	biological_process	0.16196	1	1	1652	2	18267	goat_102176731	EIF5A2|
GO:0043243	positive regulation of protein complex disassembly	biological_process	0.16196	1	1	1652	2	18267	goat_102176731	EIF5A2|
GO:0045727	positive regulation of translation	biological_process	0.16196	1	1	1652	2	18267	goat_102176731	EIF5A2|
GO:0045901	positive regulation of translational elongation	biological_process	0.16196	1	1	1652	2	18267	goat_102176731	EIF5A2|
GO:0045905	positive regulation of translational termination	biological_process	0.16196	1	1	1652	2	18267	goat_102176731	EIF5A2|
GO:0042651	thylakoid membrane	cellular_component	0.16288	1	3	1652	15	18267	goat_102175439,goat_102171407,goat_102179197	SLC25A35|GPD1|ABCA1|
GO:0072594	establishment of protein localization to organelle	biological_process	0.16288	1	11	1652	84	18267	goat_102185001,goat_102173930,goat_102180820,goat_102183842,goat_102186058,goat_102181173,goat_102188559,goat_102169877,goat_102173435,goat_102189193,goat_102182919	TXLNB|PFKFB1|LOC102180820|LOC102183842|TTC6|TAP1|CCDC110|PEX13|ABCA3|SRPR|GOLGA4|
GO:0016032	viral process	biological_process	0.16302	1	53	1652	495	18267	goat_102181426,goat_102180503,goat_102171475,goat_102188327,goat_102171745,goat_102175331,goat_102181716,goat_100861124,goat_102168953,goat_102168544,goat_102173323,goat_102179435,goat_102175614,goat_102190826,goat_102184377,goat_102185002,goat_102180824,goat_102175230,goat_102172771,goat_102190873,goat_102168399,goat_102186498,goat_102176665,goat_102190686,goat_102184713,goat_102174060,goat_1021…	MYH1|GPR21|PDE4DIP|ADAM17|TMEM110|MYH15|MYH3|DRAP1|LOC102168953|HAUS2|ARHGAP10|TPM3|DHX8|WARS|CARTPT|GRM1|SIRT1|FHAD1|ALS2|CCHCR1|CHRND|KIAA1429|PCNXL2|LOC102190686|LOC102184713|DOC2B|DDX17|CILP2|SPEF2|C3|NES|DISC1|LOC102172998|RTKN|LAMB2|MYPN|GABPB2|KCNN3|LRP1|TRDN|TPM2|FLT4|MYH4|RNGTT|DPYSL5|SATB1|LOC102185525|ACSS1|RNF6|DNAJC5G|SCN7A|MLKL|PYGM|
GO:0007243	intracellular protein kinase cascade	biological_process	0.16328	1	2	1652	8	18267	goat_102184377,goat_102172745	CARTPT|EP400|
GO:0010627	regulation of intracellular protein kinase cascade	biological_process	0.16328	1	2	1652	8	18267	goat_102184377,goat_102172745	CARTPT|EP400|
GO:0000103	sulfate assimilation	biological_process	0.1644	1	3	1652	15	18267	goat_102187555,goat_102185895,goat_102181173	PAPSS2|ABCB8|TAP1|
GO:0004020	adenylylsulfate kinase activity	molecular_function	0.1644	1	3	1652	15	18267	goat_102187555,goat_102181173,goat_102185895	PAPSS2|TAP1|ABCB8|
GO:0042775	mitochondrial ATP synthesis coupled electron transport	biological_process	0.16625	1	3	1652	16	18267	goat_102181426,goat_102182963,goat_102180883	MYH1|OBSCN|MYH4|
GO:0008134	transcription factor binding	molecular_function	0.16639	1	21	1652	179	18267	goat_102181716,goat_102186264,goat_102172389,goat_102180012,goat_102179435,goat_102190817,goat_102181426,goat_102172040,goat_102185706,goat_102187656,goat_102169420,goat_102183374,goat_102190812,goat_102180712,goat_102190686,goat_102181155,goat_102181811,goat_102178827,goat_102182798,goat_102185389,goat_102180883	MYH3|MCM7|CCDC54|CTNNA3|TPM3|KRT24|MYH1|FOSL1|SLFNL1|ABCC9|NLN|RNF8|FOXA3|DES|LOC102190686|MYH2|LOC102181811|TPM2|TSGA10|ANGPTL7|MYH4|
GO:0009360	DNA polymerase III complex	cellular_component	0.16835	1	2	1652	8	18267	goat_102174340,goat_102171244	RFC4|ROS1|
GO:0042575	DNA polymerase complex	cellular_component	0.16835	1	2	1652	8	18267	goat_102174340,goat_102171244	RFC4|ROS1|
GO:0016559	peroxisome fission	biological_process	0.16836	1	2	1652	8	18267	goat_102188225,goat_102178551	SPTB|SAMHD1|
GO:0009063	cellular amino acid catabolic process	biological_process	0.16845	1	6	1652	41	18267	goat_102175051,goat_102185087,goat_102183219,goat_102171631,goat_102180628,goat_102180946	LOC102175051|FAM206A|BGN|LOC102171631|CEP112|DTD1|
GO:0009066	aspartate family amino acid metabolic process	biological_process	0.1688	1	5	1652	31	18267	goat_102169026,goat_102181996,goat_102185084,goat_102175345,goat_102172599	RAE1|ASNSD1|CAMK2A|IQGAP3|MTR|
GO:0004714	transmembrane receptor protein tyrosine kinase activity	molecular_function	0.16887	1	3	1652	14	18267	goat_102169100,goat_102180167,goat_102174242	TEK|ERBB4|USP32|
GO:0016715	oxidoreductase activity, acting on paired donors, with incorporation or reduction of molecular oxygen, reduced ascorbate as one donor, and incorporation of one atom of oxygen	molecular_function	0.16897	1	2	1652	8	18267	goat_102190858,goat_102191334	SLCO1A2|MOXD1|
GO:0002526	acute inflammatory response	biological_process	0.16923	1	2	1652	9	18267	goat_102191516,goat_102168699	DOCK6|LOC102168699|
GO:0000270	peptidoglycan metabolic process	biological_process	0.16936	1	2	1652	8	18267	goat_102168570,goat_102168317	PGLYRP1|FGGY|
GO:0004135	amylo-alpha-1,6-glucosidase activity	molecular_function	0.16942	1	1	1652	2	18267	goat_102178874	AGL|
GO:0005980	glycogen catabolic process	biological_process	0.16942	1	1	1652	2	18267	goat_102178874	AGL|
GO:0003774	motor activity	molecular_function	0.16987	1	22	1652	183	18267	goat_102177627,goat_102181155,goat_102185591,goat_102180712,goat_102190686,goat_102181869,goat_102177736,goat_102168292,goat_102180883,goat_102178827,goat_102170796,goat_102179435,goat_102180624,goat_102176920,goat_102181716,goat_102175331,goat_102170718,goat_102180345,goat_102187261,goat_102175493,goat_102190817,goat_102181426	KIF27|MYH2|MYO18B|DES|LOC102190686|LOC102181869|MYO7A|MYO19|MYH4|TPM2|MYO16|TPM3|MYH8|FAM43A|MYH3|MYH15|KIF1B|MYH13|KIF18B|MYH7B|KRT24|MYH1|
GO:0020002	host cell plasma membrane	cellular_component	0.17025	1	1	1652	2	18267	goat_102190703	RNF6|
GO:0044156	host cell junction	cellular_component	0.17025	1	1	1652	2	18267	goat_102190703	RNF6|
GO:0071203	WASH complex	cellular_component	0.17107	1	5	1652	32	18267	goat_102187671,goat_102191360,goat_102180144,goat_102172476,goat_102178401	RAB3D|BANP|PROX1|EML2|COL6A6|
GO:0007283	spermatogenesis	biological_process	0.17225	1	5	1652	33	18267	goat_102171637,goat_102190333,goat_102176947,goat_102174320,goat_102185639	LOC102171637|FER1L6|COL4A5|CPA6|GRAP2|
GO:0048232	male gamete generation	biological_process	0.17225	1	5	1652	33	18267	goat_102176947,goat_102174320,goat_102185639,goat_102171637,goat_102190333	COL4A5|CPA6|GRAP2|LOC102171637|FER1L6|
GO:0008440	inositol-1,4,5-trisphosphate 3-kinase activity	molecular_function	0.1723	1	2	1652	8	18267	goat_102185047,goat_102179241	IP6K3|AKAP6|
GO:0008144	drug binding	molecular_function	0.1734	1	2	1652	8	18267	goat_102188225,goat_102191147	SPTB|STXBP1|
GO:0045132	meiotic chromosome segregation	biological_process	0.17467	1	2	1652	8	18267	goat_102177638,goat_102180806	LOC102177638|NEB|
GO:0008235	metalloexopeptidase activity	molecular_function	0.17473	1	4	1652	23	18267	goat_102174320,goat_102185399,goat_102182963,goat_102191726	CPA6|AGBL1|OBSCN|CPE|
GO:0071944	cell periphery	cellular_component	0.17479	1	45	1652	415	18267	goat_102181155,goat_102170486,goat_102190686,goat_102183405,goat_102184494,goat_102177387,goat_102183117,goat_102168230,goat_102179710,goat_102182223,goat_102177107,goat_102179435,goat_102181716,goat_102175331,goat_102174960,goat_102169100,goat_102188195,goat_102169305,goat_102170938,goat_102170861,goat_102171475,goat_102179953,goat_102177937,goat_102183374,goat_102182930,goat_102172581,goat_1008…	MYH2|ZNF365|LOC102190686|ATP1B4|CCDC172|MYL1|DSG3|LOC102168230|DDX18|CLTA|SCN11A|TPM3|MYH3|MYH15|ATP2A2|TEK|LDB3|SGCG|FGFR2|GAB3|PDE4DIP|RGS6|SCN7A|RNF8|LOC102182930|RRP36|SLC2A3|GNG2|CACNB1|TTC39A|SCN4A|SGCA|PLEKHA1|SLC9A1|PLCD4|KCNB1|MYL6B|ACKR4|CCDC3|EXOC7|CEP112|FAM57B|ABI3BP|PTPRU|DICER1|
GO:0048585	negative regulation of response to stimulus	biological_process	0.17537	1	7	1652	49	18267	goat_102188894,goat_102171917,goat_102172745,goat_102184377,goat_102179953,goat_102169054,goat_102177605	AKAP10|ACE|EP400|CARTPT|RGS6|DCBLD2|DDIT4L|
GO:0051087	chaperone binding	molecular_function	0.17551	1	6	1652	42	18267	goat_102171475,goat_102177767,goat_102168602,goat_102187349,goat_102179734,goat_102174221	PDE4DIP|GABPB2|BAG3|EXOC7|BAG4|CCDC3|
GO:0030313	cell envelope	cellular_component	0.17574	1	6	1652	40	18267	goat_102174520,goat_102174960,goat_100860892,goat_102189367,goat_102182911,goat_102179249	PTPRU|ATP2A2|SLC2A3|FAM57B|ABI3BP|SLC9A1|
GO:0033925	mannosyl-glycoprotein endo-beta-N-acetylglucosaminidase activity	molecular_function	0.17595	1	1	1652	2	18267	goat_102187164	ENGASE|
GO:0008899	homoserine O-succinyltransferase activity	molecular_function	0.17675	1	1	1652	2	18267	goat_102169026	RAE1|
GO:0009092	homoserine metabolic process	biological_process	0.17675	1	1	1652	2	18267	goat_102169026	RAE1|
GO:0016750	O-succinyltransferase activity	molecular_function	0.17675	1	1	1652	2	18267	goat_102169026	RAE1|
GO:0019279	L-methionine biosynthetic process from L-homoserine via cystathionine	biological_process	0.17675	1	1	1652	2	18267	goat_102169026	RAE1|
GO:0019281	L-methionine biosynthetic process from homoserine via O-succinyl-L-homoserine and cystathionine	biological_process	0.17675	1	1	1652	2	18267	goat_102169026	RAE1|
GO:0071265	L-methionine biosynthetic process	biological_process	0.17675	1	1	1652	2	18267	goat_102169026	RAE1|
GO:0071266	'de novo' L-methionine biosynthetic process	biological_process	0.17675	1	1	1652	2	18267	goat_102169026	RAE1|
GO:0001518	voltage-gated sodium channel complex	cellular_component	0.17709	1	3	1652	15	18267	goat_102177937,goat_102177107,goat_102177748	SCN7A|SCN11A|SCN4A|
GO:0005248	voltage-gated sodium channel activity	molecular_function	0.17709	1	3	1652	15	18267	goat_102177748,goat_102177107,goat_102177937	SCN4A|SCN11A|SCN7A|
GO:0034706	sodium channel complex	cellular_component	0.17709	1	3	1652	15	18267	goat_102177748,goat_102177107,goat_102177937	SCN4A|SCN11A|SCN7A|
GO:0051213	dioxygenase activity	molecular_function	0.17715	1	9	1652	67	18267	goat_102174221,goat_102184420,goat_102191264,goat_102188424,goat_102176619,goat_102183893,goat_102175331,goat_102179132,goat_102169537	CCDC3|ZNF709|EGLN2|ALKBH8|KLHL1|CREB3L1|MYH15|LOC102179132|FARS2|
GO:0030284	estrogen receptor activity	molecular_function	0.17741	1	2	1652	8	18267	goat_102186351,goat_102189484	APOBEC2|ESR1|
GO:0016137	glycoside metabolic process	biological_process	0.17757	1	1	1652	2	18267	goat_102173435	ABCA3|
GO:0016138	glycoside biosynthetic process	biological_process	0.17757	1	1	1652	2	18267	goat_102173435	ABCA3|
GO:0050504	mannosyl-3-phosphoglycerate synthase activity	molecular_function	0.17757	1	1	1652	2	18267	goat_102173435	ABCA3|
GO:0051478	mannosylglycerate metabolic process	biological_process	0.17757	1	1	1652	2	18267	goat_102173435	ABCA3|
GO:0051479	mannosylglycerate biosynthetic process	biological_process	0.17757	1	1	1652	2	18267	goat_102173435	ABCA3|
GO:0000737	DNA catabolic process, endonucleolytic	biological_process	0.17841	1	1	1652	2	18267	goat_102182992	DFFB|
GO:0006309	apoptotic DNA fragmentation	biological_process	0.17841	1	1	1652	2	18267	goat_102182992	DFFB|
GO:0006921	cellular component disassembly involved in execution phase of apoptosis	biological_process	0.17841	1	1	1652	2	18267	goat_102182992	DFFB|
GO:0030262	apoptotic nuclear changes	biological_process	0.17841	1	1	1652	2	18267	goat_102182992	DFFB|
GO:0097194	execution phase of apoptosis	biological_process	0.17841	1	1	1652	2	18267	goat_102182992	DFFB|
GO:0035251	UDP-glucosyltransferase activity	molecular_function	0.17861	1	3	1652	16	18267	goat_102189101,goat_102180250,goat_102191003	FAM133A|LOC102180250|POGK|
GO:0030674	protein binding, bridging	molecular_function	0.17886	1	15	1652	123	18267	goat_102174221,goat_102180883,goat_102180345,goat_102175230,goat_102181426,goat_102190817,goat_102181155,goat_102179435,goat_102180624,goat_102175345,goat_102181716,goat_102175331,goat_102190686,goat_102180712,goat_100861147	CCDC3|MYH4|MYH13|FHAD1|MYH1|KRT24|MYH2|TPM3|MYH8|IQGAP3|MYH3|MYH15|LOC102190686|DES|SDPR|
GO:0060090	binding, bridging	molecular_function	0.17886	1	15	1652	123	18267	goat_102180712,goat_102190686,goat_100861147,goat_102175345,goat_102175331,goat_102181716,goat_102179435,goat_102180624,goat_102181155,goat_102181426,goat_102190817,goat_102180345,goat_102180883,goat_102174221,goat_102175230	DES|LOC102190686|SDPR|IQGAP3|MYH15|MYH3|TPM3|MYH8|MYH2|MYH1|KRT24|MYH13|MYH4|CCDC3|FHAD1|
GO:0006030	chitin metabolic process	biological_process	0.17927	1	3	1652	16	18267	goat_102179542,goat_102175816,goat_102175634	AMPH|CFB|LOC102175634|
GO:1901071	glucosamine-containing compound metabolic process	biological_process	0.17927	1	3	1652	16	18267	goat_102175816,goat_102179542,goat_102175634	CFB|AMPH|LOC102175634|
GO:0044765	single-organism transport	biological_process	0.1798	1	193	1652	1941	18267	goat_100860750,goat_102175332,goat_102187600,goat_102189215,goat_102181133,goat_102185961,goat_102176772,goat_102191147,goat_102181142,goat_102184319,goat_102183979,goat_102182413,goat_102180820,goat_102185895,goat_102188013,goat_102172076,goat_102183774,goat_102171173,goat_102181099,goat_102187884,goat_102178962,goat_102180049,goat_102177402,goat_102171802,goat_102180345,goat_102174221,goat_1007…	LPL|SV2B|DRC1|RAB15|TRIM54|KCNE4|MSN|STXBP1|FLVCR1|FEZ1|KCNQ5|SLC5A6|LOC102180820|ABCB8|KCNJ13|CD93|GPR174|GEM|WDFY4|LOC102187884|KCNN3|CNGA3|MEOX2|KCNB1|MYH13|CCDC3|CLCN1|TTC6|ABCC12|PEX13|SLC35G2|SRPR|DES|HAUS4|STX6|MYH4|TXLNB|FAM171A1|SLC22A13|SLC2A3|PAPD5|DUSP27|MYH8|SCN11A|ELMO1|MURC|NIPAL2|FXYD6|MYH3|SLC6A13|NEB|VDAC2|TMEM156|MYH1|KCNA7|ZFHX4|KRT24|ALDH18A1|LOC102181811|MYH2|KCNA3|LOC102190…
GO:0071103	DNA conformation change	biological_process	0.18014	1	14	1652	116	18267	goat_102180549,goat_102170824,goat_102174937,goat_102175493,goat_102173142,goat_102190333,goat_102174221,goat_102180345,goat_102175230,goat_102185639,goat_102171398,goat_102185037,goat_102181575,goat_102175254	LOC102180549|RAB6B|TSPYL1|MYH7B|NES|FER1L6|CCDC3|MYH13|FHAD1|GRAP2|ANKRD1|ZBTB11|NHSL2|LOC102175254|
GO:0004420	hydroxymethylglutaryl-CoA reductase (NADPH) activity	molecular_function	0.18042	1	1	1652	2	18267	goat_102169762	HMGCR|
GO:0000726	non-recombinational repair	biological_process	0.18086	1	2	1652	8	18267	goat_102176430,goat_102191684	WDPCP|XRCC6|
GO:0006303	double-strand break repair via nonhomologous end joining	biological_process	0.18086	1	2	1652	8	18267	goat_102191684,goat_102176430	XRCC6|WDPCP|
GO:0019439	aromatic compound catabolic process	biological_process	0.18091	1	25	1652	221	18267	goat_102178827,goat_102187840,goat_102182311,goat_102178660,goat_102172216,goat_100861126,goat_102181048,goat_102172131,goat_102189193,goat_102176968,goat_102171479,goat_102178909,goat_102171956,goat_102187027,goat_102182992,goat_102188225,goat_100860951,goat_102182646,goat_102170442,goat_102183219,goat_102180948,goat_102184461,goat_102188794,goat_102185102,goat_102168953	TPM2|TBC1D30|TBC1D21|CYTH1|TRIM63|RBM4|RABGAP1|TBC1D8B|SRPR|TMEM131|PARN|TUBE1|TUT1|AGAP3|DFFB|SPTB|HMOX1|ASAP3|ASAP1|BGN|TBC1D20|SGSM1|SMG8|SMAP1|LOC102168953|
GO:0004556	alpha-amylase activity	molecular_function	0.18091	1	1	1652	2	18267	goat_102186186	ACVR1B|
GO:0007591	molting cycle, chitin-based cuticle	biological_process	0.18106	1	1	1652	2	18267	goat_102178615	LOC102178615|
GO:0008255	ecdysis-triggering hormone activity	molecular_function	0.18106	1	1	1652	2	18267	goat_102178615	LOC102178615|
GO:0018990	ecdysis, chitin-based cuticle	biological_process	0.18106	1	1	1652	2	18267	goat_102178615	LOC102178615|
GO:0022404	molting cycle process	biological_process	0.18106	1	1	1652	2	18267	goat_102178615	LOC102178615|
GO:0042303	molting cycle	biological_process	0.18106	1	1	1652	2	18267	goat_102178615	LOC102178615|
GO:0007218	neuropeptide signaling pathway	biological_process	0.18127	1	10	1652	76	18267	goat_102173563,goat_102184973,goat_102170826,goat_102178881,goat_102169541,goat_102178615,goat_102185129,goat_102182678,goat_102185207,goat_102188730	GPR98|LOC102184973|AIRE|NID1|LPHN2|LOC102178615|GPR116|LOC102182678|TBX3|ELTD1|
GO:0007599	hemostasis	biological_process	0.18271	1	14	1652	115	18267	goat_102190817,goat_102181426,goat_102175230,goat_102180883,goat_102174221,goat_102181716,goat_102175331,goat_100861147,goat_102190058,goat_102190686,goat_102180712,goat_102181155,goat_102180624,goat_102179435	KRT24|MYH1|FHAD1|MYH4|CCDC3|MYH3|MYH15|SDPR|F5|LOC102190686|DES|MYH2|MYH8|TPM3|
GO:0050817	coagulation	biological_process	0.18271	1	14	1652	115	18267	goat_102190817,goat_102181426,goat_102175230,goat_102180883,goat_102174221,goat_100861147,goat_102190686,goat_102190058,goat_102180712,goat_102181716,goat_102175331,goat_102179435,goat_102180624,goat_102181155	KRT24|MYH1|FHAD1|MYH4|CCDC3|SDPR|LOC102190686|F5|DES|MYH3|MYH15|TPM3|MYH8|MYH2|
GO:0050878	regulation of body fluid levels	biological_process	0.18271	1	14	1652	115	18267	goat_102175230,goat_102174221,goat_102180883,goat_102190817,goat_102181426,goat_102181155,goat_102179435,goat_102180624,goat_102175331,goat_102181716,goat_100861147,goat_102190058,goat_102190686,goat_102180712	FHAD1|CCDC3|MYH4|KRT24|MYH1|MYH2|TPM3|MYH8|MYH15|MYH3|SDPR|F5|LOC102190686|DES|
GO:0017119	Golgi transport complex	cellular_component	0.18281	1	5	1652	31	18267	goat_102181716,goat_102180345,goat_102187349,goat_102173743,goat_102183893	MYH3|MYH13|EXOC7|MURC|CREB3L1|
GO:0016877	ligase activity, forming carbon-sulfur bonds	molecular_function	0.18316	1	1	1652	2	18267	goat_102184713	LOC102184713|
GO:0016878	acid-thiol ligase activity	molecular_function	0.18316	1	1	1652	2	18267	goat_102184713	LOC102184713|
GO:0016810	hydrolase activity, acting on carbon-nitrogen (but not peptide) bonds	molecular_function	0.18373	1	11	1652	86	18267	goat_102180824,goat_102171086,goat_102185866,goat_102171475,goat_102168570,goat_102186351,goat_102172685,goat_102190605,goat_102170678,goat_102175611,goat_102179093	SIRT1|AGMAT|STAT5A|PDE4DIP|PGLYRP1|APOBEC2|FHL3|CNKSR3|FHL1|GGNBP2|ACER1|
GO:0004558	alpha-glucosidase activity	molecular_function	0.18375	1	3	1652	17	18267	goat_102181606,goat_102169576,goat_102178874	DNAJC5G|CCL16|AGL|
GO:0019953	sexual reproduction	biological_process	0.18407	1	11	1652	88	18267	goat_102183523,goat_102174320,goat_102187111,goat_102171637,goat_102190333,goat_102177387,goat_102176947,goat_102185639,goat_102169984,goat_102183117,goat_102181928	HMCN2|CPA6|IL1RAPL2|LOC102171637|FER1L6|MYL1|COL4A5|GRAP2|SHCBP1L|DSG3|ESAM|
GO:0051179	localization	biological_process	0.18485	1	264	1652	2684	18267	goat_102189033,goat_102175444,goat_100860892,goat_102172581,goat_102189010,goat_102180865,goat_102180883,goat_102189193,goat_102186058,goat_102183626,goat_102180345,goat_100750232,goat_102174221,goat_102177402,goat_102172998,goat_102171802,goat_102178962,goat_102181099,goat_102187884,goat_102171173,goat_102175614,goat_102185895,goat_102183979,goat_102176772,goat_102184319,goat_102185961,goat_1021…	LOC102189033|SLC22A13|SLC2A3|RRP36|LRP1|FAM171A1|MYH4|SRPR|TTC6|ABCC12|MYH13|CLCN1|CCDC3|MEOX2|LOC102172998|KCNB1|KCNN3|WDFY4|LOC102187884|GEM|DHX8|ABCB8|KCNQ5|MSN|FEZ1|KCNE4|TRIM54|DRC1|CHRNB1|KDELR3|RASIP1|NXF2B|SLC29A1|SLC23A3|RASGEF1B|DHX29|GABRA4|LOC102169678|SLC16A12|LOC102173234|TEKT3|KCNA3|ALDH18A1|TRIM55|MYH2|KCNA7|NEB|NIPAL2|LOC102186941|MYH3|FXYD6|DUSP27|SCN11A|BCL9L|FAM114A1|KLC4|WDFY…
GO:0030288	outer membrane-bounded periplasmic space	cellular_component	0.18507	1	2	1652	8	18267	goat_102174520,goat_102182911	PTPRU|ABI3BP|
GO:0004407	histone deacetylase activity	molecular_function	0.18622	1	1	1652	2	18267	goat_102180824	SIRT1|
GO:0006342	chromatin silencing	biological_process	0.18622	1	1	1652	2	18267	goat_102180824	SIRT1|
GO:0006476	protein deacetylation	biological_process	0.18622	1	1	1652	2	18267	goat_102180824	SIRT1|
GO:0017136	NAD-dependent histone deacetylase activity	molecular_function	0.18622	1	1	1652	2	18267	goat_102180824	SIRT1|
GO:0033558	protein deacetylase activity	molecular_function	0.18622	1	1	1652	2	18267	goat_102180824	SIRT1|
GO:0034979	NAD-dependent protein deacetylase activity	molecular_function	0.18622	1	1	1652	2	18267	goat_102180824	SIRT1|
GO:0035601	protein deacylation	biological_process	0.18622	1	1	1652	2	18267	goat_102180824	SIRT1|
GO:0045814	negative regulation of gene expression, epigenetic	biological_process	0.18622	1	1	1652	2	18267	goat_102180824	SIRT1|
GO:0000175	3'-5'-exoribonuclease activity	molecular_function	0.18756	1	3	1652	16	18267	goat_100861126,goat_102171956,goat_102171479	RBM4|TUT1|PARN|
GO:0016054	organic acid catabolic process	biological_process	0.18769	1	7	1652	51	18267	goat_102180946,goat_102180628,goat_102171631,goat_102178223,goat_102175051,goat_102185087,goat_102183219	DTD1|CEP112|LOC102171631|SLC25A26|LOC102175051|FAM206A|BGN|
GO:0046395	carboxylic acid catabolic process	biological_process	0.18769	1	7	1652	51	18267	goat_102180946,goat_102178223,goat_102180628,goat_102171631,goat_102183219,goat_102175051,goat_102185087	DTD1|SLC25A26|CEP112|LOC102171631|BGN|LOC102175051|FAM206A|
GO:0048856	anatomical structure development	biological_process	0.1879	1	21	1652	186	18267	goat_102185639,goat_102170739,goat_102175331,goat_102169054,goat_102179435,goat_102183117,goat_102177812,goat_100860849,goat_102180941,goat_100861395,goat_102180665,goat_100861149,goat_102181106,goat_100861258,goat_102184854,goat_102178827,goat_102177387,goat_102190333,goat_102177850,goat_102184342,goat_102183678	GRAP2|CWC22|MYH15|DCBLD2|TPM3|DSG3|LOC102177812|HSP70.1|NCOA7|MYOG|AMH|CLK1|SHROOM4|MYF6|LOC102184854|TPM2|MYL1|FER1L6|HSPA1L|ACTL7A|FOXR2|
GO:0004619	phosphoglycerate mutase activity	molecular_function	0.18802	1	1	1652	2	18267	goat_102184547	STX6|
GO:0009295	nucleoid	cellular_component	0.18865	1	1	1652	2	18267	goat_102186353	TRAM2|
GO:0044036	cell wall macromolecule metabolic process	biological_process	0.18881	1	2	1652	9	18267	goat_102191580,goat_102176928	ARL4C|LYSMD1|
GO:0030695	GTPase regulator activity	molecular_function	0.19079	1	32	1652	280	18267	goat_102178972,goat_102170782,goat_102182311,goat_102187840,goat_102177991,goat_102175345,goat_102181048,goat_102172131,goat_102174221,goat_102183630,goat_102187027,goat_102185102,goat_102172613,goat_102187505,goat_102180948,goat_102184461,goat_102170442,goat_102186564,goat_102178937,goat_102173718,goat_102178660,goat_102177375,goat_102171957,goat_102170439,goat_102182798,goat_102171549,goat_1021…	PLCE1|RASA1|TBC1D21|TBC1D30|RASA3|IQGAP3|RABGAP1|TBC1D8B|CCDC3|CYTH2|AGAP3|SMAP1|RASGEF1B|RALGAPB|TBC1D20|SGSM1|ASAP1|NRK|RASGRP4|ARHGEF25|CYTH1|RAPGEFL1|IQSEC3|RALGAPA2|TSGA10|ARHGEF28|RASA4|OBSCN|SH2D3C|LOC102177824|ASAP3|PEG10|
GO:0050790	regulation of catalytic activity	biological_process	0.19155	1	16	1652	131	18267	goat_102172745,goat_102187840,goat_102184377,goat_102182311,goat_102172131,goat_102181048,goat_102169984,goat_102187027,goat_102176903,goat_102175161,goat_102182646,goat_102170442,goat_102184461,goat_102180948,goat_102188355,goat_102185102	EP400|TBC1D30|CARTPT|TBC1D21|TBC1D8B|RABGAP1|SHCBP1L|AGAP3|PKIA|KCTD2|ASAP3|ASAP1|SGSM1|TBC1D20|OXCT1|SMAP1|
GO:0016426	tRNA (adenine) methyltransferase activity	molecular_function	0.19172	1	2	1652	9	18267	goat_102172915,goat_102173813	RAD21L1|TMEM26|
GO:0016429	tRNA (adenine-N1-)-methyltransferase activity	molecular_function	0.19172	1	2	1652	9	18267	goat_102173813,goat_102172915	TMEM26|RAD21L1|
GO:0006818	hydrogen transport	biological_process	0.19173	1	38	1652	354	18267	goat_102170866,goat_102185194,goat_102170486,goat_102172696,goat_102184797,goat_102191537,goat_102184841,goat_102175230,goat_102183240,goat_102172216,goat_102184494,goat_102175331,goat_102181716,goat_102181133,goat_102183389,goat_102179190,goat_102189785,goat_102189918,goat_102180624,goat_102184319,goat_102181426,goat_102176772,goat_102168989,goat_102181797,goat_102190719,goat_102178827,goat_1021…	LOC102170866|FAM49B|ZNF365|MORC4|GABRA4|FBXO32|TEKT3|FHAD1|LOC102183240|TRIM63|CCDC172|MYH15|MYH3|TRIM54|PEG10|LOC102179190|TPCN1|DUSP27|MYH8|FEZ1|MYH1|MSN|TMEM156|CEP57|TRAF3IP3|TPM2|MID2|LOC102177253|AGBL1|LOC102173859|ARMC12|HMHA1|TPM4|FASN|CCDC3|MYH13|KRT222|CEP112|
GO:0015992	proton transport	biological_process	0.19173	1	38	1652	354	18267	goat_102180628,goat_102174221,goat_102180345,goat_102190546,goat_100861286,goat_102186584,goat_102180482,goat_102176475,goat_102185399,goat_102173859,goat_102177253,goat_102174818,goat_102190719,goat_102178827,goat_102181797,goat_102176772,goat_102168989,goat_102184319,goat_102181426,goat_102189785,goat_102180624,goat_102189918,goat_102183389,goat_102181133,goat_102179190,goat_102175331,goat_1021…	CEP112|CCDC3|MYH13|KRT222|FASN|HMHA1|TPM4|ARMC12|AGBL1|LOC102173859|LOC102177253|MID2|TRAF3IP3|TPM2|CEP57|MSN|TMEM156|FEZ1|MYH1|TPCN1|MYH8|DUSP27|PEG10|TRIM54|LOC102179190|MYH15|MYH3|LOC102183240|CCDC172|TRIM63|TEKT3|FHAD1|FBXO32|MORC4|GABRA4|FAM49B|ZNF365|LOC102170866|
GO:0008948	oxaloacetate decarboxylase activity	molecular_function	0.19215	1	4	1652	25	18267	goat_102172076,goat_102180549,goat_102182811,goat_102184782	CD93|LOC102180549|SCN3B|FAM3C|
GO:0035725	sodium ion transmembrane transport	biological_process	0.19215	1	4	1652	25	18267	goat_102172076,goat_102180549,goat_102184782,goat_102182811	CD93|LOC102180549|FAM3C|SCN3B|
GO:0071436	sodium ion export	biological_process	0.19215	1	4	1652	25	18267	goat_102172076,goat_102180549,goat_102184782,goat_102182811	CD93|LOC102180549|FAM3C|SCN3B|
GO:0019855	calcium channel inhibitor activity	molecular_function	0.19243	1	3	1652	16	18267	goat_102191500,goat_102176085,goat_102188652	PTGES3|C2|C4H7orf41|
GO:0008671	2-dehydro-3-deoxygalactonokinase activity	molecular_function	0.19266	1	1	1652	2	18267	goat_102178223	SLC25A26|
GO:0019520	aldonic acid metabolic process	biological_process	0.19266	1	1	1652	2	18267	goat_102178223	SLC25A26|
GO:0019583	galactonate metabolic process	biological_process	0.19266	1	1	1652	2	18267	goat_102178223	SLC25A26|
GO:0019584	galactonate catabolic process	biological_process	0.19266	1	1	1652	2	18267	goat_102178223	SLC25A26|
GO:0034192	D-galactonate metabolic process	biological_process	0.19266	1	1	1652	2	18267	goat_102178223	SLC25A26|
GO:0034194	D-galactonate catabolic process	biological_process	0.19266	1	1	1652	2	18267	goat_102178223	SLC25A26|
GO:0046176	aldonic acid catabolic process	biological_process	0.19266	1	1	1652	2	18267	goat_102178223	SLC25A26|
GO:0009881	photoreceptor activity	molecular_function	0.19324	1	1	1652	2	18267	goat_102173323	ARHGAP10|
GO:0009882	blue light photoreceptor activity	molecular_function	0.19324	1	1	1652	2	18267	goat_102173323	ARHGAP10|
GO:0071949	FAD binding	molecular_function	0.19324	1	1	1652	2	18267	goat_102173323	ARHGAP10|
GO:0030694	bacterial-type flagellum basal body, rod	cellular_component	0.19348	1	1	1652	2	18267	goat_102174520	PTPRU|
GO:0005634	nucleus	cellular_component	0.19359	1	199	1652	2034	18267	goat_102169849,goat_102190419,goat_102183893,goat_102168396,goat_102189933,goat_102168855,goat_102171522,goat_102175588,goat_102178202,goat_102180696,goat_102170824,goat_102181003,goat_102172613,goat_102186328,goat_102187566,goat_102181327,goat_102183400,goat_102170919,goat_102172728,goat_102184476,goat_102174901,goat_102187349,goat_102185207,goat_102171244,goat_102190528,goat_100861366,goat_1021…	LOC102169849|RAB2B|CREB3L1|ARF4|TOB2|AATF|FOSL2|ZNF512|ERF|PPP1R1B|RAB6B|NAB2|RASGEF1B|TBX5|LEMD3|CUX2|NXF2B|WDSUB1|SNW1|MRPS22|HBP1|EXOC7|TBX3|ROS1|LOC102190528|KAT5|LOC102180549|APOBEC2|RNF148|MYH2|ACACB|NR2F2|VGLL2|NUP160|LOC102190686|ZNF385A|ERG|TEKT3|LOC102173234|TRIM65|MYF6|NCAPG2|TOE1|PAPOLG|LOC102168698|MYH8|CXHXorf22|USP14|RAB4B|MYH3|LOC102191688|GRAP2|DDIT3|NGDN|LOC102177638|NEB|ZFHX4|K…
GO:0008113	peptide-methionine (S)-S-oxide reductase activity	molecular_function	0.19452	1	1	1652	2	18267	goat_102174978	KNG1|
GO:0032101	regulation of response to external stimulus	biological_process	0.19545	1	2	1652	9	18267	goat_102172745,goat_102184377	EP400|CARTPT|
GO:0051260	protein homooligomerization	biological_process	0.19605	1	7	1652	52	18267	goat_102171802,goat_102170246,goat_102182414,goat_102168652,goat_102173588,goat_102178607,goat_102175161	KCNB1|PRND|KCNF1|BTBD10|KBTBD4|KCTD17|KCTD2|
GO:0018196	peptidyl-asparagine modification	biological_process	0.1963	1	1	1652	2	18267	goat_102176619	KLHL1|
GO:0018279	protein N-linked glycosylation via asparagine	biological_process	0.1963	1	1	1652	2	18267	goat_102176619	KLHL1|
GO:0009966	regulation of signal transduction	biological_process	0.1964	1	34	1652	301	18267	goat_102172613,goat_102187505,goat_102180948,goat_102184461,goat_102185102,goat_102173718,goat_102170442,goat_102183630,goat_102187027,goat_102179953,goat_102177991,goat_102172131,goat_102181048,goat_102175345,goat_102179872,goat_102170608,goat_102171917,goat_102182311,goat_102170782,goat_102187840,goat_102174320,goat_102190605,goat_102169054,goat_102182646,goat_102184306,goat_102177605,goat_1021…	RASGEF1B|RALGAPB|TBC1D20|SGSM1|SMAP1|ARHGEF25|ASAP1|CYTH2|AGAP3|RGS6|RASA3|TBC1D8B|RABGAP1|IQGAP3|SPRY1|TMEM87B|ACE|TBC1D21|RASA1|TBC1D30|CPA6|CNKSR3|DCBLD2|ASAP3|RASA4|DDIT4L|AKAP10|OBSCN|ARHGEF28|IQSEC3|CYTH1|RALGAPA2|EP400|CARTPT|
GO:0016818	hydrolase activity, acting on acid anhydrides, in phosphorus-containing anhydrides	molecular_function	0.19725	1	105	1652	1036	18267	goat_102170404,goat_102182558,goat_102170033,goat_102170440,goat_102178909,goat_102174340,goat_102188474,goat_102174202,goat_102184332,goat_102180827,goat_102177736,goat_102180712,goat_102189193,goat_102185591,goat_102180883,goat_102189492,goat_102183918,goat_102189654,goat_102177102,goat_102185118,goat_102188922,goat_102183188,goat_102186264,goat_102179436,goat_102185399,goat_102180345,goat_1021…	RASL11B|DDX20|RASD2|EEF1A2|TUBE1|RFC4|DDX25|LOC102174202|GIMAP1|LOC102180827|MYO7A|DES|SRPR|MYO18B|MYH4|DNM1|SATB1|C5H12orf45|AK7|OPA1|ABCD2|IFIH1|MCM7|PRUNE|AGBL1|MYH13|FZD4|ABCC9|DICER1|ABCC12|ARL14|DDX17|DDX58|LOC102170866|KIF27|GRSF1|FHAD1|LOC102180820|CYTH1|ABCB8|ABCA9|RAB31|DHX8|MYO16|GEM|EP400|TAP1|TPM3|NPR1|DDX18|TRIM54|KIF1B|TTF2|LOC102183842|LOC102171133|KIF18B|DSG2|RAB2B|CREB3L1|ARF4|A…
GO:0005086	ARF guanyl-nucleotide exchange factor activity	molecular_function	0.19765	1	3	1652	16	18267	goat_102178660,goat_102171957,goat_102183630	CYTH1|IQSEC3|CYTH2|
GO:0005525	GTP binding	molecular_function	0.19804	1	59	1652	576	18267	goat_102177341,goat_102189492,goat_102190251,goat_102173930,goat_102182648,goat_102177102,goat_102170824,goat_102170404,goat_102191580,goat_102190419,goat_102170033,goat_102187671,goat_102170440,goat_102178909,goat_102168396,goat_102174202,goat_102184332,goat_102173435,goat_102189193,goat_102184366,goat_102187656,goat_102183226,goat_102179952,goat_102175275,goat_102173127,goat_102183626,goat_1021…	RNGTT|DNM1|RASL10A|PFKFB1|RIT1|AK7|RAB6B|RASL11B|ARL4C|RAB2B|RASD2|RAB3D|EEF1A2|TUBE1|ARF4|LOC102174202|GIMAP1|ABCA3|SRPR|RRAS|ABCC9|EREG|PCK2|DGKA|ARL14|ABCC12|AGAP3|OPA1|PAPSS2|RAB40B|LOC102173859|SRL|FHAD1|LOC102180820|ABCB8|RAB31|EHD2|LOC102177217|ABCA9|ABCC8|PCK1|RAB28|GEM|ARL4A|LOC102170866|LOC102181811|TMEM131|RAB9A|SETD1B|LOC102183842|ARL9|TAP1|RRAGD|LOC102168953|RAB4B|LOC102189140|RAB15|…
GO:0015631	tubulin binding	molecular_function	0.19807	1	14	1652	114	18267	goat_102171689,goat_102181063,goat_102181155,goat_102188777,goat_102180670,goat_102177627,goat_102187261,goat_100860820,goat_102178978,goat_102181797,goat_102170718,goat_102178886,goat_102180345,goat_102190546	RACGAP1|NFASC|MYH2|CAMSAP1|JAK2|KIF27|KIF18B|MAPT|LOC102178978|CEP57|KIF1B|CCDC87|MYH13|KRT222|
GO:0015939	pantothenate metabolic process	biological_process	0.19855	1	1	1652	2	18267	goat_102191376	ADAMTSL3|
GO:0015940	pantothenate biosynthetic process	biological_process	0.19855	1	1	1652	2	18267	goat_102191376	ADAMTSL3|
GO:0022402	cell cycle process	biological_process	0.20001	1	27	1652	242	18267	goat_102178886,goat_102175230,goat_102174741,goat_100860908,goat_102170486,goat_102181155,goat_102179953,goat_102191328,goat_102176947,goat_102172944,goat_102177638,goat_102180806,goat_102169490,goat_102174221,goat_100861227,goat_102190546,goat_102176772,goat_102185423,goat_102183523,goat_102179949,goat_102168544,goat_102181063,goat_102182832,goat_102185191,goat_102183389,goat_102175277,goat_1021…	CCDC87|FHAD1|EYA4|SREBF1|ZNF365|MYH2|RGS6|LOC102191328|COL4A5|CCDC141|LOC102177638|NEB|SPO11|CCDC3|OVN|KRT222|MSN|JUN|HMCN2|CENPW|HAUS2|NFASC|TSC22D2|PROSER1|PEG10|CDKN1B|MYH3|
GO:0001934	positive regulation of protein phosphorylation	biological_process	0.20104	1	2	1652	9	18267	goat_102172745,goat_102184377	EP400|CARTPT|
GO:0010562	positive regulation of phosphorus metabolic process	biological_process	0.20104	1	2	1652	9	18267	goat_102172745,goat_102184377	EP400|CARTPT|
GO:0031401	positive regulation of protein modification process	biological_process	0.20104	1	2	1652	9	18267	goat_102184377,goat_102172745	CARTPT|EP400|
GO:0042327	positive regulation of phosphorylation	biological_process	0.20104	1	2	1652	9	18267	goat_102184377,goat_102172745	CARTPT|EP400|
GO:0045937	positive regulation of phosphate metabolic process	biological_process	0.20104	1	2	1652	9	18267	goat_102172745,goat_102184377	EP400|CARTPT|
GO:0008233	peptidase activity	molecular_function	0.20122	1	89	1652	882	18267	goat_102175816,goat_102179883,goat_102184481,goat_102174320,goat_102190665,goat_102182955,goat_102182396,goat_102172097,goat_102183942,goat_102189721,goat_102189933,goat_102181648,goat_102169420,goat_102189367,goat_102177554,goat_102191552,goat_102176878,goat_102182760,goat_102177294,goat_102186328,goat_102188889,goat_102189520,goat_102169373,goat_102172389,goat_102178059,goat_102187970,goat_1021…	CFB|ADAMTS12|LOC102184481|CPA6|FOLH1B|JOSD1|HGFAC|ADAMTS5|CAPN6|C2H2orf80|TOB2|TWIST2|NLN|FAM57B|LOC102177554|IFNAR1|LOC102176878|MYPN|LOC102177294|TBX5|HPN|ADAM11|LOC102169373|CCDC54|LOC102178059|QSER1|SNW1|ADAMTS16|LOC102179762|LOC102178129|ADAM19|PSMB11|PRSS23|LOC102179918|SMCHD1|KCNA3|YBEY|TPP1|SLC6A13|GPR21|PDE4DIP|ERAP2|CPE|ADAMTS20|TFR2|LOC102181002|LOC102186941|DPP4|LOC102178345|C5H12orf4…
GO:0000015	phosphopyruvate hydratase complex	cellular_component	0.20203	1	2	1652	9	18267	goat_102190860,goat_102174691	ENO2|ENO3|
GO:0004634	phosphopyruvate hydratase activity	molecular_function	0.20203	1	2	1652	9	18267	goat_102174691,goat_102190860	ENO3|ENO2|
GO:0044781	bacterial-type flagellum organization	biological_process	0.20296	1	4	1652	25	18267	goat_102168787,goat_102181426,goat_102190910,goat_102182645	SMCHD1|MYH1|FMNL1|FN1|
GO:0050792	regulation of viral process	biological_process	0.20303	1	2	1652	9	18267	goat_102190826,goat_102183918	WARS|SATB1|
GO:0030855	epithelial cell differentiation	biological_process	0.20342	1	2	1652	9	18267	goat_102185639,goat_102190333	GRAP2|FER1L6|
GO:0060429	epithelium development	biological_process	0.20342	1	2	1652	9	18267	goat_102190333,goat_102185639	FER1L6|GRAP2|
GO:0005158	insulin receptor binding	molecular_function	0.20381	1	3	1652	17	18267	goat_102179643,goat_102180932,goat_102182116	IRS4|MKNK2|DOK7|
GO:0000775	chromosome, centromeric region	cellular_component	0.20426	1	17	1652	145	18267	goat_102181155,goat_102172944,goat_102170478,goat_102180712,goat_102180883,goat_102178660,goat_102173694,goat_102187495,goat_102180624,goat_102175331,goat_102181716,goat_102180345,goat_102171157,goat_102177638,goat_102180806,goat_102169102,goat_102181426	MYH2|CCDC141|SETD1A|DES|MYH4|CYTH1|BBS5|DYSF|MYH8|MYH15|MYH3|MYH13|NGDN|LOC102177638|NEB|NPM2|MYH1|
GO:0044275	cellular carbohydrate catabolic process	biological_process	0.20466	1	2	1652	9	18267	goat_102178874,goat_102178223	AGL|SLC25A26|
GO:0016705	oxidoreductase activity, acting on paired donors, with incorporation or reduction of molecular oxygen	molecular_function	0.20493	1	24	1652	216	18267	goat_102169537,goat_102188880,goat_102182834,goat_102190858,goat_102188826,goat_102183893,goat_102185739,goat_102177672,goat_102178327,goat_100860894,goat_102176619,goat_102184420,goat_100860951,goat_102175331,goat_102182861,goat_102191334,goat_102191264,goat_102188424,goat_102173111,goat_102185338,goat_102186455,goat_102174221,goat_102174619,goat_102172301	FARS2|NUP160|FAM107A|SLCO1A2|LOC102188826|CREB3L1|LOC102185739|LOC102177672|TNPO3|PTGIS|KLHL1|ZNF709|HMOX1|MYH15|LOC102182861|MOXD1|EGLN2|ALKBH8|FMO3|NOS3|LOC102186455|CCDC3|LOC102174619|PKP4|
GO:0005887	integral to plasma membrane	cellular_component	0.20526	1	6	1652	42	18267	goat_102171802,goat_102183405,goat_102169100,goat_102177107,goat_102177748,goat_102177937	KCNB1|ATP1B4|TEK|SCN11A|SCN4A|SCN7A|
GO:0046527	glucosyltransferase activity	molecular_function	0.20543	1	3	1652	17	18267	goat_102180250,goat_102191003,goat_102189101	LOC102180250|POGK|FAM133A|
GO:0008645	hexose transport	biological_process	0.20762	1	1	1652	2	18267	goat_102189484	ESR1|
GO:0015145	monosaccharide transmembrane transporter activity	molecular_function	0.20762	1	1	1652	2	18267	goat_102189484	ESR1|
GO:0015149	hexose transmembrane transporter activity	molecular_function	0.20762	1	1	1652	2	18267	goat_102189484	ESR1|
GO:0015153	rhamnose transmembrane transporter activity	molecular_function	0.20762	1	1	1652	2	18267	goat_102189484	ESR1|
GO:0015749	monosaccharide transport	biological_process	0.20762	1	1	1652	2	18267	goat_102189484	ESR1|
GO:0045786	negative regulation of cell cycle	biological_process	0.2078	1	7	1652	51	18267	goat_102179953,goat_102181155,goat_102185191,goat_102191328,goat_102176772,goat_102183389,goat_102175277	RGS6|MYH2|PROSER1|LOC102191328|MSN|PEG10|CDKN1B|
GO:0006265	DNA topological change	biological_process	0.20835	1	5	1652	34	18267	goat_102175493,goat_102170824,goat_102185037,goat_102171398,goat_102181575	MYH7B|RAB6B|ZBTB11|ANKRD1|NHSL2|
GO:0004532	exoribonuclease activity	molecular_function	0.20912	1	3	1652	17	18267	goat_102171479,goat_100861126,goat_102171956	PARN|RBM4|TUT1|
GO:0016896	exoribonuclease activity, producing 5'-phosphomonoesters	molecular_function	0.20912	1	3	1652	17	18267	goat_100861126,goat_102171956,goat_102171479	RBM4|TUT1|PARN|
GO:0048731	system development	biological_process	0.20949	1	5	1652	36	18267	goat_100861258,goat_100861395,goat_102170739,goat_102180665,goat_102183678	MYF6|MYOG|CWC22|AMH|FOXR2|
GO:0003950	NAD+ ADP-ribosyltransferase activity	molecular_function	0.21224	1	4	1652	25	18267	goat_102182170,goat_102170902,goat_102171724,goat_102169305	TIPARP|ZNF276|LOC102171724|SGCG|
GO:0044456	synapse part	cellular_component	0.21249	1	2	1652	9	18267	goat_102174228,goat_102173109	CTR9|RAPSN|
GO:0031323	regulation of cellular metabolic process	biological_process	0.21314	1	208	1652	2138	18267	goat_102184837,goat_102182646,goat_102174420,goat_102179190,goat_102176151,goat_102183090,goat_102191431,goat_102176903,goat_102171133,goat_102186878,goat_102171935,goat_102177627,goat_102189790,goat_102168624,goat_102184494,goat_102180824,goat_102184474,goat_100861247,goat_102175230,goat_102184377,goat_102169214,goat_102172745,goat_102180074,goat_102185866,goat_102187495,goat_102185102,goat_1021…	ZFHX3|ASAP3|ZNF527|LOC102179190|CACNA1S|RILPL2|C10H14orf37|PKIA|LOC102171133|LOC102186878|SNRNP40|KIF27|LOC102189790|POU5F1|CCDC172|SIRT1|MCIDAS|TNNT3|FHAD1|CARTPT|ZNF792|EP400|LOC102180074|STAT5A|DYSF|SMAP1|TRIM21|LOC102169670|FN1|TCEA3|RPN2|EIF5A2|ZSCAN22|LOC102170639|ATG14|ASAP1|MED21|CEP112|ABCC9|LOC102170674|JUN|GPANK1|ZNF169|KLC4|ESX1|TBC1D21|MYOM3|FOXR2|SATB1|TGIF1|SIX2|ZBTB20|TSC22D2|EN1|…
GO:0039526	modulation by virus of host apoptotic process	biological_process	0.2135	1	3	1652	18	18267	goat_102172181,goat_102172771,goat_102168953	MLKL|ALS2|LOC102168953|
GO:0044531	modulation of programmed cell death in other organism	biological_process	0.2135	1	3	1652	18	18267	goat_102172181,goat_102172771,goat_102168953	MLKL|ALS2|LOC102168953|
GO:0044532	modulation of apoptotic process in other organism	biological_process	0.2135	1	3	1652	18	18267	goat_102172181,goat_102172771,goat_102168953	MLKL|ALS2|LOC102168953|
GO:0052040	modulation by symbiont of host programmed cell death	biological_process	0.2135	1	3	1652	18	18267	goat_102172771,goat_102168953,goat_102172181	ALS2|LOC102168953|MLKL|
GO:0052150	modulation by symbiont of host apoptotic process	biological_process	0.2135	1	3	1652	18	18267	goat_102168953,goat_102172771,goat_102172181	LOC102168953|ALS2|MLKL|
GO:0052248	modulation of programmed cell death in other organism involved in symbiotic interaction	biological_process	0.2135	1	3	1652	18	18267	goat_102172771,goat_102168953,goat_102172181	ALS2|LOC102168953|MLKL|
GO:0052433	modulation by organism of apoptotic process in other organism involved in symbiotic interaction	biological_process	0.2135	1	3	1652	18	18267	goat_102168953,goat_102172771,goat_102172181	LOC102168953|ALS2|MLKL|
GO:0006397	mRNA processing	biological_process	0.21404	1	18	1652	157	18267	goat_102177198,goat_102168519,goat_102177341,goat_102180883,goat_102173234,goat_102171917,goat_102169102,goat_102189379,goat_102187349,goat_102190528,goat_102183884,goat_102185142,goat_102187576,goat_102191566,goat_102172789,goat_102172728,goat_102175331,goat_102178881	ERG|FAM114A1|RNGTT|MYH4|LOC102173234|ACE|NPM2|NONO|EXOC7|LOC102190528|TDRD15|PDCD11|TAF1|UBXN10|LUC7L2|SNW1|MYH15|NID1|
GO:0016857	racemase and epimerase activity, acting on carbohydrates and derivatives	molecular_function	0.21422	1	3	1652	17	18267	goat_102184306,goat_102172613,goat_102176212	RASA4|RASGEF1B|XK|
GO:0005911	cell-cell junction	cellular_component	0.2149	1	2	1652	10	18267	goat_102174366,goat_102186882	CCER1|ADIG|
GO:0016286	small conductance calcium-activated potassium channel activity	molecular_function	0.21531	1	2	1652	9	18267	goat_102178962,goat_102184981	KCNN3|CYSLTR1|
GO:0005215	transporter activity	molecular_function	0.21533	1	154	1652	1553	18267	goat_102177050,goat_102184267,goat_102189083,goat_102170404,goat_102177937,goat_102174202,goat_102187656,goat_102176305,goat_102187496,goat_102180628,goat_102180244,goat_102180482,goat_102182811,goat_102186584,goat_102190690,goat_102178206,goat_102177253,goat_102185399,goat_102187919,goat_102175230,goat_102186932,goat_102168399,goat_102190873,goat_102184494,goat_102183240,goat_102170866,goat_1021…	TMEM38A|BCL9L|LOC102189083|RASL11B|SCN7A|LOC102174202|ABCC9|CATSPER1|LOC102187496|CEP112|P2RX3|TPM4|SCN3B|HMHA1|AQP7|CACNB1|LOC102177253|AGBL1|GRID1|FHAD1|SLC4A8|CHRND|CCHCR1|CCDC172|LOC102183240|LOC102170866|FAM3C|AQP6|C10H14orf37|KIF1B|KCNJ11|LOC102173863|KCNF1|SLC23A1|TAP1|NPR1|TPCN1|CACNA1S|TMEM110|LOC102179190|ADIG|MID2|GRIN2D|TPM2|TRAF3IP3|SLC2A12|SLC4A4|SLCO1A2|RPRM|KRT222|LOC102180746|LOC…
GO:0006461	protein complex assembly	biological_process	0.2156	1	34	1652	318	18267	goat_102178909,goat_102169877,goat_102180712,goat_102170246,goat_102169621,goat_102180883,goat_102173588,goat_102177827,goat_102181099,goat_102170639,goat_102171802,goat_102175161,goat_102174221,goat_102168652,goat_102178607,goat_102181155,goat_102190686,goat_102175230,goat_102172076,goat_102184797,goat_102180624,goat_102179435,goat_102184837,goat_102168544,goat_102168953,goat_100861147,goat_1021…	TUBE1|PEX13|DES|PRND|TP53|MYH4|KBTBD4|PAPD5|WDFY4|LOC102170639|KCNB1|KCTD2|CCDC3|BTBD10|KCTD17|MYH2|LOC102190686|FHAD1|CD93|GABRA4|MYH8|TPM3|ZFHX3|HAUS2|LOC102168953|SDPR|MYH3|MYH15|SCUBE2|KCNF1|KRT24|MYH1|CENPW|TP73|
GO:0070271	protein complex biogenesis	biological_process	0.2156	1	34	1652	318	18267	goat_102175331,goat_102181716,goat_100861147,goat_102184837,goat_102168544,goat_102168953,goat_102180624,goat_102179435,goat_102179949,goat_102181426,goat_102184175,goat_102190817,goat_102182414,goat_102169685,goat_102190686,goat_102181155,goat_102178607,goat_102184797,goat_102172076,goat_102175230,goat_102171802,goat_102170639,goat_102181099,goat_102168652,goat_102175161,goat_102174221,goat_1021…	MYH15|MYH3|SDPR|ZFHX3|HAUS2|LOC102168953|MYH8|TPM3|CENPW|MYH1|TP73|KRT24|KCNF1|SCUBE2|LOC102190686|MYH2|KCTD17|GABRA4|CD93|FHAD1|KCNB1|LOC102170639|WDFY4|BTBD10|KCTD2|CCDC3|PRND|DES|PEX13|TUBE1|PAPD5|KBTBD4|MYH4|TP53|
GO:0009250	glucan biosynthetic process	biological_process	0.2159	1	3	1652	18	18267	goat_102189101,goat_102191003,goat_102180250	FAM133A|POGK|LOC102180250|
GO:0032318	regulation of Ras GTPase activity	biological_process	0.21661	1	10	1652	77	18267	goat_102170442,goat_102182646,goat_102181048,goat_102172131,goat_102185102,goat_102184461,goat_102180948,goat_102187840,goat_102187027,goat_102182311	ASAP1|ASAP3|RABGAP1|TBC1D8B|SMAP1|SGSM1|TBC1D20|TBC1D30|AGAP3|TBC1D21|
GO:0065009	regulation of molecular function	biological_process	0.21683	1	16	1652	134	18267	goat_102172745,goat_102187840,goat_102184377,goat_102182311,goat_102172131,goat_102181048,goat_102169984,goat_102176903,goat_102187027,goat_102175161,goat_102182646,goat_102170442,goat_102180948,goat_102184461,goat_102188355,goat_102185102	EP400|TBC1D30|CARTPT|TBC1D21|TBC1D8B|RABGAP1|SHCBP1L|PKIA|AGAP3|KCTD2|ASAP3|ASAP1|TBC1D20|SGSM1|OXCT1|SMAP1|
GO:0003674	molecular_function	molecular_function	0.21694	1	1487	1652	16312	18267	goat_102189379,goat_102174619,goat_102185477,goat_102173111,goat_102189371,goat_102186630,goat_102168712,goat_102176470,goat_102188777,goat_102172260,goat_102176794,goat_102175331,goat_102172626,goat_102179149,goat_102170972,goat_102168411,goat_102179762,goat_102177217,goat_102178607,goat_102175061,goat_102188360,goat_102178456,goat_102184405,goat_102180941,goat_102169659,goat_102176968,goat_1021…	NONO|LOC102174619|TGM2|FMO3|ASB5|ENPP7|CLNK|EN1|CAMSAP1|LOC102172260|MTAP|MYH15|CEP85L|HMGN4|LOC102170972|AGO4|LOC102179762|LOC102177217|KCTD17|PDE8A|FSIP2|LOC102178456|PRSS23|NCOA7|RAB9A|TMEM131|TMEM182|LOC102182678|CDX4|LOC102177554|DNAI1|ARHGAP4|TTC27|LOC102179101|ACTN3|ADH6|LOC102188140|UBXN10|ASB15|ADAM11|KLHL40|EFCAB5|LOC102178059|LOC102175573|ADIG|PLCE1|LOC102180447|ACHE|LOC102174954|MLKL|…
GO:0009057	macromolecule catabolic process	biological_process	0.21709	1	30	1652	278	18267	goat_102179542,goat_102188794,goat_102184360,goat_102173217,goat_102175634,goat_102191573,goat_102171745,goat_102173606,goat_102174242,goat_102182992,goat_102188225,goat_102168570,goat_102180797,goat_102190013,goat_102171956,goat_102181150,goat_102191580,goat_102171479,goat_102182338,goat_100861240,goat_102168787,goat_102190066,goat_102178874,goat_102170478,goat_100861126,goat_102191777,goat_1021…	AMPH|SMG8|FBXO44|ZNF26|LOC102175634|USP14|TMEM110|LOC102173606|USP32|DFFB|SPTB|PGLYRP1|FBXO40|USP40|TUT1|FBXO17|ARL4C|PARN|NCCRP1|LOC100861240|SMCHD1|USP29|AGL|SETD1A|RBM4|LOC102191777|PSMB11|USP13|KBTBD2|TPM2|
GO:0044403	symbiosis, encompassing mutualism through parasitism	biological_process	0.21716	1	55	1652	529	18267	goat_102168953,goat_102173323,goat_102168544,goat_102179435,goat_100861124,goat_102171745,goat_102181716,goat_102175331,goat_102188327,goat_102171475,goat_102181426,goat_102180503,goat_102174284,goat_102184713,goat_102190686,goat_102186498,goat_102176665,goat_102172771,goat_102190873,goat_102168399,goat_102180824,goat_102175230,goat_102184377,goat_102190826,goat_102185002,goat_102175614,goat_1021…	LOC102168953|ARHGAP10|HAUS2|TPM3|DRAP1|TMEM110|MYH3|MYH15|ADAM17|PDE4DIP|MYH1|GPR21|GRSF1|LOC102184713|LOC102190686|KIAA1429|PCNXL2|ALS2|CCHCR1|CHRND|SIRT1|FHAD1|CARTPT|WARS|GRM1|DHX8|GABPB2|KCNN3|LAMB2|MYPN|RTKN|DISC1|LOC102172998|NES|C3|CILP2|SPEF2|ABCA1|DDX17|DOC2B|SCN7A|PYGM|MLKL|RNF6|DNAJC5G|ACSS1|RNGTT|MYH4|DPYSL5|LOC102185525|SATB1|FLT4|TRDN|LRP1|TPM2|
GO:0006555	methionine metabolic process	biological_process	0.21739	1	2	1652	9	18267	goat_102172599,goat_102169026	MTR|RAE1|
GO:1901136	carbohydrate derivative catabolic process	biological_process	0.21739	1	20	1652	178	18267	goat_102187027,goat_102168570,goat_102180948,goat_102184461,goat_102179542,goat_102168953,goat_102185102,goat_102175634,goat_102182646,goat_102170442,goat_102182311,goat_102178660,goat_102172216,goat_102187840,goat_102178909,goat_102172131,goat_102181048,goat_102171407,goat_102176968,goat_102189193	AGAP3|PGLYRP1|TBC1D20|SGSM1|AMPH|LOC102168953|SMAP1|LOC102175634|ASAP3|ASAP1|TBC1D21|CYTH1|TRIM63|TBC1D30|TUBE1|TBC1D8B|RABGAP1|GPD1|TMEM131|SRPR|
GO:0032268	regulation of cellular protein metabolic process	biological_process	0.21761	1	5	1652	35	18267	goat_102172745,goat_102184377,goat_102176903,goat_102188355,goat_102176731	EP400|CARTPT|PKIA|OXCT1|EIF5A2|
GO:0071822	protein complex subunit organization	biological_process	0.21871	1	36	1652	339	18267	goat_102180712,goat_102170246,goat_102178909,goat_102169877,goat_102173588,goat_102177827,goat_102169621,goat_102180883,goat_102171802,goat_102181099,goat_102170639,goat_102176731,goat_102168652,goat_102175161,goat_102174221,goat_102190686,goat_102178607,goat_102181155,goat_102172076,goat_102184797,goat_102175230,goat_100861147,goat_102181716,goat_102175331,goat_102180624,goat_102179435,goat_1021…	DES|PRND|TUBE1|PEX13|KBTBD4|PAPD5|TP53|MYH4|KCNB1|WDFY4|LOC102170639|EIF5A2|BTBD10|KCTD2|CCDC3|LOC102190686|KCTD17|MYH2|CD93|GABRA4|FHAD1|SDPR|MYH3|MYH15|MYH8|TPM3|HAUS2|ZFHX3|LOC102168953|MTRF1L|KCNF1|KRT24|TP73|MYH1|CENPW|SCUBE2|
GO:1901606	alpha-amino acid catabolic process	biological_process	0.21874	1	5	1652	35	18267	goat_102171631,goat_102180628,goat_102185087,goat_102175051,goat_102180946	LOC102171631|CEP112|FAM206A|LOC102175051|DTD1|
GO:0005635	nuclear envelope	cellular_component	0.21901	1	17	1652	146	18267	goat_102180883,goat_102185001,goat_102181155,goat_102169849,goat_102180712,goat_102190686,goat_102172326,goat_102180345,goat_102181426,goat_102190817,goat_102175493,goat_102180624,goat_102181327,goat_102187566,goat_102183372,goat_102181716,goat_102175331	MYH4|TXLNB|MYH2|LOC102169849|DES|LOC102190686|ACTN2|MYH13|MYH1|KRT24|MYH7B|MYH8|CUX2|LEMD3|LAMB2|MYH3|MYH15|
GO:0006606	protein import into nucleus	biological_process	0.21964	1	13	1652	109	18267	goat_102180345,goat_102180883,goat_102185001,goat_102181426,goat_102190817,goat_102175493,goat_102183372,goat_102181155,goat_102181327,goat_102180624,goat_102181716,goat_102180712,goat_102190686	MYH13|MYH4|TXLNB|MYH1|KRT24|MYH7B|LAMB2|MYH2|CUX2|MYH8|MYH3|DES|LOC102190686|
GO:0034504	protein localization to nucleus	biological_process	0.21964	1	13	1652	109	18267	goat_102181426,goat_102175493,goat_102190817,goat_102180883,goat_102180345,goat_102185001,goat_102190686,goat_102180712,goat_102181716,goat_102181327,goat_102180624,goat_102181155,goat_102183372	MYH1|MYH7B|KRT24|MYH4|MYH13|TXLNB|LOC102190686|DES|MYH3|CUX2|MYH8|MYH2|LAMB2|
GO:0044744	protein targeting to nucleus	biological_process	0.21964	1	13	1652	109	18267	goat_102181716,goat_102190686,goat_102180712,goat_102183372,goat_102181155,goat_102181327,goat_102180624,goat_102190817,goat_102175493,goat_102181426,goat_102185001,goat_102180883,goat_102180345	MYH3|LOC102190686|DES|LAMB2|MYH2|CUX2|MYH8|KRT24|MYH7B|MYH1|TXLNB|MYH4|MYH13|
GO:0051170	nuclear import	biological_process	0.21964	1	13	1652	109	18267	goat_102190817,goat_102175493,goat_102181426,goat_102185001,goat_102180345,goat_102180883,goat_102190686,goat_102180712,goat_102181716,goat_102181327,goat_102180624,goat_102183372,goat_102181155	KRT24|MYH7B|MYH1|TXLNB|MYH13|MYH4|LOC102190686|DES|MYH3|CUX2|MYH8|LAMB2|MYH2|
GO:0005829	cytosol	cellular_component	0.21993	1	13	1652	110	18267	goat_102174691,goat_102190860,goat_102178962,goat_102188810,goat_102175331,goat_102180712,goat_102190686,goat_102188225,goat_102180345,goat_102174221,goat_102171522,goat_102172040,goat_102171475	ENO3|ENO2|KCNN3|PFKFB4|MYH15|DES|LOC102190686|SPTB|MYH13|CCDC3|FOSL2|FOSL1|PDE4DIP|
GO:0044445	cytosolic part	cellular_component	0.21993	1	13	1652	110	18267	goat_102174221,goat_102188225,goat_102180345,goat_102172040,goat_102171522,goat_102171475,goat_102174691,goat_102188810,goat_102178962,goat_102190860,goat_102175331,goat_102190686,goat_102180712	CCDC3|SPTB|MYH13|FOSL1|FOSL2|PDE4DIP|ENO3|PFKFB4|KCNN3|ENO2|MYH15|LOC102190686|DES|
GO:0031226	intrinsic to plasma membrane	cellular_component	0.22006	1	6	1652	43	18267	goat_102171802,goat_102177748,goat_102177107,goat_102177937,goat_102183405,goat_102169100	KCNB1|SCN4A|SCN11A|SCN7A|ATP1B4|TEK|
GO:0016010	dystrophin-associated glycoprotein complex	cellular_component	0.22007	1	3	1652	17	18267	goat_102182930,goat_102184468,goat_102169305	LOC102182930|SGCA|SGCG|
GO:0019238	cyclohydrolase activity	molecular_function	0.22011	1	2	1652	9	18267	goat_102190605,goat_102171475	CNKSR3|PDE4DIP|
GO:0016796	exonuclease activity, active with either ribo- or deoxyribonucleic acids and producing 5'-phosphomonoesters	molecular_function	0.22134	1	10	1652	79	18267	goat_102175331,goat_102170486,goat_102171956,goat_102171479,goat_102170866,goat_102171278,goat_102178827,goat_102180144,goat_100861126,goat_102175230	MYH15|ZNF365|TUT1|PARN|LOC102170866|TRIM65|TPM2|PROX1|RBM4|FHAD1|
GO:0005685	U1 snRNP	cellular_component	0.22199	1	2	1652	9	18267	goat_102180883,goat_102172789	MYH4|LUC7L2|
GO:0006376	mRNA splice site selection	biological_process	0.22199	1	2	1652	9	18267	goat_102180883,goat_102172789	MYH4|LUC7L2|
GO:0030532	small nuclear ribonucleoprotein complex	cellular_component	0.22199	1	2	1652	9	18267	goat_102172789,goat_102180883	LUC7L2|MYH4|
GO:0016211	ammonia ligase activity	molecular_function	0.2221	1	2	1652	10	18267	goat_102185084,goat_102175345	CAMK2A|IQGAP3|
GO:0016880	acid-ammonia (or amide) ligase activity	molecular_function	0.2221	1	2	1652	10	18267	goat_102185084,goat_102175345	CAMK2A|IQGAP3|
GO:0009986	cell surface	cellular_component	0.22279	1	2	1652	9	18267	goat_102174161,goat_102180397	HEG1|FBN1|
GO:0030173	integral to Golgi membrane	cellular_component	0.22279	1	2	1652	10	18267	goat_102180624,goat_102190686	MYH8|LOC102190686|
GO:0031228	intrinsic to Golgi membrane	cellular_component	0.22279	1	2	1652	10	18267	goat_102190686,goat_102180624	LOC102190686|MYH8|
GO:0007338	single fertilization	biological_process	0.22292	1	3	1652	16	18267	goat_102187111,goat_102181928,goat_102183523	IL1RAPL2|ESAM|HMCN2|
GO:0009566	fertilization	biological_process	0.22292	1	3	1652	16	18267	goat_102183523,goat_102187111,goat_102181928	HMCN2|IL1RAPL2|ESAM|
GO:0006811	ion transport	biological_process	0.22352	1	114	1652	1138	18267	goat_102173863,goat_102185938,goat_102184319,goat_102182414,goat_102176772,goat_102191431,goat_102185961,goat_102189873,goat_102176151,goat_102179190,goat_102181133,goat_102189215,goat_102186447,goat_102189785,goat_100860750,goat_102171173,goat_102172076,goat_102188013,goat_102183405,goat_102175230,goat_102186932,goat_102168399,goat_102190873,goat_102184494,goat_102183240,goat_102184782,goat_1021…	LOC102173863|KCNJ11|FEZ1|KCNF1|MSN|C10H14orf37|KCNE4|ID2|CACNA1S|LOC102179190|TRIM54|RAB15|NPR1|TPCN1|LPL|GEM|CD93|KCNJ13|ATP1B4|FHAD1|SLC4A8|CHRND|CCHCR1|CCDC172|LOC102183240|FAM3C|KCNQ5|LOC102170866|SCN3B|TPM4|P2RX3|HMHA1|MYH13|CLCN1|CATSPER1|CCDC3|CEP112|LOC102177253|KCNB1|MEOX2|AGBL1|CNGA3|CACNB1|KCNN3|TMEM38A|BCL9L|TXLNB|MYH4|HAUS4|RASL11B|SCN7A|KCNA7|MYH1|TMEM156|SPTB|SLC39A4|CYSLTR1|NEB|CE…
GO:0043086	negative regulation of catalytic activity	biological_process	0.22355	1	2	1652	9	18267	goat_102176903,goat_102188355	PKIA|OXCT1|
GO:0044092	negative regulation of molecular function	biological_process	0.22355	1	2	1652	9	18267	goat_102176903,goat_102188355	PKIA|OXCT1|
GO:0000808	origin recognition complex	cellular_component	0.22435	1	3	1652	17	18267	goat_102191573,goat_102181106,goat_102190693	USP14|SHROOM4|EPB41L2|
GO:0032561	guanyl ribonucleotide binding	molecular_function	0.22548	1	59	1652	583	18267	goat_102181173,goat_102187490,goat_102168953,goat_102190984,goat_102189140,goat_102189215,goat_102171962,goat_102179190,goat_102179971,goat_102183842,goat_102177876,goat_102174805,goat_102170866,goat_102181811,goat_102176968,goat_102169659,goat_102175230,goat_102183843,goat_102180820,goat_102185895,goat_102177217,goat_102178109,goat_102173032,goat_102177392,goat_102168991,goat_102185675,goat_1021…	TAP1|RRAGD|LOC102168953|RAB4B|LOC102189140|RAB15|FRMPD4|LOC102179190|SETD1B|LOC102183842|ARL9|ARL4A|LOC102170866|LOC102181811|TMEM131|RAB9A|FHAD1|SRL|LOC102180820|ABCB8|LOC102177217|ABCA9|EHD2|RAB31|RAB28|ABCC8|GEM|PCK1|OPA1|PAPSS2|RAB40B|LOC102173859|ABCC9|EREG|PCK2|DGKA|ARL14|ABCC12|AGAP3|RASL11B|RAB3D|ARL4C|RAB2B|RASD2|EEF1A2|TUBE1|ARF4|LOC102174202|GIMAP1|ABCA3|SRPR|RRAS|RNGTT|DNM1|RASL10A|PF…
GO:0019220	regulation of phosphate metabolic process	biological_process	0.22635	1	14	1652	117	18267	goat_102187027,goat_102187840,goat_102176903,goat_102184377,goat_102172745,goat_102182311,goat_102182646,goat_102170442,goat_102181048,goat_102172131,goat_102185102,goat_102188355,goat_102184461,goat_102180948	AGAP3|TBC1D30|PKIA|CARTPT|EP400|TBC1D21|ASAP3|ASAP1|RABGAP1|TBC1D8B|SMAP1|OXCT1|SGSM1|TBC1D20|
GO:0051174	regulation of phosphorus metabolic process	biological_process	0.22635	1	14	1652	117	18267	goat_102187027,goat_102184377,goat_102187840,goat_102176903,goat_102172745,goat_102182311,goat_102181048,goat_102172131,goat_102182646,goat_102170442,goat_102184461,goat_102180948,goat_102185102,goat_102188355	AGAP3|CARTPT|TBC1D30|PKIA|EP400|TBC1D21|RABGAP1|TBC1D8B|ASAP3|ASAP1|SGSM1|TBC1D20|SMAP1|OXCT1|
GO:0043604	amide biosynthetic process	biological_process	0.22668	1	4	1652	26	18267	goat_102175345,goat_102181996,goat_102185084,goat_102191376	IQGAP3|ASNSD1|CAMK2A|ADAMTSL3|
GO:0016746	transferase activity, transferring acyl groups	molecular_function	0.22674	1	27	1652	247	18267	goat_100861366,goat_100861286,goat_102180407,goat_102185477,goat_102185961,goat_102174409,goat_102169026,goat_102176386,goat_102177107,goat_102189439,goat_100861387,goat_102187210,goat_102174596,goat_102180745,goat_102171498,goat_102180055,goat_102185001,goat_102175230,goat_102177443,goat_102176968,goat_100861160,goat_102171631,goat_102185576,goat_102181894,goat_102185474,goat_102178200,goat_1021…	KAT5|FASN|ZFHX4|TGM2|KCNE4|DGAT2|RAE1|GPAM|SCN11A|PRDM15|ALAS1|CPT1B|PLXDC1|AGPAT9|SATL1|OLAH|TXLNB|FHAD1|SLC8A3|TMEM131|WDFY1|LOC102171631|KDM3A|ACLY|FAM78A|ACACB|MOGAT2|
GO:0010181	FMN binding	molecular_function	0.22747	1	3	1652	18	18267	goat_102171545,goat_102185338,goat_102179971	PNPO|NOS3|SETD1B|
GO:0006605	protein targeting	biological_process	0.22779	1	24	1652	218	18267	goat_102180712,goat_102190686,goat_102189193,goat_102182919,goat_102173435,goat_102181155,goat_102188559,goat_102169877,goat_102180820,goat_102180883,goat_102173930,goat_102185001,goat_102180865,goat_102181716,goat_102180624,goat_102181327,goat_102181173,goat_102183372,goat_102181426,goat_102190817,goat_102186058,goat_102175493,goat_102183842,goat_102180345	DES|LOC102190686|SRPR|GOLGA4|ABCA3|MYH2|CCDC110|PEX13|LOC102180820|MYH4|PFKFB1|TXLNB|FAM171A1|MYH3|MYH8|CUX2|TAP1|LAMB2|MYH1|KRT24|TTC6|MYH7B|LOC102183842|MYH13|
GO:0044282	small molecule catabolic process	biological_process	0.22805	1	7	1652	54	18267	goat_102180946,goat_102180628,goat_102171631,goat_102178223,goat_102175051,goat_102185087,goat_102183219	DTD1|CEP112|LOC102171631|SLC25A26|LOC102175051|FAM206A|BGN|
GO:0044712	single-organism catabolic process	biological_process	0.22805	1	7	1652	54	18267	goat_102180946,goat_102178223,goat_102171631,goat_102180628,goat_102183219,goat_102185087,goat_102175051	DTD1|SLC25A26|LOC102171631|CEP112|BGN|FAM206A|LOC102175051|
GO:0044419	interspecies interaction between organisms	biological_process	0.22902	1	55	1652	532	18267	goat_102172270,goat_102175271,goat_102172998,goat_102177767,goat_102178962,goat_102183372,goat_102182760,goat_102183493,goat_102179197,goat_102174060,goat_102173142,goat_102188033,goat_102187391,goat_102175524,goat_102190703,goat_102181606,goat_102177937,goat_102172181,goat_102183771,goat_102180480,goat_102186691,goat_102189010,goat_102178827,goat_102185099,goat_102180883,goat_102177341,goat_1021…	RTKN|DISC1|LOC102172998|GABPB2|KCNN3|LAMB2|MYPN|DDX17|ABCA1|DOC2B|NES|C3|CILP2|SPEF2|RNF6|DNAJC5G|SCN7A|MLKL|PYGM|FLT4|TRDN|LRP1|TPM2|ACSS1|MYH4|RNGTT|LOC102185525|DPYSL5|SATB1|DRAP1|TMEM110|MYH3|MYH15|LOC102168953|ARHGAP10|HAUS2|TPM3|PDE4DIP|MYH1|GPR21|ADAM17|LOC102190686|KIAA1429|PCNXL2|GRSF1|LOC102184713|WARS|CARTPT|GRM1|DHX8|ALS2|CHRND|CCHCR1|SIRT1|FHAD1|
GO:0005923	tight junction	cellular_component	0.22926	1	1	1652	3	18267	goat_102174366	CCER1|
GO:0043296	apical junction complex	cellular_component	0.22926	1	1	1652	3	18267	goat_102174366	CCER1|
GO:0070160	occluding junction	cellular_component	0.22926	1	1	1652	3	18267	goat_102174366	CCER1|
GO:0015980	energy derivation by oxidation of organic compounds	biological_process	0.22946	1	11	1652	93	18267	goat_102191245,goat_102178874,goat_102191003,goat_102181426,goat_102182963,goat_102180250,goat_102188266,goat_102180883,goat_102182476,goat_102178312,goat_102170847	NID2|AGL|POGK|MYH1|OBSCN|LOC102180250|TNS1|MYH4|ACTA1|ITIH3|IKZF1|
GO:0006743	ubiquinone metabolic process	biological_process	0.23002	1	2	1652	10	18267	goat_102180447,goat_102188266	LOC102180447|TNS1|
GO:0006744	ubiquinone biosynthetic process	biological_process	0.23002	1	2	1652	10	18267	goat_102188266,goat_102180447	TNS1|LOC102180447|
GO:0005643	nuclear pore	cellular_component	0.23002	1	15	1652	128	18267	goat_102172326,goat_102181716,goat_102175331,goat_102190686,goat_102180712,goat_102183372,goat_102181155,goat_102180624,goat_102181327,goat_102181426,goat_102190817,goat_102175493,goat_102180883,goat_102180345,goat_102185001	ACTN2|MYH3|MYH15|LOC102190686|DES|LAMB2|MYH2|MYH8|CUX2|MYH1|KRT24|MYH7B|MYH4|MYH13|TXLNB|
GO:0046930	pore complex	cellular_component	0.23002	1	15	1652	128	18267	goat_102181426,goat_102190817,goat_102175493,goat_102180883,goat_102180345,goat_102185001,goat_102190686,goat_102180712,goat_102172326,goat_102175331,goat_102181716,goat_102180624,goat_102181327,goat_102183372,goat_102181155	MYH1|KRT24|MYH7B|MYH4|MYH13|TXLNB|LOC102190686|DES|ACTN2|MYH15|MYH3|MYH8|CUX2|LAMB2|MYH2|
GO:0004867	serine-type endopeptidase inhibitor activity	molecular_function	0.23127	1	8	1652	64	18267	goat_102189484,goat_102184713,goat_102179197,goat_102185317,goat_102178550,goat_102178312,goat_102187414,goat_102180806	ESR1|LOC102184713|ABCA1|TFPI|SPINT4|ITIH3|LOC102187414|NEB|
GO:0001539	ciliary or bacterial-type flagellar motility	biological_process	0.23187	1	3	1652	18	18267	goat_102170443,goat_102174520,goat_102176920	TRIM55|PTPRU|FAM43A|
GO:0022857	transmembrane transporter activity	molecular_function	0.23212	1	137	1652	1381	18267	goat_102188225,goat_102176902,goat_102184981,goat_102181797,goat_102187815,goat_102171475,goat_102170293,goat_102172260,goat_102181181,goat_102191784,goat_102175331,goat_102183389,goat_102184669,goat_102184361,goat_102185675,goat_102172696,goat_102191537,goat_102189484,goat_102191614,goat_102170486,goat_102185194,goat_102169659,goat_102190546,goat_102180746,goat_102177554,goat_102186276,goat_1021…	SPTB|SLC39A4|CYSLTR1|CEP57|ATP2B2|PDE4DIP|SFXN2|LOC102172260|LOC102181181|SLC2A9|MYH15|PEG10|SLC4A10|TRPC3|ABCC8|MORC4|FBXO32|ESR1|GRIN3A|ZNF365|FAM49B|RAB9A|KRT222|LOC102180746|LOC102177554|KCNMA1|MEIS1|FASN|ARMC12|SCN4A|ADAM11|RYR1|OSBPL6|CHRNG|ADIG|GRIN2D|MID2|TPM2|TRAF3IP3|SLC2A12|SLC4A4|RPRM|C10H14orf37|LOC102173863|KCNJ11|KCNF1|TAP1|NPR1|TPCN1|CACNA1S|TMEM110|LOC102179190|FHAD1|SLC4A8|CCHCR…
GO:0000346	transcription export complex	cellular_component	0.23252	1	3	1652	18	18267	goat_102173234,goat_102175331,goat_102187349	LOC102173234|MYH15|EXOC7|
GO:0000347	THO complex	cellular_component	0.23252	1	3	1652	18	18267	goat_102187349,goat_102175331,goat_102173234	EXOC7|MYH15|LOC102173234|
GO:0000445	THO complex part of transcription export complex	cellular_component	0.23252	1	3	1652	18	18267	goat_102187349,goat_102173234,goat_102175331	EXOC7|LOC102173234|MYH15|
GO:0004367	glycerol-3-phosphate dehydrogenase [NAD+] activity	molecular_function	0.23256	1	1	1652	3	18267	goat_102171407	GPD1|
GO:0019031	viral envelope	cellular_component	0.23264	1	26	1652	238	18267	goat_102190686,goat_102180712,goat_102182413,goat_102176665,goat_102190333,goat_102176507,goat_102181106,goat_102169767,goat_102182798,goat_102171440,goat_102168544,goat_102180624,goat_102181327,goat_102182310,goat_102180045,goat_102180167,goat_102175331,goat_102178011,goat_102187464,goat_102189713,goat_102180345,goat_102188730,goat_102188225,goat_102179971,goat_102190546,goat_102190817	LOC102190686|DES|SLC5A6|PCNXL2|FER1L6|LOC102176507|SHROOM4|WDR43|TSGA10|JPH1|HAUS2|MYH8|CUX2|SLC51B|HEXA|ERBB4|MYH15|LOC102178011|CLEC12B|LOC102189713|MYH13|ELTD1|SPTB|SETD1B|KRT222|KRT24|
GO:0036338	viral membrane	cellular_component	0.23264	1	26	1652	238	18267	goat_102190333,goat_102176507,goat_102169767,goat_102181106,goat_102182798,goat_102190686,goat_102180712,goat_102182413,goat_102176665,goat_102178011,goat_102187464,goat_102189713,goat_102188225,goat_102188730,goat_102179971,goat_102180345,goat_102190546,goat_102190817,goat_102168544,goat_102171440,goat_102181327,goat_102180624,goat_102182310,goat_102180167,goat_102180045,goat_102175331	FER1L6|LOC102176507|WDR43|SHROOM4|TSGA10|LOC102190686|DES|SLC5A6|PCNXL2|LOC102178011|CLEC12B|LOC102189713|SPTB|ELTD1|SETD1B|MYH13|KRT222|KRT24|HAUS2|JPH1|CUX2|MYH8|SLC51B|ERBB4|HEXA|MYH15|
GO:0009617	response to bacterium	biological_process	0.23278	1	8	1652	63	18267	goat_102179229,goat_100860863,goat_102180648,goat_102187140,goat_102175230,goat_102171972,goat_100861055,goat_102187699	RYR1|ME1|NRAP|SMYD1|FHAD1|LEAP2|CLUAP1|PRRG4|
GO:0042742	defense response to bacterium	biological_process	0.23278	1	8	1652	63	18267	goat_100860863,goat_102179229,goat_102180648,goat_102187140,goat_100861055,goat_102171972,goat_102175230,goat_102187699	ME1|RYR1|NRAP|SMYD1|CLUAP1|LEAP2|FHAD1|PRRG4|
GO:0030255	protein secretion by the type IV secretion system	biological_process	0.23397	1	1	1652	3	18267	goat_102179410	RASIP1|
GO:0044097	secretion by the type IV secretion system	biological_process	0.23397	1	1	1652	3	18267	goat_102179410	RASIP1|
GO:0006402	mRNA catabolic process	biological_process	0.23461	1	4	1652	27	18267	goat_102188794,goat_102171956,goat_100861126,goat_102171479	SMG8|TUT1|RBM4|PARN|
GO:0045444	fat cell differentiation	biological_process	0.2352	1	3	1652	19	18267	goat_102186882,goat_102185993,goat_102177392	ADIG|ATP7A|RAB31|
GO:0019229	regulation of vasoconstriction	biological_process	0.23521	1	2	1652	10	18267	goat_102187179,goat_102181465	RNF125|EDN2|
GO:0042310	vasoconstriction	biological_process	0.23521	1	2	1652	10	18267	goat_102187179,goat_102181465	RNF125|EDN2|
GO:0015075	ion transmembrane transporter activity	molecular_function	0.23703	1	118	1652	1187	18267	goat_102172260,goat_102189918,goat_102181181,goat_102177107,goat_102180624,goat_102170293,goat_102183389,goat_102179398,goat_102175331,goat_102181716,goat_102187695,goat_102176902,goat_102183579,goat_102184981,goat_102180806,goat_102181797,goat_102175557,goat_102188225,goat_102168989,goat_102171475,goat_102187815,goat_102181426,goat_102181332,goat_102170486,goat_102185194,goat_102188107,goat_1021…	LOC102172260|DUSP27|LOC102181181|SCN11A|MYH8|SFXN2|PEG10|NIPAL2|MYH15|MYH3|FXYD6|SLC39A4|SLC6A13|CYSLTR1|NEB|CEP57|DDIT3|SPTB|TMEM156|PDE4DIP|ATP2B2|MYH1|KCNA7|ZNF365|FAM49B|ALDH18A1|GRIN3A|RAB9A|KCNA3|SLC4A10|SRL|TEKT3|TRPC3|FBXO32|ANGPTL7|GABRA4|MORC4|SCN4A|LOC102175288|ADAM11|SLC9A1|RYR1|CHRNA1|PHACTR2|LOC102173859|CHRNG|OSBPL6|PKD2L2|LOC102177554|KRT222|AFF2|LOC102180746|FASN|LOC102180549|KCN…
GO:0046351	disaccharide biosynthetic process	biological_process	0.23706	1	2	1652	10	18267	goat_102177294,goat_102175357	LOC102177294|LOC102175357|
GO:0005856	cytoskeleton	cellular_component	0.23725	1	47	1652	452	18267	goat_102180883,goat_102173109,goat_102178827,goat_102190693,goat_102191762,goat_102187671,goat_102180712,goat_102185591,goat_102175798,goat_102171467,goat_102177736,goat_100860918,goat_102176002,goat_102180345,goat_102174221,goat_102190546,goat_102175493,goat_102180012,goat_102185261,goat_102178660,goat_102168292,goat_102184841,goat_100861247,goat_102173694,goat_102169101,goat_102178978,goat_1021…	MYH4|RAPSN|TPM2|EPB41L2|LMOD2|RAB3D|DES|MYO18B|GAA|HHATL|MYO7A|ACTR2|TMOD4|MYH13|CCDC3|KRT222|MYH7B|CTNNA3|TNNT2|CYTH1|MYO19|TEKT3|TNNT3|BBS5|TMOD1|LOC102178978|TNNI1|TSGA10|MYO16|TNNT1|MYH2|HSPA12B|LOC102190686|CCDC141|LOC102181869|LMOD3|NGDN|CTR9|MYH1|KRT24|NPR1|MYH8|TPM3|TTF1|ELMO1|MYH3|MYH15|
GO:0005777	peroxisome	cellular_component	0.23761	1	4	1652	27	18267	goat_102190686,goat_102169877,goat_102188225,goat_102178551	LOC102190686|PEX13|SPTB|SAMHD1|
GO:0042579	microbody	cellular_component	0.23761	1	4	1652	27	18267	goat_102178551,goat_102188225,goat_102169877,goat_102190686	SAMHD1|SPTB|PEX13|LOC102190686|
GO:0005351	sugar:hydrogen symporter activity	molecular_function	0.23868	1	5	1652	35	18267	goat_102189103,goat_102171475,goat_102174783,goat_102178827,goat_102175331	AFF2|PDE4DIP|OSBPL6|TPM2|MYH15|
GO:0005402	cation:sugar symporter activity	molecular_function	0.23868	1	5	1652	35	18267	goat_102171475,goat_102178827,goat_102175331,goat_102174783,goat_102189103	PDE4DIP|TPM2|MYH15|OSBPL6|AFF2|
GO:0015295	solute:hydrogen symporter activity	molecular_function	0.23868	1	5	1652	35	18267	goat_102171475,goat_102178827,goat_102175331,goat_102174783,goat_102189103	PDE4DIP|TPM2|MYH15|OSBPL6|AFF2|
GO:0019888	protein phosphatase regulator activity	molecular_function	0.23923	1	3	1652	19	18267	goat_102177114,goat_102180696,goat_102169855	DTNA|PPP1R1B|CCL14|
GO:0019089	transmission of virus	biological_process	0.23932	1	3	1652	18	18267	goat_102180883,goat_102181716,goat_102181426	MYH4|MYH3|MYH1|
GO:0044007	dissemination or transmission of symbiont from host	biological_process	0.23932	1	3	1652	18	18267	goat_102180883,goat_102181716,goat_102181426	MYH4|MYH3|MYH1|
GO:0051821	dissemination or transmission of organism from other organism involved in symbiotic interaction	biological_process	0.23932	1	3	1652	18	18267	goat_102180883,goat_102181426,goat_102181716	MYH4|MYH1|MYH3|
GO:0012505	endomembrane system	cellular_component	0.24027	1	37	1652	348	18267	goat_102189103,goat_102180345,goat_102186058,goat_102175493,goat_102189439,goat_102187566,goat_102181327,goat_102181316,goat_102183372,goat_102171104,goat_102185001,goat_102180883,goat_102184267,goat_102174975,goat_102176619,goat_102169849,goat_102189933,goat_102180712,goat_102189193,goat_102172326,goat_102183579,goat_102171935,goat_102190817,goat_102181426,goat_102182223,goat_102180624,goat_1021…	AFF2|MYH13|TTC6|MYH7B|PRDM15|LEMD3|CUX2|RPN2|LAMB2|PAX9|TXLNB|MYH4|BCL9L|ZBTB20|KLHL1|LOC102169849|TOB2|DES|SRPR|ACTN2|SLC6A13|SNRNP40|KRT24|MYH1|CLTA|MYH8|MURC|MGAT1|MYH15|MYH3|EDIL3|ALG8|LOC102173234|MYH2|TMEM131|LOC102190686|SEC24A|
GO:0005753	mitochondrial proton-transporting ATP synthase complex	cellular_component	0.241	1	10	1652	84	18267	goat_102180628,goat_102184319,goat_102181426,goat_102184797,goat_102168989,goat_102191537,goat_102189785,goat_102189918,goat_102177253,goat_102173859	CEP112|FEZ1|MYH1|GABRA4|TMEM156|FBXO32|TPCN1|DUSP27|LOC102177253|LOC102173859|
GO:0004637	phosphoribosylamine-glycine ligase activity	molecular_function	0.24123	1	1	1652	3	18267	goat_102182832	TSC22D2|
GO:0006144	purine nucleobase metabolic process	biological_process	0.24123	1	1	1652	3	18267	goat_102182832	TSC22D2|
GO:0009113	purine nucleobase biosynthetic process	biological_process	0.24123	1	1	1652	3	18267	goat_102182832	TSC22D2|
GO:0007050	cell cycle arrest	biological_process	0.24124	1	4	1652	26	18267	goat_102176772,goat_102185191,goat_102175277,goat_102179953	MSN|PROSER1|CDKN1B|RGS6|
GO:0022891	substrate-specific transmembrane transporter activity	molecular_function	0.24244	1	121	1652	1220	18267	goat_102170866,goat_102184782,goat_102183979,goat_102186932,goat_102188013,goat_102175230,goat_102168399,goat_102190873,goat_102184494,goat_102171173,goat_102172076,goat_102189785,goat_100860750,goat_102186447,goat_102171745,goat_102176151,goat_102175038,goat_102181133,goat_102179190,goat_102191431,goat_102168378,goat_102185961,goat_102184319,goat_102173863,goat_102185938,goat_102176772,goat_1021…	LOC102170866|FAM3C|KCNQ5|SLC4A8|KCNJ13|FHAD1|CHRND|CCHCR1|CCDC172|GEM|CD93|TPCN1|LPL|NPR1|TMEM110|CACNA1S|FAM208B|TRIM54|LOC102179190|C10H14orf37|GRIA2|KCNE4|FEZ1|LOC102173863|KCNJ11|MSN|KCNF1|RASL11B|LOC102189083|GRIA3|SCN7A|HAUS4|TXLNB|BCL9L|TMEM38A|CACNB1|KCNN3|KCNB1|LOC102177253|CNGA3|AGBL1|GRID1|PRUNE|MEOX2|LOC102187496|CATSPER1|MYH13|CLCN1|CCDC3|CEP112|HMHA1|TPM4|SCN3B|P2RX3|GRIN3A|ESR1|FAM…
GO:0018149	peptide cross-linking	biological_process	0.24292	1	3	1652	19	18267	goat_102176968,goat_102185961,goat_102185477	TMEM131|KCNE4|TGM2|
GO:0042626	ATPase activity, coupled to transmembrane movement of substances	molecular_function	0.24294	1	13	1652	109	18267	goat_102185895,goat_102172216,goat_102187656,goat_102187815,goat_102183626,goat_102185675,goat_102185194,goat_102181811,goat_102181173,goat_102181133,goat_102185399,goat_102173859,goat_102174202	ABCB8|TRIM63|ABCC9|ATP2B2|ABCC12|ABCC8|FAM49B|LOC102181811|TAP1|TRIM54|AGBL1|LOC102173859|LOC102174202|
GO:0043492	ATPase activity, coupled to movement of substances	molecular_function	0.24294	1	13	1652	109	18267	goat_102185399,goat_102173859,goat_102181133,goat_102174202,goat_102185194,goat_102181811,goat_102181173,goat_102187815,goat_102183626,goat_102185675,goat_102185895,goat_102172216,goat_102187656	AGBL1|LOC102173859|TRIM54|LOC102174202|FAM49B|LOC102181811|TAP1|ATP2B2|ABCC12|ABCC8|ABCB8|TRIM63|ABCC9|
GO:0048610	cellular process involved in reproduction	biological_process	0.24322	1	25	1652	227	18267	goat_102183523,goat_102190546,goat_102174901,goat_102169490,goat_102188327,goat_102188033,goat_102177638,goat_102180806,goat_102173142,goat_102175331,goat_102175271,goat_102185639,goat_102172270,goat_102183117,goat_102183372,goat_102178962,goat_102168544,goat_102181928,goat_102189010,goat_102187111,goat_102177387,goat_102190333,goat_102176947,goat_102190686,goat_102183771	HMCN2|KRT222|HBP1|SPO11|ADAM17|C3|LOC102177638|NEB|NES|MYH15|DISC1|GRAP2|RTKN|DSG3|LAMB2|KCNN3|HAUS2|ESAM|LRP1|IL1RAPL2|MYL1|FER1L6|COL4A5|LOC102190686|PYGM|
GO:0006184	GTP catabolic process	biological_process	0.24352	1	16	1652	141	18267	goat_102187840,goat_102182311,goat_102172216,goat_102178660,goat_102172131,goat_102181048,goat_102189193,goat_102176968,goat_102178909,goat_102187027,goat_102170442,goat_102182646,goat_102180948,goat_102184461,goat_102168953,goat_102185102	TBC1D30|TBC1D21|TRIM63|CYTH1|TBC1D8B|RABGAP1|SRPR|TMEM131|TUBE1|AGAP3|ASAP1|ASAP3|TBC1D20|SGSM1|LOC102168953|SMAP1|
GO:1901069	guanosine-containing compound catabolic process	biological_process	0.24352	1	16	1652	141	18267	goat_102172216,goat_102178660,goat_102182311,goat_102187840,goat_102178909,goat_102189193,goat_102176968,goat_102172131,goat_102181048,goat_102187027,goat_102185102,goat_102168953,goat_102180948,goat_102184461,goat_102170442,goat_102182646	TRIM63|CYTH1|TBC1D21|TBC1D30|TUBE1|SRPR|TMEM131|TBC1D8B|RABGAP1|AGAP3|SMAP1|LOC102168953|TBC1D20|SGSM1|ASAP1|ASAP3|
GO:0006733	oxidoreduction coenzyme metabolic process	biological_process	0.24416	1	6	1652	46	18267	goat_102169244,goat_102186490,goat_102188266,goat_102178401,goat_102178423,goat_102180447	QPRT|DPYSL5|TNS1|COL6A6|STEAP2|LOC102180447|
GO:0005794	Golgi apparatus	cellular_component	0.24428	1	13	1652	111	18267	goat_102187349,goat_102180345,goat_102189103,goat_102186058,goat_102175820,goat_102173743,goat_102183893,goat_102182223,goat_102180624,goat_102180112,goat_102181716,goat_102181772,goat_102190686	EXOC7|MYH13|AFF2|TTC6|TGIF1|MURC|CREB3L1|CLTA|MYH8|HS6ST2|MYH3|MGAT1|LOC102190686|
GO:0006732	coenzyme metabolic process	biological_process	0.24504	1	14	1652	121	18267	goat_102188266,goat_102180447,goat_100861394,goat_102175588,goat_102186490,goat_102179544,goat_102169244,goat_102169762,goat_102185025,goat_102178401,goat_102191376,goat_102178423,goat_102170486,goat_102186786	TNS1|LOC102180447|MFGE8|ZNF512|DPYSL5|AHCYL2|QPRT|HMGCR|ZNF423|COL6A6|ADAMTSL3|STEAP2|ZNF365|TRIM21|
GO:0032182	small conjugating protein binding	molecular_function	0.24513	1	2	1652	10	18267	goat_102180361,goat_102175345	TTF2|IQGAP3|
GO:0043130	ubiquitin binding	molecular_function	0.24513	1	2	1652	10	18267	goat_102175345,goat_102180361	IQGAP3|TTF2|
GO:0004133	glycogen debranching enzyme activity	molecular_function	0.24523	1	1	1652	3	18267	goat_102178874	AGL|
GO:0004134	4-alpha-glucanotransferase activity	molecular_function	0.24523	1	1	1652	3	18267	goat_102178874	AGL|
GO:0009251	glucan catabolic process	biological_process	0.24556	1	1	1652	3	18267	goat_102178874	AGL|
GO:0044247	cellular polysaccharide catabolic process	biological_process	0.24556	1	1	1652	3	18267	goat_102178874	AGL|
GO:0019001	guanyl nucleotide binding	molecular_function	0.2462	1	59	1652	588	18267	goat_102181811,goat_102170866,goat_102174805,goat_102176968,goat_102169659,goat_102180820,goat_102185895,goat_102183843,goat_102175230,goat_102177392,goat_102177217,goat_102173032,goat_102178109,goat_102185675,goat_102168991,goat_102168742,goat_102171173,goat_102168953,goat_102181173,goat_102187490,goat_102189215,goat_102179190,goat_102171962,goat_102190984,goat_102189140,goat_102179971,goat_1021…	LOC102181811|LOC102170866|ARL4A|TMEM131|RAB9A|LOC102180820|ABCB8|SRL|FHAD1|RAB31|LOC102177217|EHD2|ABCA9|ABCC8|RAB28|PCK1|GEM|LOC102168953|TAP1|RRAGD|RAB15|LOC102179190|FRMPD4|RAB4B|LOC102189140|SETD1B|ARL9|LOC102183842|EEF1A2|TUBE1|RASL11B|ARL4C|RAB2B|RAB3D|RASD2|SRPR|RRAS|LOC102174202|ARF4|ABCA3|GIMAP1|RIT1|RNGTT|RASL10A|DNM1|PFKFB1|RAB6B|AK7|LOC102173859|OPA1|PAPSS2|RAB40B|EREG|ABCC9|PCK2|AGAP…
GO:0003978	UDP-glucose 4-epimerase activity	molecular_function	0.24688	1	1	1652	3	18267	goat_102172613	RASGEF1B|
GO:0019058	viral infectious cycle	biological_process	0.2469	1	27	1652	250	18267	goat_102183771,goat_102186498,goat_102176665,goat_102190873,goat_102185099,goat_102180824,goat_102186490,goat_102183918,goat_102190826,goat_102175614,goat_102189010,goat_102178827,goat_102177767,goat_102179435,goat_102178962,goat_102172270,goat_102171745,goat_102175271,goat_102172998,goat_102175331,goat_102173142,goat_102188033,goat_102188327,goat_102187391,goat_102183493,goat_102174060,goat_1021…	PYGM|KIAA1429|PCNXL2|CCHCR1|ACSS1|SIRT1|DPYSL5|SATB1|WARS|DHX8|LRP1|TPM2|GABPB2|TPM3|KCNN3|RTKN|TMEM110|DISC1|LOC102172998|MYH15|NES|C3|ADAM17|CILP2|DDX17|DOC2B|GPR21|
GO:0015985	energy coupled proton transport, down electrochemical gradient	biological_process	0.24729	1	14	1652	124	18267	goat_102168989,goat_102191537,goat_102184319,goat_102186584,goat_102181426,goat_102178827,goat_102184797,goat_102180482,goat_102172216,goat_102180628,goat_102173859,goat_102177253,goat_102189785,goat_102189918	TMEM156|FBXO32|FEZ1|HMHA1|MYH1|TPM2|GABRA4|TPM4|TRIM63|CEP112|LOC102173859|LOC102177253|TPCN1|DUSP27|
GO:0015986	ATP synthesis coupled proton transport	biological_process	0.24729	1	14	1652	124	18267	goat_102189918,goat_102189785,goat_102173859,goat_102177253,goat_102180628,goat_102172216,goat_102191537,goat_102168989,goat_102178827,goat_102184797,goat_102180482,goat_102186584,goat_102184319,goat_102181426	DUSP27|TPCN1|LOC102173859|LOC102177253|CEP112|TRIM63|FBXO32|TMEM156|TPM2|GABRA4|TPM4|HMHA1|FEZ1|MYH1|
GO:0051766	inositol trisphosphate kinase activity	molecular_function	0.24763	1	2	1652	10	18267	goat_102179241,goat_102185047	AKAP6|IP6K3|
GO:0016655	oxidoreductase activity, acting on NAD(P)H, quinone or similar compound as acceptor	molecular_function	0.24786	1	8	1652	64	18267	goat_102182413,goat_102171745,goat_102183573,goat_102177102,goat_102181426,goat_102182963,goat_102180883,goat_102178312	SLC5A6|TMEM110|TMEM135|AK7|MYH1|OBSCN|MYH4|ITIH3|
GO:0006546	glycine catabolic process	biological_process	0.24852	1	3	1652	19	18267	goat_102171631,goat_102185087,goat_102175051	LOC102171631|FAM206A|LOC102175051|
GO:0009071	serine family amino acid catabolic process	biological_process	0.24852	1	3	1652	19	18267	goat_102171631,goat_102185087,goat_102175051	LOC102171631|FAM206A|LOC102175051|
GO:0033897	ribonuclease T2 activity	molecular_function	0.24904	1	1	1652	3	18267	goat_102174060	DOC2B|
GO:0042720	mitochondrial inner membrane peptidase complex	cellular_component	0.24931	1	1	1652	3	18267	goat_102168551	SH2D3C|
GO:0008479	queuine tRNA-ribosyltransferase activity	molecular_function	0.24935	1	1	1652	3	18267	goat_102187804	QTRTD1|
GO:0006793	phosphorus metabolic process	biological_process	0.24955	1	134	1652	1340	18267	goat_102182963,goat_102170938,goat_102171935,goat_102188819,goat_102176903,goat_100860837,goat_100861303,goat_102182646,goat_102180167,goat_102186447,goat_102185139,goat_102189785,goat_102172745,goat_102184377,goat_102180932,goat_102183240,goat_102182769,goat_102180482,goat_102174520,goat_102186584,goat_102187243,goat_102182147,goat_102180628,goat_102177253,goat_102180201,goat_102185025,goat_1021…	OBSCN|FGFR2|SNRNP40|AMPD1|PKIA|LOC100860837|LOC100861303|ASAP3|ERBB4|NPR1|PHKG1|TPCN1|EP400|CARTPT|MKNK2|LOC102183240|PNCK|TPM4|PTPRU|HMHA1|IMPAD1|MYLK2|CEP112|LOC102177253|ALPK1|ZNF423|PRKD1|ASAP1|TRIM21|SMAP1|DPYSL5|SATB1|TBC1D21|RNGTT|TMEM87B|PIP5K1A|IRAK3|EPM2A|CSK|BRSK1|DUSP10|TEK|SPTB|CLK4|LOC102191110|SRPK3|LOC102168953|TSGA10|FBXO32|EPHA4|MAP2K6|TMEM131|COL6A6|LOC102178456|RPS6KC1|TPM2|PL…
GO:0001527	microfibril	cellular_component	0.2496	1	1	1652	3	18267	goat_102177874	MFAP5|
GO:0043205	fibril	cellular_component	0.2496	1	1	1652	3	18267	goat_102177874	MFAP5|
GO:0045735	nutrient reservoir activity	molecular_function	0.25127	1	3	1652	19	18267	goat_102187566,goat_102176794,goat_102168575	LEMD3|MTAP|KDM6B|
GO:0005098	Ran GTPase activator activity	molecular_function	0.2514	1	1	1652	3	18267	goat_102170439	RALGAPA2|
GO:0007205	protein kinase C-activating G-protein coupled receptor signaling pathway	biological_process	0.25156	1	3	1652	18	18267	goat_102175275,goat_102177282,goat_102176295	DGKA|DGKG|DGKB|
GO:0017004	cytochrome complex assembly	biological_process	0.25193	1	4	1652	27	18267	goat_102184797,goat_102177827,goat_102172076,goat_102169685	GABRA4|PAPD5|CD93|SCUBE2|
GO:0009399	nitrogen fixation	biological_process	0.25204	1	2	1652	10	18267	goat_102180144,goat_102175816	PROX1|CFB|
GO:0009372	quorum sensing	biological_process	0.25247	1	1	1652	3	18267	goat_102187576	TAF1|
GO:0048872	homeostasis of number of cells	biological_process	0.25247	1	1	1652	3	18267	goat_102187576	TAF1|
GO:0048874	homeostasis of number of cells in a free-living population	biological_process	0.25247	1	1	1652	3	18267	goat_102187576	TAF1|
GO:0004725	protein tyrosine phosphatase activity	molecular_function	0.25249	1	11	1652	91	18267	goat_102176247,goat_102190299,goat_102177341,goat_102190939,goat_102183677,goat_102174520,goat_102179404,goat_102170298,goat_102179903,goat_102191586,goat_102191526	PTP4A3|PTPRR|RNGTT|PTPRB|PTPN13|PTPRU|DUSP10|MTMR7|PTPN2|DUSP13|EPM2A|
GO:0004345	glucose-6-phosphate dehydrogenase activity	molecular_function	0.2525	1	1	1652	3	18267	goat_102174863	H6PD|
GO:0004511	tyrosine 3-monooxygenase activity	molecular_function	0.25256	1	2	1652	10	18267	goat_102178327,goat_102172301	TNPO3|PKP4|
GO:0000245	spliceosomal complex assembly	biological_process	0.25295	1	2	1652	10	18267	goat_102180883,goat_102172789	MYH4|LUC7L2|
GO:0006810	transport	biological_process	0.25308	1	252	1652	2590	18267	goat_102171475,goat_102181797,goat_102184981,goat_102176902,goat_102188225,goat_102183389,goat_102175331,goat_102191784,goat_102172260,goat_102170293,goat_102191537,goat_102172696,goat_102185675,goat_102189834,goat_102190333,goat_102191307,goat_102185993,goat_102184361,goat_102172093,goat_102184669,goat_102180941,goat_102176968,goat_102169659,goat_102180020,goat_102185194,goat_102188360,goat_1021…	PDE4DIP|CEP57|CYSLTR1|SLC39A4|SPTB|PEG10|MYH15|SLC2A9|LOC102172260|SFXN2|FBXO32|MORC4|ABCC8|AQP2|FER1L6|SLC16A7|ATP7A|TRPC3|AP2B1|SLC4A10|NCOA7|TMEM131|RAB9A|NECAP1|FAM49B|FSIP2|ZNF365|GRIN3A|AKAP6|CCDC110|ESR1|CYTH2|STARD3|TRAPPC2L|FASN|MEIS1|KCNMA1|MYH7B|LOC102177554|CILP2|SLC17A9|KRT222|OSBPL6|CHRNG|RYR1|RAD21L1|SCN4A|ARMC12|SLC2A12|SLC4A4|GSKIP|TRAF3IP3|TPM2|MID2|GRIN2D|ADIG|PFKFB1|SLC8A3|AHC…
GO:0051234	establishment of localization	biological_process	0.25308	1	252	1652	2590	18267	goat_102189439,goat_102173713,goat_102187495,goat_102178206,goat_102183372,goat_102187919,goat_102185399,goat_102180201,goat_102184117,goat_102177253,goat_102169343,goat_102172222,goat_102188922,goat_102180628,goat_102187656,goat_102176305,goat_102190690,goat_102180244,goat_102182811,goat_102180482,goat_102186584,goat_102177937,goat_102171595,goat_102170404,goat_102173138,goat_100861160,goat_1021…	PRDM15|PLEKHA1|DYSF|CACNB1|LAMB2|GRID1|AGBL1|ALPK1|TMED4|LOC102177253|PLCD4|NKAPL|ABCD2|CEP112|ABCC9|CATSPER1|AQP7|P2RX3|SCN3B|TPM4|HMHA1|SCN7A|PLIN5|RASL11B|KLC4|WDFY1|GIMAP1|LOC102174202|FAM114A1|TMEM38A|BCL9L|ZBTB20|RNF19A|NPR1|CLTA|DDX18|TPCN1|SLC23A1|TAP1|LOC102179190|CACNA1S|ID2|SCUBE2|KIF1B|C10H14orf37|KCNF1|FGFR2|LOC102177812|LOC102173863|KCNJ11|LOC102183842|OBSCN|TEX10|COL9A1|LOC10217086…
GO:0006771	riboflavin metabolic process	biological_process	0.25353	1	2	1652	10	18267	goat_102172093,goat_102190605	AP2B1|CNKSR3|
GO:0009231	riboflavin biosynthetic process	biological_process	0.25353	1	2	1652	10	18267	goat_102172093,goat_102190605	AP2B1|CNKSR3|
GO:0042726	flavin-containing compound metabolic process	biological_process	0.25353	1	2	1652	10	18267	goat_102172093,goat_102190605	AP2B1|CNKSR3|
GO:0042727	flavin-containing compound biosynthetic process	biological_process	0.25353	1	2	1652	10	18267	goat_102190605,goat_102172093	CNKSR3|AP2B1|
GO:0070011	peptidase activity, acting on L-amino acid peptides	molecular_function	0.2537	1	82	1652	826	18267	goat_102172745,goat_102169304,goat_102188835,goat_102180203,goat_102181881,goat_102183087,goat_102185378,goat_102188837,goat_102170860,goat_102188944,goat_102180478,goat_102178615,goat_102182963,goat_102188327,goat_102174670,goat_102189215,goat_102185995,goat_102189785,goat_100861267,goat_102189010,goat_102189654,goat_102178345,goat_102190980,goat_100861240,goat_102171917,goat_102178999,goat_1021…	EP400|ENG|C1R|GPR125|NRIP3|PAPPA2|COL9A1|ITGB1BP2|NRIP2|SENP6|ADAMTS3|LOC102178615|OBSCN|ADAM17|F10|RAB15|TMPRSS11B|TPCN1|PMS2|LRP1|C5H12orf45|LOC102178345|PSEN2|LOC100861240|ACE|F12|CHODL|MMP11|CAPN3|CEP112|LOC102191315|ATXN3|LOC102170674|AGBL1|LOC102168812|FLAD1|MTMR7|CPT1B|KLK1|PSMB11|ADAM19|LOC102179762|LOC102178129|KCNA3|LOC102179918|SMCHD1|PRSS23|PDE4DIP|GPR21|TPP1|YBEY|DPP4|LOC102181002|LO…
GO:0051246	regulation of protein metabolic process	biological_process	0.25484	1	5	1652	37	18267	goat_102172745,goat_102184377,goat_102176903,goat_102188355,goat_102176731	EP400|CARTPT|PKIA|OXCT1|EIF5A2|
GO:0051336	regulation of hydrolase activity	biological_process	0.25488	1	12	1652	100	18267	goat_102185102,goat_102184461,goat_102180948,goat_102182646,goat_102170442,goat_102169984,goat_102181048,goat_102172131,goat_102182311,goat_102175161,goat_102187840,goat_102187027	SMAP1|SGSM1|TBC1D20|ASAP3|ASAP1|SHCBP1L|RABGAP1|TBC1D8B|TBC1D21|KCTD2|TBC1D30|AGAP3|
GO:0003726	double-stranded RNA adenosine deaminase activity	molecular_function	0.25546	1	1	1652	3	18267	goat_102185866	STAT5A|
GO:0009887	organ morphogenesis	biological_process	0.25608	1	1	1652	3	18267	goat_102170739	CWC22|
GO:0030021	extracellular matrix structural constituent conferring compression resistance	molecular_function	0.25608	1	1	1652	3	18267	goat_102170739	CWC22|
GO:0030345	structural constituent of tooth enamel	molecular_function	0.25608	1	1	1652	3	18267	goat_102170739	CWC22|
GO:0042475	odontogenesis of dentin-containing tooth	biological_process	0.25608	1	1	1652	3	18267	goat_102170739	CWC22|
GO:0042476	odontogenesis	biological_process	0.25608	1	1	1652	3	18267	goat_102170739	CWC22|
GO:0046870	cadmium ion binding	molecular_function	0.2561	1	1	1652	3	18267	goat_102179093	ACER1|
GO:0003779	actin binding	molecular_function	0.25619	1	20	1652	182	18267	goat_102174054,goat_102170386,goat_102168446,goat_102180124,goat_102179541,goat_102183389,goat_102186238,goat_102187007,goat_102180632,goat_102177479,goat_102173360,goat_102171467,goat_102190910,goat_102183109,goat_102172779,goat_102191762,goat_102187671,goat_102190693,goat_102169813,goat_102181334	CDH5|WIPF3|NDFIP1|ABLIM3|LOC102179541|PEG10|COTL1|XIRP1|CFL2|XIRP2|COBL|HHATL|FMNL1|PFN2|CAP2|LMOD2|RAB3D|EPB41L2|TBCC|ASGR1|
GO:0046034	ATP metabolic process	biological_process	0.25726	1	15	1652	135	18267	goat_102168989,goat_102191537,goat_102181426,goat_102186584,goat_102184319,goat_102184797,goat_102180482,goat_102178827,goat_102183240,goat_102180628,goat_102172216,goat_102173859,goat_102177253,goat_102189785,goat_102189918	TMEM156|FBXO32|MYH1|HMHA1|FEZ1|GABRA4|TPM4|TPM2|LOC102183240|CEP112|TRIM63|LOC102173859|LOC102177253|TPCN1|DUSP27|
GO:0003743	translation initiation factor activity	molecular_function	0.25766	1	7	1652	57	18267	goat_102191431,goat_102188730,goat_102175816,goat_102185576,goat_102186801,goat_102172639,goat_102178608	C10H14orf37|ELTD1|CFB|KDM3A|NPM1|ATP12A|EIF3L|
GO:0019222	regulation of metabolic process	biological_process	0.2578	1	212	1652	2199	18267	goat_102168793,goat_102180883,goat_102171268,goat_102189010,goat_102180639,goat_102172731,goat_102187840,goat_102174518,goat_102176402,goat_102172131,goat_102179644,goat_102180712,goat_102174221,goat_102180345,goat_102175161,goat_100861055,goat_102178011,goat_102178760,goat_102187027,goat_102171410,goat_102174857,goat_102185438,goat_102190231,goat_102186264,goat_102172639,goat_102177402,goat_1021…	ZSCAN21|MYH4|ZNF565|LRP1|LIN28A|PRRX2|TBC1D30|PPARD|CREBL2|TBC1D8B|LOC102179644|DES|CCDC3|MYH13|KCTD2|CLUAP1|LOC102178011|POU2F2|AGAP3|FADS3|NFATC2|NR4A1|IRF9|MCM7|ATP12A|MEOX2|ZNF786|CCDC77|MKX|IRX1|ACP2|NEK2|WARS|PHF20|NFKB1|TNNT1|MYOG|LDB3|VRK1|ATP1A1|OXCT1|SV2B|NPM1|LOC102183805|ZNF512|FOSL2|CERS5|ZNF709|ERF|KDM3A|HOXC11|CREB3L1|RABGAP1|TOB2|HBP1|PKD2L2|LRRC20|ROS1|NLN|TBX3|RNF217|KAT5|TBX5|S…
GO:0016538	cyclin-dependent protein serine/threonine kinase regulator activity	molecular_function	0.25797	1	2	1652	11	18267	goat_102179953,goat_102175277	RGS6|CDKN1B|
GO:0016160	amylase activity	molecular_function	0.25822	1	1	1652	3	18267	goat_102186186	ACVR1B|
GO:0008898	homocysteine S-methyltransferase activity	molecular_function	0.26025	1	1	1652	3	18267	goat_102172599	MTR|
GO:0051707	response to other organism	biological_process	0.26165	1	13	1652	113	18267	goat_102187699,goat_102171972,goat_102175230,goat_100861055,goat_102187901,goat_102168399,goat_102178011,goat_102187140,goat_102180648,goat_102186786,goat_102179229,goat_100860863,goat_102178567	PRRG4|LEAP2|FHAD1|CLUAP1|LOC102187901|CHRND|LOC102178011|SMYD1|NRAP|TRIM21|RYR1|ME1|LOC102178567|
GO:0004512	inositol-3-phosphate synthase activity	molecular_function	0.26224	1	1	1652	3	18267	goat_102181426	MYH1|
GO:0006021	inositol biosynthetic process	biological_process	0.26224	1	1	1652	3	18267	goat_102181426	MYH1|
GO:0016872	intramolecular lyase activity	molecular_function	0.26224	1	1	1652	3	18267	goat_102181426	MYH1|
GO:0046173	polyol biosynthetic process	biological_process	0.26224	1	1	1652	3	18267	goat_102181426	MYH1|
GO:0019087	transformation of host cell by virus	biological_process	0.26254	1	4	1652	28	18267	goat_102181606,goat_102186691,goat_102177937,goat_102182760	DNAJC5G|TRDN|SCN7A|MYPN|
GO:0003796	lysozyme activity	molecular_function	0.26288	1	1	1652	3	18267	goat_102174450	MYOM1|
GO:0005960	glycine cleavage complex	cellular_component	0.26315	1	2	1652	11	18267	goat_102171631,goat_102185087	LOC102171631|FAM206A|
GO:0048519	negative regulation of biological process	biological_process	0.26323	1	26	1652	243	18267	goat_102172745,goat_102187516,goat_102184377,goat_102185314,goat_102180824,goat_102191328,goat_102171917,goat_102185378,goat_102179953,goat_102181155,goat_102170861,goat_102176903,goat_102176772,goat_102188894,goat_102169420,goat_102177605,goat_102177881,goat_102185191,goat_102183389,goat_102175277,goat_102169343,goat_102188355,goat_102173713,goat_102169054,goat_102179710,goat_102181003	EP400|NEK2|CARTPT|FAIM|SIRT1|LOC102191328|ACE|COL9A1|RGS6|MYH2|GAB3|PKIA|MSN|AKAP10|NLN|DDIT4L|LOC102177881|PROSER1|PEG10|CDKN1B|PLCD4|OXCT1|PLEKHA1|DCBLD2|DDX18|NAB2|
GO:0005886	plasma membrane	cellular_component	0.26372	1	28	1652	264	18267	goat_102182930,goat_102184494,goat_102183405,goat_102189312,goat_102172581,goat_102177937,goat_102170486,goat_102179953,goat_102181155,goat_102183374,goat_102180628,goat_102169305,goat_102188195,goat_102169100,goat_102171475,goat_102175335,goat_102184468,goat_102182223,goat_102177748,goat_102168965,goat_102177107,goat_102168230,goat_102178206,goat_102173693,goat_102171409,goat_102171802,goat_1021…	LOC102182930|CCDC172|ATP1B4|GNG2|RRP36|SCN7A|ZNF365|RGS6|MYH2|RNF8|CEP112|SGCG|LDB3|TEK|PDE4DIP|DICER1|SGCA|CLTA|SCN4A|TTC39A|SCN11A|LOC102168230|CACNB1|ACKR4|MYL6B|KCNB1|MYH15|MYH3|
GO:0033124	regulation of GTP catabolic process	biological_process	0.26379	1	10	1652	81	18267	goat_102181048,goat_102172131,goat_102182646,goat_102170442,goat_102180948,goat_102184461,goat_102185102,goat_102187027,goat_102187840,goat_102182311	RABGAP1|TBC1D8B|ASAP3|ASAP1|TBC1D20|SGSM1|SMAP1|AGAP3|TBC1D30|TBC1D21|
GO:0043087	regulation of GTPase activity	biological_process	0.26379	1	10	1652	81	18267	goat_102184461,goat_102180948,goat_102185102,goat_102181048,goat_102172131,goat_102182646,goat_102170442,goat_102182311,goat_102187840,goat_102187027	SGSM1|TBC1D20|SMAP1|RABGAP1|TBC1D8B|ASAP3|ASAP1|TBC1D21|TBC1D30|AGAP3|
GO:0007276	gamete generation	biological_process	0.26451	1	8	1652	68	18267	goat_102174320,goat_102171637,goat_102190333,goat_102177387,goat_102176947,goat_102185639,goat_102169984,goat_102183117	CPA6|LOC102171637|FER1L6|MYL1|COL4A5|GRAP2|SHCBP1L|DSG3|
GO:0009611	response to wounding	biological_process	0.26662	1	16	1652	146	18267	goat_102180883,goat_102175230,goat_102180712,goat_102190686,goat_102181155,goat_102181426,goat_102190817,goat_102191516,goat_102168699,goat_102174221,goat_102181716,goat_102175331,goat_102190058,goat_100861147,goat_102180624,goat_102179435	MYH4|FHAD1|DES|LOC102190686|MYH2|MYH1|KRT24|DOCK6|LOC102168699|CCDC3|MYH3|MYH15|F5|SDPR|MYH8|TPM3|
GO:0019722	calcium-mediated signaling	biological_process	0.26696	1	2	1652	11	18267	goat_102183019,goat_100861126	RCAN2|RBM4|
GO:0019932	second-messenger-mediated signaling	biological_process	0.26696	1	2	1652	11	18267	goat_102183019,goat_100861126	RCAN2|RBM4|
GO:0016192	vesicle-mediated transport	biological_process	0.26701	1	37	1652	352	18267	goat_102171104,goat_102178961,goat_102187495,goat_102181099,goat_102189439,goat_102176475,goat_102169504,goat_102173650,goat_102186058,goat_102180345,goat_102187349,goat_102173138,goat_102182919,goat_102168679,goat_102183893,goat_102174975,goat_102184547,goat_102181716,goat_102186941,goat_102182223,goat_102180624,goat_102188650,goat_102173743,goat_102170938,goat_102191147,goat_102181426,goat_1021…	PAX9|NECAP2|DYSF|WDFY4|PRDM15|ARMC12|TRAPPC2L|KIAA1239|TTC6|MYH13|EXOC7|KLC4|GOLGA4|AP4B1|CREB3L1|ZBTB20|STX6|MYH3|LOC102186941|CLTA|MYH8|ELMO1|MURC|FGFR2|STXBP1|MYH1|LOC102190686|NECAP1|SEC24A|TEX10|MYH2|ANGPTL7|NCAPG2|MORC4|LOC102173234|FER1L6|AP2B1|
GO:0004190	aspartic-type endopeptidase activity	molecular_function	0.26704	1	13	1652	117	18267	goat_102169373,goat_102181002,goat_102181881,goat_102179918,goat_102168812,goat_102178059,goat_102190980,goat_102170860,goat_102191552,goat_102178615,goat_102191315,goat_102170674,goat_102178345	LOC102169373|LOC102181002|NRIP3|LOC102179918|LOC102168812|LOC102178059|PSEN2|NRIP2|IFNAR1|LOC102178615|LOC102191315|LOC102170674|LOC102178345|
[truncated: 1,649 more rows]

## Sheet: trans_target_KEGG analysis
##Databases: KEGG PATHWAY
##Statistical test method: hypergeometric test / Fisher's exact test
##FDR correction method: Benjamini and Hochberg
[truncated: 269 more rows]
