# Supplementary material for: Genome-wide analysis of long non-coding RNAs at early stage of skin pigmentation in goats (Capra hircus)
Source: BMC Genomics. 2016 Jan 19;17:67. doi: 10.1186/s12864-016-2365-3 (PMC4719336; doi:10.1186/s12864-016-2365-3)
Supplement: Additional file 8: — LncRNA-protein coding gene pairs with both co-localization and correlation relationships. (XLS 21 kb) [file 12864_2016_2365_MOESM8_ESM.xls]

## Sheet: Co-localization_and_co-expressi
lncRNA	mRNA	Symbol	correlation
XLOC_017764	goat_102174260	MEF2D	0.977098
XLOC_010553	goat_102187623	LOC102187623	0.965427
XLOC_018555	goat_102186542	LOC102186542	0.969488
XLOC_018556	goat_102176090	LOC102176090	0.973508
XLOC_013966	goat_102172673	RPS10	-0.957497
XLOC_016632	goat_102187102	AP3M2	-0.958007
XLOC_010091	goat_102179133	PPY	-0.988818
XLOC_011878	goat_102188266	TNS1	0.961486
XLOC_021844	goat_102182116	DOK7	0.958323
XLOC_015979	goat_102188280	LDB1	0.958547
XLOC_004098	goat_102182049	KIAA0226L	0.957217
XLOC_008538	goat_102173221	BEAN1	0.955624
XLOC_018361	goat_102181648	TWIST2	0.975212
XLOC_015281	goat_102176007	STX4	0.992352
XLOC_012968	goat_102185784	ANPEP	0.956574
XLOC_009509	goat_102184465	RPL18	0.967447
XLOC_003570	goat_102182045	ALMS1	0.95192
XLOC_025004	goat_102172795	ARMCX2	0.957085
XLOC_008433	goat_102187252	ZNF469	0.984767
XLOC_014174	goat_102168956	KIAA0319	0.992694
XLOC_020832	goat_102190301	STAT2	0.951623
XLOC_016852	goat_102181364	C28H10orf71	0.962424
XLOC_020653	goat_102189462	SMUG1	0.953623
XLOC_013082	goat_100860840	PSMA6	-0.955678
XLOC_002989	goat_102171434	LOC102171434	-0.969003
XLOC_020022	goat_102177693	HOXC11	0.976663
