# Supplementary material for: Genome-wide analysis of long non-coding RNAs at early stage of skin pigmentation in goats (Capra hircus)
Source: BMC Genomics. 2016 Jan 19;17:67. doi: 10.1186/s12864-016-2365-3 (PMC4719336; doi:10.1186/s12864-016-2365-3)
Supplement: Additional file 9: — Primers used in quantitative PCR analysis. (XLSX 9 kb) [file 12864_2016_2365_MOESM9_ESM.xlsx]

## Sheet: Sheet1
Primers
Gene Name	Forward primer	Reverse primer	product size	TM（℃）
DCT	TGCCTTAGACCTCGCAAAG	GGAGCCACACAAAGAAATCG	137	58.9
TYRP1	AGATGTGAGGTGGTGATAGCC	TCCTGTTGAAGAAGCGTGTG	103	62.5
WNT16	TCCTGCCTCCTCCTCAGAAT	CAGAATCCCAAGAAATCCACA	103	56
CREB3L1	ATGTCAGTGGAGGTGGTGGT	GCACAGGGTCATCAAAGAAA	112	54
ASIP	CCAGCCCAAAGAAACAAAGA	AGCAAGGTAGCCAGGAGGAG	131	56
WNT2	GTTGGAATCTGGCTCTGGCT	GCACGTTGTCACACATCACC	118	62.5
FZD4	ACCTGCGTGATTGCCTGTTA	CCACGTGTGCAGAGTTTTGG	168	58.9
TCONS_00053516	ATTCTGGAGCCAACCAAGG	TCATCAGCTTTGAGAACGTAGC	101	67.2
TCONS_00135366	AAACAGGAGGACGCAGAGAA	GAACCACTCACCACCAACC	114	54
TCONS_00134327	TCAGATTCCTGGTTTGTGGA	GGGCTTGAGTTCCCTACAGTT	132	58.9
TCONS_00044205	TGTGAATAATGGCTGGGAAA	GAATGGTTCTGGGTCTCTGC	100	62.5
TCONS_00116317	AGGCCAACATCATCCTTGTT	ACACTGATTTCATCCCTCTCC	117	58.9
TCONS_00090652	AGGTGTTCGCTCTTTGCTTT	CCATCTCTTGGCTTTGGTGT	116	62.5
β-Actin	GAACCCCAAAGCCAACCG	CCCGTCCCCAGAGTCCAT	145
